# Supplementary material for: Assessing spatial and temporal biases and gaps in the publicly available distributional information of Iberian mosses
Source: Biodivers Data J. 2020 Sep 15;8:e53474. doi: 10.3897/BDJ.8.e53474 (PMC7508938; doi:10.3897/BDJ.8.e53474)
Supplement: Supplementary material 1 — IberBryo Database v1.0 [file bdj-08-e53474-s001.zip]

Archive with 1 entries (1 files):
- IberBryo2020.txt
