# Supplementary material for: Assessing spatial and temporal biases and gaps in the publicly available distributional information of Iberian mosses
Source: Biodivers Data J. 2020 Sep 15;8:e53474. doi: 10.3897/BDJ.8.e53474 (PMC7508938; doi:10.3897/BDJ.8.e53474)
Supplement: Supplementary material 1 — IberBryo Database v1.0 [file bdj-08-e53474-s001.zip › IberBryo2020.txt]

ID	GbifID	genus_Gbif	species_Gbif	infraspecificepithet_Gbif	scientificName_Gbif	ScientificName_Hill	ScientificName_Ros&Mazimpaka	ScientificName_CurrentlyAccepted	Genus	Family	recordedBy	identifiedBy	basisOfRecord	countryCode	locality	county	CCAA_Distrito	Provincia_Municipio	original_decimallatitude	original_decimallongitude	Latitude	Longitude	Coordinates_Out	corrected_coastal_distance	Named Place	Official_Gazeteer	Altitude	Altitude_reference	day	month	year	issue_Gbif	Data_origin
4530	29483830	Thuidium	Thuidium abietinum	abietinum	Thuidium abietinum subsp. abietinum	Abietinella abietina (Hedw.) M.Fleisch.	Abietinella abietina (Hedw.) M.Fleisch var. abietina	Abietinella abietina (Hedw.) M.Fleisch var. abietina	Abietinella	Thuidiaceae	E.Fuertes & M.E.Martínez-Conde		PRESERVED_SPECIMEN	ES	Picos de Europa, Puerto de Aliva, prope Espinama	Palencia	Castilla y León	Palencia	42.98	-4.72	42.98	-4.72	0				2255	GMTED2010	11	7	1981	GEODETIC_DATUM_ASSUMED_WGS84	0
10838	214407618	Thuidium	Thuidium abietinum	abietinum	Thuidium abietinum subsp. abietinum	Abietinella abietina (Hedw.) M.Fleisch.	Abietinella abietina (Hedw.) M.Fleisch var. abietina	Abietinella abietina (Hedw.) M.Fleisch var. abietina	Abietinella	Thuidiaceae	M.C. Fdez. Ordóñez		PRESERVED_SPECIMEN	ES	Cangas del Narcea; Leitariegos	Asturias	Principado de Asturias	Asturias	43.009998	-6.45	43.009998	-6.45	0				1552	GMTED2010	2	7	1986	COORDINATE_ROUNDED;GEODETIC_DATUM_ASSUMED_WGS84	0
4519	29483392	Thuidium	Thuidium abietinum		Thuidium abietinum (Hedw.) Schimp.	Abietinella abietina (Hedw.) M.Fleisch.	Abietinella abietina (Hedw.) M.Fleisch.	Abietinella abietina (Hedw.) M.Fleisch.	Abietinella	Thuidiaceae	E.Fuertes Lasala		PRESERVED_SPECIMEN	ES	Garganta del Cares, entre caín y Camarmeña	León	Castilla y León	León	43.16	-4.97	43.16	-4.97	0				1269	GMTED2010	2	3	1995	GEODETIC_DATUM_ASSUMED_WGS84	0
4532	29483853	Thuidium	Thuidium abietinum		Thuidium abietinum (Hedw.) Schimp.	Abietinella abietina (Hedw.) M.Fleisch.	Abietinella abietina (Hedw.) M.Fleisch.	Abietinella abietina (Hedw.) M.Fleisch.	Abietinella	Thuidiaceae	F.Puche & C.Gimeno		PRESERVED_SPECIMEN	ES	El Toro	Castellón	Comunidad Valenciana	Castellón	39.93	-0.81	39.93	-0.81	0				1317	GMTED2010	19	10	1997	GEODETIC_DATUM_ASSUMED_WGS84	0
5788	137429720	Abietinella	Abietinella abietina		Abietinella abietina Fleischer, 1923	Abietinella abietina (Hedw.) M.Fleisch.	Abietinella abietina (Hedw.) M.Fleisch.	Abietinella abietina (Hedw.) M.Fleisch.	Abietinella	Thuidiaceae	F.Puche & C.Gimeno	POR SINONIMIA	PRESERVED_SPECIMEN	ES	El Toro.	Castellón	Comunidad Valenciana	Castellón	39.932	-0.806	39.932	-0.806	0				1317	GMTED2010		10	1997	GEODETIC_DATUM_ASSUMED_WGS84;COORDINATE_PRECISION_INVALID	0
5789	137429728	Abietinella	Abietinella abietina		Abietinella abietina Fleischer, 1923	Abietinella abietina (Hedw.) M.Fleisch.	Abietinella abietina (Hedw.) M.Fleisch.	Abietinella abietina (Hedw.) M.Fleisch.	Abietinella	Thuidiaceae	S.L.Jury, J.B.Perris, R.Roselló & G.Stübing	POR SINONIMIA	PRESERVED_SPECIMEN	ES	Peñaglossa, c. 13 km above Vistabella, by farm between peaks of mountain.	Castellón	Comunidad Valenciana	Castellón	40.2383	-0.355	40.2383	-0.355	0				1487	GMTED2010	10	7	1992	GEODETIC_DATUM_ASSUMED_WGS84;COORDINATE_PRECISION_INVALID	0
5793	137429967	Abietinella	Abietinella abietina		Abietinella abietina Fleischer, 1923	Abietinella abietina (Hedw.) M.Fleisch.	Abietinella abietina (Hedw.) M.Fleisch.	Abietinella abietina (Hedw.) M.Fleisch.	Abietinella	Thuidiaceae	R.M.Ros, J.Martínez-Abaigar & E.Nuñez	POR SINONIMIA	PRESERVED_SPECIMEN	ES	Enciso; La Senoba. Aldea de Garranzo.	La Rioja	La Rioja	La Rioja	42.1213	-2.2698	42.1213	-2.2698	0				1009	GMTED2010	7	7	2000	GEODETIC_DATUM_ASSUMED_WGS84;COORDINATE_PRECISION_INVALID	0
5795	137430050	Abietinella	Abietinella abietina		Abietinella abietina Fleischer, 1923	Abietinella abietina (Hedw.) M.Fleisch.	Abietinella abietina (Hedw.) M.Fleisch.	Abietinella abietina (Hedw.) M.Fleisch.	Abietinella	Thuidiaceae	J.Guerra	POR SINONIMIA	PRESERVED_SPECIMEN	ES	Logroño. Sierra de la Demanda. Valdezcaray.	La Rioja	La Rioja	La Rioja	42.2527	-2.968	42.2527	-2.968	0				1974	GMTED2010	19	7	2003	GEODETIC_DATUM_ASSUMED_WGS84;COORDINATE_PRECISION_INVALID	0
5796	137430051	Abietinella	Abietinella abietina		Abietinella abietina Fleischer, 1923	Abietinella abietina (Hedw.) M.Fleisch.	Abietinella abietina (Hedw.) M.Fleisch.	Abietinella abietina (Hedw.) M.Fleisch.	Abietinella	Thuidiaceae	M.J.Cano	POR SINONIMIA	PRESERVED_SPECIMEN	ES	Checa; Río de la Hoz Seca.	Guadalajara	Castilla-La Mancha	Guadalajara	40.5193	-1.7903	40.5193	-1.7903	0				1526	GMTED2010	4	6	2004	GEODETIC_DATUM_ASSUMED_WGS84;COORDINATE_PRECISION_INVALID	0
5797	137430052	Abietinella	Abietinella abietina		Abietinella abietina Fleischer, 1923	Abietinella abietina (Hedw.) M.Fleisch.	Abietinella abietina (Hedw.) M.Fleisch.	Abietinella abietina (Hedw.) M.Fleisch.	Abietinella	Thuidiaceae	M.J.Cano	POR SINONIMIA	PRESERVED_SPECIMEN	ES	Tragacete.	Cuenca	Castilla-La Mancha	Cuenca	40.326	-1.774	40.326	-1.774	0				1673	GMTED2010	5	6	2004	GEODETIC_DATUM_ASSUMED_WGS84;COORDINATE_PRECISION_INVALID	0
5821	137430076	Abietinella	Abietinella abietina		Abietinella abietina Fleischer, 1923	Abietinella abietina (Hedw.) M.Fleisch.	Abietinella abietina (Hedw.) M.Fleisch.	Abietinella abietina (Hedw.) M.Fleisch.	Abietinella	Thuidiaceae	J.Guerra	POR SINONIMIA	PRESERVED_SPECIMEN	ES	Chequilla; Piedra del Cuervo.	Guadalajara	Castilla-La Mancha	Guadalajara	40.605	-1.836	40.605	-1.836	0				1385	GMTED2010	4	6	2004	GEODETIC_DATUM_ASSUMED_WGS84;COORDINATE_PRECISION_INVALID	0
6114	137430485	Abietinella	Abietinella abietina		Abietinella abietina Fleischer, 1923	Abietinella abietina (Hedw.) M.Fleisch.	Abietinella abietina (Hedw.) M.Fleisch.	Abietinella abietina (Hedw.) M.Fleisch.	Abietinella	Thuidiaceae	J.Guerra	POR SINONIMIA	PRESERVED_SPECIMEN	ES	Benasque; Subida a Baños de Benasque.	Huesca	Aragón	Huesca	42.6582	0.5842	42.6582	0.5842	0				1556	GMTED2010	17	8	2006	GEODETIC_DATUM_ASSUMED_WGS84;COORDINATE_PRECISION_INVALID	0
6115	137430486	Abietinella	Abietinella abietina		Abietinella abietina Fleischer, 1923	Abietinella abietina (Hedw.) M.Fleisch.	Abietinella abietina (Hedw.) M.Fleisch.	Abietinella abietina (Hedw.) M.Fleisch.	Abietinella	Thuidiaceae	D.Gómez-Sanz	POR SINONIMIA	PRESERVED_SPECIMEN	ES	Zaorejas; Pista forestal Fuente de la Parra.	Guadalajara	Castilla-La Mancha	Guadalajara	40.788	-2.153	40.788	-2.153	0				1131	GMTED2010	3	2	2000	GEODETIC_DATUM_ASSUMED_WGS84;COORDINATE_PRECISION_INVALID	0
6116	137430487	Abietinella	Abietinella abietina		Abietinella abietina Fleischer, 1923	Abietinella abietina (Hedw.) M.Fleisch.	Abietinella abietina (Hedw.) M.Fleisch.	Abietinella abietina (Hedw.) M.Fleisch.	Abietinella	Thuidiaceae	D.Gómez-Sanz	POR SINONIMIA	PRESERVED_SPECIMEN	ES	Zaorejas; Paramera de Zaorejas.	Guadalajara	Castilla-La Mancha	Guadalajara	40.752	-2.189	40.752	-2.189	0				1275	GMTED2010	3	2	2000	GEODETIC_DATUM_ASSUMED_WGS84;COORDINATE_PRECISION_INVALID	0
6117	137430488	Abietinella	Abietinella abietina		Abietinella abietina Fleischer, 1923	Abietinella abietina (Hedw.) M.Fleisch.	Abietinella abietina (Hedw.) M.Fleisch.	Abietinella abietina (Hedw.) M.Fleisch.	Abietinella	Thuidiaceae	D.Gómez-Sanz	POR SINONIMIA	PRESERVED_SPECIMEN	ES	Zaorejas; Pista forestal Fuente de la Parra.	Guadalajara	Castilla-La Mancha	Guadalajara	40.788	-2.153	40.788	-2.153	0				1131	GMTED2010	3	2	2000	GEODETIC_DATUM_ASSUMED_WGS84;COORDINATE_PRECISION_INVALID	0
6136	137430511	Abietinella	Abietinella abietina		Abietinella abietina Fleischer, 1923	Abietinella abietina (Hedw.) M.Fleisch.	Abietinella abietina (Hedw.) M.Fleisch.	Abietinella abietina (Hedw.) M.Fleisch.	Abietinella	Thuidiaceae	R.M.Ros	POR SINONIMIA	PRESERVED_SPECIMEN	ES	Sierra del Moncayo. Vozmediano. Barranco de Valdiez.	Soria	Castilla y León	Soria	41.8383	-1.855	41.8383	-1.855	0				909	GMTED2010	31	5	1982	GEODETIC_DATUM_ASSUMED_WGS84;COORDINATE_PRECISION_INVALID	0
6137	137430559	Abietinella	Abietinella abietina		Abietinella abietina Fleischer, 1923	Abietinella abietina (Hedw.) M.Fleisch.	Abietinella abietina (Hedw.) M.Fleisch.	Abietinella abietina (Hedw.) M.Fleisch.	Abietinella	Thuidiaceae	B.Albertos, M.J.Cano, R.Garilleti & F.Lara	POR SINONIMIA	PRESERVED_SPECIMEN	ES	Montant, vertiente sur de la Sierra del Cadí.	Lleida	Cataluña	Lleida	42.31	1.73	42.31	1.73	0				1713	GMTED2010	17	7	1998	GEODETIC_DATUM_ASSUMED_WGS84;COORDINATE_PRECISION_INVALID	0
6488	144638082	Abietinella	Abietinella abietina		Abietinella abietina Fleischer, 1923	Abietinella abietina (Hedw.) M.Fleisch.	Abietinella abietina (Hedw.) M.Fleisch.	Abietinella abietina (Hedw.) M.Fleisch.	Abietinella	Thuidiaceae	F. Puche		PRESERVED_SPECIMEN	ES	Cantavieja. Palomita. Abrevadero de Palomita	Teruel	Aragón	Teruel	40.529999	-0.52	40.529999	-0.52	0				1667	GMTED2010		7	1977	COORDINATE_ROUNDED;GEODETIC_DATUM_ASSUMED_WGS84	0
6645	144638247	Abietinella	Abietinella abietina		Abietinella abietina Fleischer, 1923	Abietinella abietina (Hedw.) M.Fleisch.	Abietinella abietina (Hedw.) M.Fleisch.	Abietinella abietina (Hedw.) M.Fleisch.	Abietinella	Thuidiaceae	A. Casañ		PRESERVED_SPECIMEN	ES	El Retaule	Tarragona	Cataluña	Tarragona	40.709999	0.28	40.709999	0.28	0				700	GMTED2010	12	6	1983	COORDINATE_ROUNDED;GEODETIC_DATUM_ASSUMED_WGS84	0
6864	144638557	Abietinella	Abietinella abietina		Abietinella abietina Fleischer, 1923	Abietinella abietina (Hedw.) M.Fleisch.	Abietinella abietina (Hedw.) M.Fleisch.	Abietinella abietina (Hedw.) M.Fleisch.	Abietinella	Thuidiaceae	J. J. Herrero-Borgoñón		PRESERVED_SPECIMEN	ES	Linares de Mora. Sima de la Cespedosa (fuera)	Teruel	Aragón	Teruel	40.34	-0.55	40.34	-0.55	0				1722	GMTED2010	5	5	1985	COORDINATE_ROUNDED;GEODETIC_DATUM_ASSUMED_WGS84	0
6878	144638571	Abietinella	Abietinella abietina		Abietinella abietina Fleischer, 1923	Abietinella abietina (Hedw.) M.Fleisch.	Abietinella abietina (Hedw.) M.Fleisch.	Abietinella abietina (Hedw.) M.Fleisch.	Abietinella	Thuidiaceae	J. J. Herrero-Borgoñón		PRESERVED_SPECIMEN	ES	Camarena de la Sierra. Javalambre	Teruel	Aragón	Teruel	40.130001	-1.02	40.130001	-1.02	0				1683	GMTED2010	18	5	1985	COORDINATE_ROUNDED;GEODETIC_DATUM_ASSUMED_WGS84	0
6911	144638622	Abietinella	Abietinella abietina		Abietinella abietina Fleischer, 1923	Abietinella abietina (Hedw.) M.Fleisch.	Abietinella abietina (Hedw.) M.Fleisch.	Abietinella abietina (Hedw.) M.Fleisch.	Abietinella	Thuidiaceae	P. Heras		PRESERVED_SPECIMEN	ES	Sueto Arriba. Barranco de Oca	Álava	País Vasco	Álava	42.900002	-2.79	42.900002	-2.79	0				638	GMTED2010	31	12	1983	COORDINATE_ROUNDED;GEODETIC_DATUM_ASSUMED_WGS84;TAXON_MATCH_HIGHERRANK	0
11004	214407842	Thuidium	Thuidium abietinum		Thuidium abietinum (Hedw.) Schimp.	Abietinella abietina (Hedw.) M.Fleisch.	Abietinella abietina (Hedw.) M.Fleisch.	Abietinella abietina (Hedw.) M.Fleisch.	Abietinella	Thuidiaceae	F. Puche & C. Gimeno		PRESERVED_SPECIMEN	ES	El Toro	Castellón	Comunidad Valenciana	Castellón	39.93	-0.81	39.93	-0.81	0				1317	GMTED2010		10	1997	COORDINATE_ROUNDED;GEODETIC_DATUM_ASSUMED_WGS84;TAXON_MATCH_HIGHERRANK	0
15617	214474686	Abietinella	Abietinella abietina		Abietinella abietina Fleischer, 1923	Abietinella abietina (Hedw.) M.Fleisch.	Abietinella abietina (Hedw.) M.Fleisch.	Abietinella abietina (Hedw.) M.Fleisch.	Abietinella	Thuidiaceae	Puche		PRESERVED_SPECIMEN	ES	Vistabella del Maestrazgo, Peñagolosa, Barranco del Avellanar	Castellón	Comunidad Valenciana	Castellón	40.240002	-0.34	40.240002	-0.34	0				1434	GMTED2010	5	6	2007	COORDINATE_ROUNDED;GEODETIC_DATUM_ASSUMED_WGS84	0
15618	214474687	Abietinella	Abietinella abietina		Abietinella abietina Fleischer, 1923	Abietinella abietina (Hedw.) M.Fleisch.	Abietinella abietina (Hedw.) M.Fleisch.	Abietinella abietina (Hedw.) M.Fleisch.	Abietinella	Thuidiaceae	Puche		PRESERVED_SPECIMEN	ES	Vistabella, Peñagolosa, Barranco del Espino	Castellón	Comunidad Valenciana	Castellón	40.259998	-0.37	40.259998	-0.37	0				1443	GMTED2010	5	6	2007	COORDINATE_ROUNDED;GEODETIC_DATUM_ASSUMED_WGS84	0
15629	214474698	Abietinella	Abietinella abietina		Abietinella abietina Fleischer, 1923	Abietinella abietina (Hedw.) M.Fleisch.	Abietinella abietina (Hedw.) M.Fleisch.	Abietinella abietina (Hedw.) M.Fleisch.	Abietinella	Thuidiaceae	Puche		PRESERVED_SPECIMEN	ES	Vistabella, Peñagolosa, Barranco de la Pegunta	Castellón	Comunidad Valenciana	Castellón	40.240002	-0.35	40.240002	-0.35	0				1487	GMTED2010	5	6	2007	COORDINATE_ROUNDED;GEODETIC_DATUM_ASSUMED_WGS84	0
16360	214475834	Thuidium	Thuidium abietinum		Thuidium abietinum (Hedw.) Schimp.	Abietinella abietina (Hedw.) M.Fleisch.	Abietinella abietina (Hedw.) M.Fleisch.	Abietinella abietina (Hedw.) M.Fleisch.	Abietinella	Thuidiaceae	Puche		PRESERVED_SPECIMEN	ES	Sierra Palomita, abrevadero Palomita	Teruel	Aragón	Teruel	40.529999	-0.52	40.529999	-0.52	0				1667	GMTED2010	1	7	1977	COORDINATE_ROUNDED;GEODETIC_DATUM_ASSUMED_WGS84	0
16382	214475857	Thuidium	Thuidium abietinum		Thuidium abietinum (Hedw.) Schimp.	Abietinella abietina (Hedw.) M.Fleisch.	Abietinella abietina (Hedw.) M.Fleisch.	Abietinella abietina (Hedw.) M.Fleisch.	Abietinella	Thuidiaceae	A. Casañ		PRESERVED_SPECIMEN	ES	La Cenia, El Retaule	Tarragona	Cataluña	Tarragona	40.709999	0.28	40.709999	0.28	0				700	GMTED2010	12	6	1983	COORDINATE_ROUNDED;GEODETIC_DATUM_ASSUMED_WGS84	0
16461	214475946	Thuidium	Thuidium abietinum		Thuidium abietinum (Hedw.) Schimp.	Abietinella abietina (Hedw.) M.Fleisch.	Abietinella abietina (Hedw.) M.Fleisch.	Abietinella abietina (Hedw.) M.Fleisch.	Abietinella	Thuidiaceae	Puche		PRESERVED_SPECIMEN	ES	Sierra Palomita, Muela Mujer	Teruel	Aragón	Teruel	40.619999	-0.52	40.619999	-0.52	0				1421	GMTED2010	20	8	1978	COORDINATE_ROUNDED;GEODETIC_DATUM_ASSUMED_WGS84	0
16530	214476022	Thuidium	Thuidium abietinum		Thuidium abietinum (Hedw.) Schimp.	Abietinella abietina (Hedw.) M.Fleisch.	Abietinella abietina (Hedw.) M.Fleisch.	Abietinella abietina (Hedw.) M.Fleisch.	Abietinella	Thuidiaceae	Puche		PRESERVED_SPECIMEN	ES	Abejuela	Teruel	Aragón	Teruel	39.939999	-0.85	39.939999	-0.85	0				1499	GMTED2010	27	6	2001	COORDINATE_ROUNDED;GEODETIC_DATUM_ASSUMED_WGS84	0
16593	214476085	Thuidium	Thuidium abietinum		Thuidium abietinum (Hedw.) Schimp.	Abietinella abietina (Hedw.) M.Fleisch.	Abietinella abietina (Hedw.) M.Fleisch.	Abietinella abietina (Hedw.) M.Fleisch.	Abietinella	Thuidiaceae	Puche		PRESERVED_SPECIMEN	ES	Tragacete, Cañada Real Conquense	Cuenca	Castilla-La Mancha	Cuenca	40.330002	-1.79	40.330002	-1.79	0				1421	GMTED2010	5	6	2004	COORDINATE_ROUNDED;GEODETIC_DATUM_ASSUMED_WGS84	0
16615	214476107	Thuidium	Thuidium abietinum		Thuidium abietinum (Hedw.) Schimp.	Abietinella abietina (Hedw.) M.Fleisch.	Abietinella abietina (Hedw.) M.Fleisch.	Abietinella abietina (Hedw.) M.Fleisch.	Abietinella	Thuidiaceae	Puche		PRESERVED_SPECIMEN	ES	Chequilla	Guadalajara	Castilla-La Mancha	Guadalajara	40.599998	-1.84	40.599998	-1.84	0				1567	GMTED2010	4	6	2004	COORDINATE_ROUNDED;GEODETIC_DATUM_ASSUMED_WGS84	0
16627	214476120	Thuidium	Thuidium abietinum		Thuidium abietinum (Hedw.) Schimp.	Abietinella abietina (Hedw.) M.Fleisch.	Abietinella abietina (Hedw.) M.Fleisch.	Abietinella abietina (Hedw.) M.Fleisch.	Abietinella	Thuidiaceae	Puche		PRESERVED_SPECIMEN	ES	Cuenca, Las Huelgas, límite provincial con Guadalajara y Teruel	Cuenca	Castilla-La Mancha	Cuenca	40.389999	-1.81	40.389999	-1.81	0				1625	GMTED2010	6	6	2004	COORDINATE_ROUNDED;GEODETIC_DATUM_ASSUMED_WGS84	0
16657	214476167	Thuidium	Thuidium abietinum		Thuidium abietinum (Hedw.) Schimp.	Abietinella abietina (Hedw.) M.Fleisch.	Abietinella abietina (Hedw.) M.Fleisch.	Abietinella abietina (Hedw.) M.Fleisch.	Abietinella	Thuidiaceae	Herrero Borgoñon		PRESERVED_SPECIMEN	ES	Linares de Mora	Teruel	Aragón	Teruel	40.34	-0.55	40.34	-0.55	0				1722	GMTED2010	5	5	1985	COORDINATE_ROUNDED;GEODETIC_DATUM_ASSUMED_WGS84	0
16660	214476170	Thuidium	Thuidium abietinum		Thuidium abietinum (Hedw.) Schimp.	Abietinella abietina (Hedw.) M.Fleisch.	Abietinella abietina (Hedw.) M.Fleisch.	Abietinella abietina (Hedw.) M.Fleisch.	Abietinella	Thuidiaceae	Herrero Borgoñon		PRESERVED_SPECIMEN	ES	Sierra Javalambre	Teruel	Aragón	Teruel	40.130001	-1.02	40.130001	-1.02	0				1683	GMTED2010	18	5	1985	COORDINATE_ROUNDED;GEODETIC_DATUM_ASSUMED_WGS84	0
28144	1230440915	Abietinella	Abietinella abietina		Abietinella abietina Fleischer, 1923	Abietinella abietina (Hedw.) M.Fleisch.	Abietinella abietina (Hedw.) M.Fleisch.	Abietinella abietina (Hedw.) M.Fleisch.	Abietinella	Thuidiaceae			HUMAN_OBSERVATION	ES	Bagá	Barcelona	Cataluña	Barcelona	42.17	1.78	42.17	1.78	0				1591	GMTED2010				GEODETIC_DATUM_ASSUMED_WGS84;COORDINATE_PRECISION_INVALID	0
28145	1230440916	Abietinella	Abietinella abietina		Abietinella abietina Fleischer, 1923	Abietinella abietina (Hedw.) M.Fleisch.	Abietinella abietina (Hedw.) M.Fleisch.	Abietinella abietina (Hedw.) M.Fleisch.	Abietinella	Thuidiaceae			HUMAN_OBSERVATION	ES	Ribera de Sant Nicolau	Lleida	Cataluña	Lleida	42.51	0.8	42.51	0.8	0				1379	GMTED2010				GEODETIC_DATUM_ASSUMED_WGS84;COORDINATE_PRECISION_INVALID	0
28146	1230440917	Abietinella	Abietinella abietina		Abietinella abietina Fleischer, 1923	Abietinella abietina (Hedw.) M.Fleisch.	Abietinella abietina (Hedw.) M.Fleisch.	Abietinella abietina (Hedw.) M.Fleisch.	Abietinella	Thuidiaceae			HUMAN_OBSERVATION	ES	Olot, Fageda de Jordá	Barcelona	Cataluña	Barcelona	42.08	2.39	42.08	2.39	0				1071	GMTED2010				GEODETIC_DATUM_ASSUMED_WGS84;COORDINATE_PRECISION_INVALID	0
28147	1230440918	Abietinella	Abietinella abietina		Abietinella abietina Fleischer, 1923	Abietinella abietina (Hedw.) M.Fleisch.	Abietinella abietina (Hedw.) M.Fleisch.	Abietinella abietina (Hedw.) M.Fleisch.	Abietinella	Thuidiaceae			HUMAN_OBSERVATION	ES	Prat Major	Lleida	Cataluña	Lleida	42.07	1.42	42.07	1.42	0				735	GMTED2010				GEODETIC_DATUM_ASSUMED_WGS84;COORDINATE_PRECISION_INVALID	0
28148	1230440919	Abietinella	Abietinella abietina		Abietinella abietina Fleischer, 1923	Abietinella abietina (Hedw.) M.Fleisch.	Abietinella abietina (Hedw.) M.Fleisch.	Abietinella abietina (Hedw.) M.Fleisch.	Abietinella	Thuidiaceae			HUMAN_OBSERVATION	ES	Setcases, La Rodonella	Girona	Cataluña	Girona	42.35	2.27	42.35	2.27	0				1510	GMTED2010				GEODETIC_DATUM_ASSUMED_WGS84;COORDINATE_PRECISION_INVALID	0
28149	1230440920	Abietinella	Abietinella abietina		Abietinella abietina Fleischer, 1923	Abietinella abietina (Hedw.) M.Fleisch.	Abietinella abietina (Hedw.) M.Fleisch.	Abietinella abietina (Hedw.) M.Fleisch.	Abietinella	Thuidiaceae			HUMAN_OBSERVATION	ES	Vall de Moliéres	Huesca	Aragón	Huesca	42.6	0.68	42.6	0.68	0				2660	GMTED2010				GEODETIC_DATUM_ASSUMED_WGS84;COORDINATE_PRECISION_INVALID	0
28150	1230440921	Abietinella	Abietinella abietina		Abietinella abietina Fleischer, 1923	Abietinella abietina (Hedw.) M.Fleisch.	Abietinella abietina (Hedw.) M.Fleisch.	Abietinella abietina (Hedw.) M.Fleisch.	Abietinella	Thuidiaceae			HUMAN_OBSERVATION	ES	Volcán Santa Margarida	Girona	Cataluña	Girona	42.08	2.51	42.08	2.51	0				481	GMTED2010				GEODETIC_DATUM_ASSUMED_WGS84;COORDINATE_PRECISION_INVALID	0
28151	1230440922	Abietinella	Abietinella abietina		Abietinella abietina Fleischer, 1923	Abietinella abietina (Hedw.) M.Fleisch.	Abietinella abietina (Hedw.) M.Fleisch.	Abietinella abietina (Hedw.) M.Fleisch.	Abietinella	Thuidiaceae			HUMAN_OBSERVATION	ES	Boí	Lleida	Cataluña	Lleida	42.51	0.8	42.51	0.8	0				1379	GMTED2010				GEODETIC_DATUM_ASSUMED_WGS84;COORDINATE_PRECISION_INVALID	0
28152	1230440923	Abietinella	Abietinella abietina		Abietinella abietina Fleischer, 1923	Abietinella abietina (Hedw.) M.Fleisch.	Abietinella abietina (Hedw.) M.Fleisch.	Abietinella abietina (Hedw.) M.Fleisch.	Abietinella	Thuidiaceae			HUMAN_OBSERVATION	ES	En las proximidades de Seva	Barcelona	Cataluña	Barcelona	41.81	2.27	41.81	2.27	0				756	GMTED2010				GEODETIC_DATUM_ASSUMED_WGS84;COORDINATE_PRECISION_INVALID	0
28153	1230440924	Abietinella	Abietinella abietina		Abietinella abietina Fleischer, 1923	Abietinella abietina (Hedw.) M.Fleisch.	Abietinella abietina (Hedw.) M.Fleisch.	Abietinella abietina (Hedw.) M.Fleisch.	Abietinella	Thuidiaceae			HUMAN_OBSERVATION	ES	Tossal de Balinyó	Lleida	Cataluña	Lleida	42.16	1.3	42.16	1.3	0				626	GMTED2010				GEODETIC_DATUM_ASSUMED_WGS84;COORDINATE_PRECISION_INVALID	0
28154	1230440925	Abietinella	Abietinella abietina		Abietinella abietina Fleischer, 1923	Abietinella abietina (Hedw.) M.Fleisch.	Abietinella abietina (Hedw.) M.Fleisch.	Abietinella abietina (Hedw.) M.Fleisch.	Abietinella	Thuidiaceae			HUMAN_OBSERVATION	ES	Tossal del Rei	Castellón	Comunidad Valenciana	Castellón	40.52	0.4	40.52	0.4	0				106	GMTED2010				GEODETIC_DATUM_ASSUMED_WGS84;COORDINATE_PRECISION_INVALID	0
28155	1230440926	Abietinella	Abietinella abietina		Abietinella abietina Fleischer, 1923	Abietinella abietina (Hedw.) M.Fleisch.	Abietinella abietina (Hedw.) M.Fleisch.	Abietinella abietina (Hedw.) M.Fleisch.	Abietinella	Thuidiaceae			HUMAN_OBSERVATION	ES	Ribera de San Nicolau	Lleida	Cataluña	Lleida	42.51	0.8	42.51	0.8	0				1379	GMTED2010				GEODETIC_DATUM_ASSUMED_WGS84;COORDINATE_PRECISION_INVALID	0
28156	1230440927	Abietinella	Abietinella abietina		Abietinella abietina Fleischer, 1923	Abietinella abietina (Hedw.) M.Fleisch.	Abietinella abietina (Hedw.) M.Fleisch.	Abietinella abietina (Hedw.) M.Fleisch.	Abietinella	Thuidiaceae			HUMAN_OBSERVATION	ES	Llebró, Vilallonga de Ter,	Girona	Cataluña	Girona	42.26	2.27	42.26	2.27	0				975	GMTED2010				GEODETIC_DATUM_ASSUMED_WGS84;COORDINATE_PRECISION_INVALID	0
28157	1230440928	Abietinella	Abietinella abietina		Abietinella abietina Fleischer, 1923	Abietinella abietina (Hedw.) M.Fleisch.	Abietinella abietina (Hedw.) M.Fleisch.	Abietinella abietina (Hedw.) M.Fleisch.	Abietinella	Thuidiaceae			HUMAN_OBSERVATION	ES	Sant Marçal	Barcelona	Cataluña	Barcelona	41.72	2.39	41.72	2.39	0				428	GMTED2010				GEODETIC_DATUM_ASSUMED_WGS84;COORDINATE_PRECISION_INVALID	0
28158	1230440929	Abietinella	Abietinella abietina		Abietinella abietina Fleischer, 1923	Abietinella abietina (Hedw.) M.Fleisch.	Abietinella abietina (Hedw.) M.Fleisch.	Abietinella abietina (Hedw.) M.Fleisch.	Abietinella	Thuidiaceae			HUMAN_OBSERVATION	ES	Vall d'Ássua. Serra d'Altars-Montsent de Pallars, La Terradella, S	Lleida	Cataluña	Lleida	42.43	0.93	42.43	0.93	0				2182	GMTED2010				GEODETIC_DATUM_ASSUMED_WGS84;COORDINATE_PRECISION_INVALID	0
28159	1230440930	Abietinella	Abietinella abietina		Abietinella abietina Fleischer, 1923	Abietinella abietina (Hedw.) M.Fleisch.	Abietinella abietina (Hedw.) M.Fleisch.	Abietinella abietina (Hedw.) M.Fleisch.	Abietinella	Thuidiaceae			HUMAN_OBSERVATION	ES	Montsacopa	Girona	Cataluña	Girona	42.17	2.39	42.17	2.39	0				911	GMTED2010				GEODETIC_DATUM_ASSUMED_WGS84;COORDINATE_PRECISION_INVALID	0
28160	1230440931	Abietinella	Abietinella abietina		Abietinella abietina Fleischer, 1923	Abietinella abietina (Hedw.) M.Fleisch.	Abietinella abietina (Hedw.) M.Fleisch.	Abietinella abietina (Hedw.) M.Fleisch.	Abietinella	Thuidiaceae			HUMAN_OBSERVATION	ES	Olot	Girona	Cataluña	Girona	42.17	2.39	42.17	2.39	0				911	GMTED2010				GEODETIC_DATUM_ASSUMED_WGS84;COORDINATE_PRECISION_INVALID	0
28161	1230440932	Abietinella	Abietinella abietina		Abietinella abietina Fleischer, 1923	Abietinella abietina (Hedw.) M.Fleisch.	Abietinella abietina (Hedw.) M.Fleisch.	Abietinella abietina (Hedw.) M.Fleisch.	Abietinella	Thuidiaceae			HUMAN_OBSERVATION	ES	Urús, Coll de Jou	Barcelona	Cataluña	Barcelona	42.26	1.78	42.26	1.78	0				1276	GMTED2010				GEODETIC_DATUM_ASSUMED_WGS84;COORDINATE_PRECISION_INVALID	0
28162	1230440933	Abietinella	Abietinella abietina		Abietinella abietina Fleischer, 1923	Abietinella abietina (Hedw.) M.Fleisch.	Abietinella abietina (Hedw.) M.Fleisch.	Abietinella abietina (Hedw.) M.Fleisch.	Abietinella	Thuidiaceae			HUMAN_OBSERVATION	ES	Sorpe, Els Avets	Lleida	Cataluña	Lleida	42.61	0.92	42.61	0.92	0				2418	GMTED2010				GEODETIC_DATUM_ASSUMED_WGS84;COORDINATE_PRECISION_INVALID	0
28163	1230440934	Abietinella	Abietinella abietina		Abietinella abietina Fleischer, 1923	Abietinella abietina (Hedw.) M.Fleisch.	Abietinella abietina (Hedw.) M.Fleisch.	Abietinella abietina (Hedw.) M.Fleisch.	Abietinella	Thuidiaceae			HUMAN_OBSERVATION	ES	En la carretera entre Coll Caubet y Olot	Girona	Cataluña	Girona	42.17	2.39	42.17	2.39	0				911	GMTED2010				GEODETIC_DATUM_ASSUMED_WGS84;COORDINATE_PRECISION_INVALID	0
28164	1230440935	Abietinella	Abietinella abietina		Abietinella abietina Fleischer, 1923	Abietinella abietina (Hedw.) M.Fleisch.	Abietinella abietina (Hedw.) M.Fleisch.	Abietinella abietina (Hedw.) M.Fleisch.	Abietinella	Thuidiaceae			HUMAN_OBSERVATION	ES	Tregurá de Dalt, Vilallonga de Ter,	Girona	Cataluña	Girona	42.26	2.27	42.26	2.27	0				975	GMTED2010				GEODETIC_DATUM_ASSUMED_WGS84;COORDINATE_PRECISION_INVALID	0
28165	1230440936	Abietinella	Abietinella abietina		Abietinella abietina Fleischer, 1923	Abietinella abietina (Hedw.) M.Fleisch.	Abietinella abietina (Hedw.) M.Fleisch.	Abietinella abietina (Hedw.) M.Fleisch.	Abietinella	Thuidiaceae			HUMAN_OBSERVATION	ES	En las proximidades de Seva	Barcelona	Cataluña	Barcelona	41.81	2.27	41.81	2.27	0				756	GMTED2010				GEODETIC_DATUM_ASSUMED_WGS84;COORDINATE_PRECISION_INVALID	0
28166	1230440937	Abietinella	Abietinella abietina		Abietinella abietina Fleischer, 1923	Abietinella abietina (Hedw.) M.Fleisch.	Abietinella abietina (Hedw.) M.Fleisch.	Abietinella abietina (Hedw.) M.Fleisch.	Abietinella	Thuidiaceae			HUMAN_OBSERVATION	ES	Sant Llorenç	Barcelona	Cataluña	Barcelona	41.63	1.91	41.63	1.91	0				394	GMTED2010				GEODETIC_DATUM_ASSUMED_WGS84;COORDINATE_PRECISION_INVALID	0
28167	1230440938	Abietinella	Abietinella abietina		Abietinella abietina Fleischer, 1923	Abietinella abietina (Hedw.) M.Fleisch.	Abietinella abietina (Hedw.) M.Fleisch.	Abietinella abietina (Hedw.) M.Fleisch.	Abietinella	Thuidiaceae			HUMAN_OBSERVATION	ES	Vall-llobre, Setcases,	Girona	Cataluña	Girona	42.35	2.27	42.35	2.27	0				1510	GMTED2010				GEODETIC_DATUM_ASSUMED_WGS84;COORDINATE_PRECISION_INVALID	0
28168	1230440939	Abietinella	Abietinella abietina		Abietinella abietina Fleischer, 1923	Abietinella abietina (Hedw.) M.Fleisch.	Abietinella abietina (Hedw.) M.Fleisch.	Abietinella abietina (Hedw.) M.Fleisch.	Abietinella	Thuidiaceae			HUMAN_OBSERVATION	ES	Sant Llorenç de la Muga	Girona	Cataluña	Girona	42.27	2.75	42.27	2.75	0				384	GMTED2010				GEODETIC_DATUM_ASSUMED_WGS84;COORDINATE_PRECISION_INVALID	0
28169	1230440940	Abietinella	Abietinella abietina		Abietinella abietina Fleischer, 1923	Abietinella abietina (Hedw.) M.Fleisch.	Abietinella abietina (Hedw.) M.Fleisch.	Abietinella abietina (Hedw.) M.Fleisch.	Abietinella	Thuidiaceae			HUMAN_OBSERVATION	ES	Bellver, Pedra	Barcelona	Cataluña	Barcelona	42.26	1.78	42.26	1.78	0				1276	GMTED2010				GEODETIC_DATUM_ASSUMED_WGS84;COORDINATE_PRECISION_INVALID	0
28170	1230440941	Abietinella	Abietinella abietina		Abietinella abietina Fleischer, 1923	Abietinella abietina (Hedw.) M.Fleisch.	Abietinella abietina (Hedw.) M.Fleisch.	Abietinella abietina (Hedw.) M.Fleisch.	Abietinella	Thuidiaceae			HUMAN_OBSERVATION	ES	Seo de Urgell	Lleida	Cataluña	Lleida	42.34	1.42	42.34	1.42	0				653	GMTED2010				GEODETIC_DATUM_ASSUMED_WGS84;COORDINATE_PRECISION_INVALID	0
28171	1230440942	Abietinella	Abietinella abietina		Abietinella abietina Fleischer, 1923	Abietinella abietina (Hedw.) M.Fleisch.	Abietinella abietina (Hedw.) M.Fleisch.	Abietinella abietina (Hedw.) M.Fleisch.	Abietinella	Thuidiaceae			HUMAN_OBSERVATION	ES	Grus	Barcelona	Cataluña	Barcelona	42.26	1.78	42.26	1.78	0				1276	GMTED2010				GEODETIC_DATUM_ASSUMED_WGS84;COORDINATE_PRECISION_INVALID	0
28172	1230440943	Abietinella	Abietinella abietina		Abietinella abietina Fleischer, 1923	Abietinella abietina (Hedw.) M.Fleisch.	Abietinella abietina (Hedw.) M.Fleisch.	Abietinella abietina (Hedw.) M.Fleisch.	Abietinella	Thuidiaceae			HUMAN_OBSERVATION	ES	Urús	Barcelona	Cataluña	Barcelona	42.26	1.78	42.26	1.78	0				1276	GMTED2010				GEODETIC_DATUM_ASSUMED_WGS84;COORDINATE_PRECISION_INVALID	0
28173	1230440944	Abietinella	Abietinella abietina		Abietinella abietina Fleischer, 1923	Abietinella abietina (Hedw.) M.Fleisch.	Abietinella abietina (Hedw.) M.Fleisch.	Abietinella abietina (Hedw.) M.Fleisch.	Abietinella	Thuidiaceae			HUMAN_OBSERVATION	ES	Santuario de Corbera	Barcelona	Cataluña	Barcelona	42.08	1.78	42.08	1.78	0				1044	GMTED2010				GEODETIC_DATUM_ASSUMED_WGS84;COORDINATE_PRECISION_INVALID	0
28174	1230440945	Abietinella	Abietinella abietina		Abietinella abietina Fleischer, 1923	Abietinella abietina (Hedw.) M.Fleisch.	Abietinella abietina (Hedw.) M.Fleisch.	Abietinella abietina (Hedw.) M.Fleisch.	Abietinella	Thuidiaceae			HUMAN_OBSERVATION	ES	Gósol	Lleida	Cataluña	Lleida	42.17	1.54	42.17	1.54	0				1876	GMTED2010				GEODETIC_DATUM_ASSUMED_WGS84;COORDINATE_PRECISION_INVALID	0
28175	1230440946	Abietinella	Abietinella abietina		Abietinella abietina Fleischer, 1923	Abietinella abietina (Hedw.) M.Fleisch.	Abietinella abietina (Hedw.) M.Fleisch.	Abietinella abietina (Hedw.) M.Fleisch.	Abietinella	Thuidiaceae			HUMAN_OBSERVATION	ES	Les Adeus d'Abella, Vilallonga de Ter,	Girona	Cataluña	Girona	42.26	2.27	42.26	2.27	0				975	GMTED2010				GEODETIC_DATUM_ASSUMED_WGS84;COORDINATE_PRECISION_INVALID	0
28176	1230440947	Abietinella	Abietinella abietina		Abietinella abietina Fleischer, 1923	Abietinella abietina (Hedw.) M.Fleisch.	Abietinella abietina (Hedw.) M.Fleisch.	Abietinella abietina (Hedw.) M.Fleisch.	Abietinella	Thuidiaceae			HUMAN_OBSERVATION	ES	El Pla de Sant Tirs	Lleida	Cataluña	Lleida	42.25	1.3	42.25	1.3	0				1457	GMTED2010				GEODETIC_DATUM_ASSUMED_WGS84;COORDINATE_PRECISION_INVALID	0
28177	1230440948	Abietinella	Abietinella abietina		Abietinella abietina Fleischer, 1923	Abietinella abietina (Hedw.) M.Fleisch.	Abietinella abietina (Hedw.) M.Fleisch.	Abietinella abietina (Hedw.) M.Fleisch.	Abietinella	Thuidiaceae			HUMAN_OBSERVATION	ES	Monte de San Lorenzo	Barcelona	Cataluña	Barcelona	41.63	1.91	41.63	1.91	0				394	GMTED2010				GEODETIC_DATUM_ASSUMED_WGS84;COORDINATE_PRECISION_INVALID	0
28178	1230440949	Abietinella	Abietinella abietina		Abietinella abietina Fleischer, 1923	Abietinella abietina (Hedw.) M.Fleisch.	Abietinella abietina (Hedw.) M.Fleisch.	Abietinella abietina (Hedw.) M.Fleisch.	Abietinella	Thuidiaceae			HUMAN_OBSERVATION	ES	Ogassa	Girona	Cataluña	Girona	42.26	2.15	42.26	2.15	0				1030	GMTED2010				GEODETIC_DATUM_ASSUMED_WGS84;COORDINATE_PRECISION_INVALID	0
28179	1230440950	Abietinella	Abietinella abietina		Abietinella abietina Fleischer, 1923	Abietinella abietina (Hedw.) M.Fleisch.	Abietinella abietina (Hedw.) M.Fleisch.	Abietinella abietina (Hedw.) M.Fleisch.	Abietinella	Thuidiaceae			HUMAN_OBSERVATION	ES	Malpás	Huesca	Aragón	Huesca	42.33	0.69	42.33	0.69	0				1191	GMTED2010				GEODETIC_DATUM_ASSUMED_WGS84;COORDINATE_PRECISION_INVALID	0
28180	1230440951	Abietinella	Abietinella abietina		Abietinella abietina Fleischer, 1923	Abietinella abietina (Hedw.) M.Fleisch.	Abietinella abietina (Hedw.) M.Fleisch.	Abietinella abietina (Hedw.) M.Fleisch.	Abietinella	Thuidiaceae			HUMAN_OBSERVATION	ES	Estany Rodo	Lleida	Cataluña	Lleida	42.52	0.92	42.52	0.92	0				2482	GMTED2010				GEODETIC_DATUM_ASSUMED_WGS84;COORDINATE_PRECISION_INVALID	0
28181	1230440952	Abietinella	Abietinella abietina		Abietinella abietina Fleischer, 1923	Abietinella abietina (Hedw.) M.Fleisch.	Abietinella abietina (Hedw.) M.Fleisch.	Abietinella abietina (Hedw.) M.Fleisch.	Abietinella	Thuidiaceae			HUMAN_OBSERVATION	ES	La Seo de Urgel	Lleida	Cataluña	Lleida	42.34	1.42	42.34	1.42	0				653	GMTED2010				GEODETIC_DATUM_ASSUMED_WGS84;COORDINATE_PRECISION_INVALID	0
28182	1230440953	Abietinella	Abietinella abietina		Abietinella abietina Fleischer, 1923	Abietinella abietina (Hedw.) M.Fleisch.	Abietinella abietina (Hedw.) M.Fleisch.	Abietinella abietina (Hedw.) M.Fleisch.	Abietinella	Thuidiaceae			HUMAN_OBSERVATION	ES	Vidrá	Barcelona	Cataluña	Barcelona	42.08	2.27	42.08	2.27	0				605	GMTED2010				GEODETIC_DATUM_ASSUMED_WGS84;COORDINATE_PRECISION_INVALID	0
28183	1230440954	Abietinella	Abietinella abietina		Abietinella abietina Fleischer, 1923	Abietinella abietina (Hedw.) M.Fleisch.	Abietinella abietina (Hedw.) M.Fleisch.	Abietinella abietina (Hedw.) M.Fleisch.	Abietinella	Thuidiaceae			HUMAN_OBSERVATION	ES	Espinalvet	Lleida	Cataluña	Lleida	42.08	1.66	42.08	1.66	0				776	GMTED2010				GEODETIC_DATUM_ASSUMED_WGS84;COORDINATE_PRECISION_INVALID	0
28184	1230440955	Abietinella	Abietinella abietina		Abietinella abietina Fleischer, 1923	Abietinella abietina (Hedw.) M.Fleisch.	Abietinella abietina (Hedw.) M.Fleisch.	Abietinella abietina (Hedw.) M.Fleisch.	Abietinella	Thuidiaceae			HUMAN_OBSERVATION	ES	Roquetes, Barranc del Regatxol,	Tarragona	Cataluña	Tarragona	40.79	0.27	40.79	0.27	0				903	GMTED2010				GEODETIC_DATUM_ASSUMED_WGS84;COORDINATE_PRECISION_INVALID	0
28185	1230440956	Abietinella	Abietinella abietina		Abietinella abietina Fleischer, 1923	Abietinella abietina (Hedw.) M.Fleisch.	Abietinella abietina (Hedw.) M.Fleisch.	Abietinella abietina (Hedw.) M.Fleisch.	Abietinella	Thuidiaceae			HUMAN_OBSERVATION	ES	Falgars	Barcelona	Cataluña	Barcelona	42.17	1.9	42.17	1.9	0				1419	GMTED2010				GEODETIC_DATUM_ASSUMED_WGS84;COORDINATE_PRECISION_INVALID	0
28186	1230440957	Abietinella	Abietinella abietina		Abietinella abietina Fleischer, 1923	Abietinella abietina (Hedw.) M.Fleisch.	Abietinella abietina (Hedw.) M.Fleisch.	Abietinella abietina (Hedw.) M.Fleisch.	Abietinella	Thuidiaceae			HUMAN_OBSERVATION	ES	Alinyà	Lleida	Cataluña	Lleida	42.16	1.3	42.16	1.3	0				626	GMTED2010				GEODETIC_DATUM_ASSUMED_WGS84;COORDINATE_PRECISION_INVALID	0
28187	1230440958	Abietinella	Abietinella abietina		Abietinella abietina Fleischer, 1923	Abietinella abietina (Hedw.) M.Fleisch.	Abietinella abietina (Hedw.) M.Fleisch.	Abietinella abietina (Hedw.) M.Fleisch.	Abietinella	Thuidiaceae			HUMAN_OBSERVATION	ES	Llívia	Girona	Cataluña	Girona	42.44	1.9	42.44	1.9	0				1183	GMTED2010				GEODETIC_DATUM_ASSUMED_WGS84;COORDINATE_PRECISION_INVALID	0
28188	1230440959	Abietinella	Abietinella abietina		Abietinella abietina Fleischer, 1923	Abietinella abietina (Hedw.) M.Fleisch.	Abietinella abietina (Hedw.) M.Fleisch.	Abietinella abietina (Hedw.) M.Fleisch.	Abietinella	Thuidiaceae			HUMAN_OBSERVATION	ES	El Caragol	Tarragona	Cataluña	Tarragona	40.79	0.27	40.79	0.27	0				903	GMTED2010				GEODETIC_DATUM_ASSUMED_WGS84;COORDINATE_PRECISION_INVALID	0
28189	1230440960	Abietinella	Abietinella abietina		Abietinella abietina Fleischer, 1923	Abietinella abietina (Hedw.) M.Fleisch.	Abietinella abietina (Hedw.) M.Fleisch.	Abietinella abietina (Hedw.) M.Fleisch.	Abietinella	Thuidiaceae			HUMAN_OBSERVATION	ES	Prades, la Molsosa	Barcelona	Cataluña	Barcelona	41.72	1.55	41.72	1.55	0				623	GMTED2010				GEODETIC_DATUM_ASSUMED_WGS84;COORDINATE_PRECISION_INVALID	0
28190	1230440961	Abietinella	Abietinella abietina		Abietinella abietina Fleischer, 1923	Abietinella abietina (Hedw.) M.Fleisch.	Abietinella abietina (Hedw.) M.Fleisch.	Abietinella abietina (Hedw.) M.Fleisch.	Abietinella	Thuidiaceae			HUMAN_OBSERVATION	ES	Lladorre	Lleida	Cataluña	Lleida	42.61	1.16	42.61	1.16	0				1637	GMTED2010				GEODETIC_DATUM_ASSUMED_WGS84;COORDINATE_PRECISION_INVALID	0
28191	1230440962	Abietinella	Abietinella abietina		Abietinella abietina Fleischer, 1923	Abietinella abietina (Hedw.) M.Fleisch.	Abietinella abietina (Hedw.) M.Fleisch.	Abietinella abietina (Hedw.) M.Fleisch.	Abietinella	Thuidiaceae			HUMAN_OBSERVATION	ES	Ribera de Cardós	Lleida	Cataluña	Lleida	42.52	1.17	42.52	1.17	0				1007	GMTED2010				GEODETIC_DATUM_ASSUMED_WGS84;COORDINATE_PRECISION_INVALID	0
28192	1230440963	Abietinella	Abietinella abietina		Abietinella abietina Fleischer, 1923	Abietinella abietina (Hedw.) M.Fleisch.	Abietinella abietina (Hedw.) M.Fleisch.	Abietinella abietina (Hedw.) M.Fleisch.	Abietinella	Thuidiaceae			HUMAN_OBSERVATION	ES	Alt Áneu, la mata de València, riu de Cabanes,	Lleida	Cataluña	Lleida	42.61	0.92	42.61	0.92	0				2418	GMTED2010				GEODETIC_DATUM_ASSUMED_WGS84;COORDINATE_PRECISION_INVALID	0
28193	1230440964	Abietinella	Abietinella abietina		Abietinella abietina Fleischer, 1923	Abietinella abietina (Hedw.) M.Fleisch.	Abietinella abietina (Hedw.) M.Fleisch.	Abietinella abietina (Hedw.) M.Fleisch.	Abietinella	Thuidiaceae			HUMAN_OBSERVATION	ES	Presa de Tregura, Vilallonga de Ter,	Girona	Cataluña	Girona	42.26	2.15	42.26	2.15	0				1030	GMTED2010				GEODETIC_DATUM_ASSUMED_WGS84;COORDINATE_PRECISION_INVALID	0
28194	1230440965	Abietinella	Abietinella abietina		Abietinella abietina Fleischer, 1923	Abietinella abietina (Hedw.) M.Fleisch.	Abietinella abietina (Hedw.) M.Fleisch.	Abietinella abietina (Hedw.) M.Fleisch.	Abietinella	Thuidiaceae			HUMAN_OBSERVATION	ES	Urús, Serra de Comesjuntes	Barcelona	Cataluña	Barcelona	42.26	1.78	42.26	1.78	0				1276	GMTED2010				GEODETIC_DATUM_ASSUMED_WGS84;COORDINATE_PRECISION_INVALID	0
28195	1230440966	Abietinella	Abietinella abietina		Abietinella abietina Fleischer, 1923	Abietinella abietina (Hedw.) M.Fleisch.	Abietinella abietina (Hedw.) M.Fleisch.	Abietinella abietina (Hedw.) M.Fleisch.	Abietinella	Thuidiaceae			HUMAN_OBSERVATION	ES	Castelltercol	Barcelona	Cataluña	Barcelona	41.72	2.03	41.72	2.03	0				637	GMTED2010				GEODETIC_DATUM_ASSUMED_WGS84;COORDINATE_PRECISION_INVALID	0
28196	1230440967	Abietinella	Abietinella abietina		Abietinella abietina Fleischer, 1923	Abietinella abietina (Hedw.) M.Fleisch.	Abietinella abietina (Hedw.) M.Fleisch.	Abietinella abietina (Hedw.) M.Fleisch.	Abietinella	Thuidiaceae			HUMAN_OBSERVATION	ES	Bellver de Cerdanya	Lleida	Cataluña	Lleida	42.26	1.66	42.26	1.66	0				1728	GMTED2010				GEODETIC_DATUM_ASSUMED_WGS84;COORDINATE_PRECISION_INVALID	0
28198	1230440969	Abietinella	Abietinella abietina		Abietinella abietina Fleischer, 1923	Abietinella abietina (Hedw.) M.Fleisch.	Abietinella abietina (Hedw.) M.Fleisch.	Abietinella abietina (Hedw.) M.Fleisch.	Abietinella	Thuidiaceae			HUMAN_OBSERVATION	ES	Subiendo hacia el Pla de l'Espinal	Barcelona	Cataluña	Barcelona	41.72	2.39	41.72	2.39	0				428	GMTED2010				GEODETIC_DATUM_ASSUMED_WGS84;COORDINATE_PRECISION_INVALID	0
28200	1230440971	Abietinella	Abietinella abietina		Abietinella abietina Fleischer, 1923	Abietinella abietina (Hedw.) M.Fleisch.	Abietinella abietina (Hedw.) M.Fleisch.	Abietinella abietina (Hedw.) M.Fleisch.	Abietinella	Thuidiaceae			HUMAN_OBSERVATION	ES	Entre Palou Xic i puig Castellar	Barcelona	Cataluña	Barcelona	42.08	2.27	42.08	2.27	0				605	GMTED2010				GEODETIC_DATUM_ASSUMED_WGS84;COORDINATE_PRECISION_INVALID	0
28201	1230440972	Abietinella	Abietinella abietina		Abietinella abietina Fleischer, 1923	Abietinella abietina (Hedw.) M.Fleisch.	Abietinella abietina (Hedw.) M.Fleisch.	Abietinella abietina (Hedw.) M.Fleisch.	Abietinella	Thuidiaceae			HUMAN_OBSERVATION	ES	Santa Fe de Montseny	Barcelona	Cataluña	Barcelona	41.72	2.39	41.72	2.39	0				428	GMTED2010				GEODETIC_DATUM_ASSUMED_WGS84;COORDINATE_PRECISION_INVALID	0
28202	1230440973	Abietinella	Abietinella abietina		Abietinella abietina Fleischer, 1923	Abietinella abietina (Hedw.) M.Fleisch.	Abietinella abietina (Hedw.) M.Fleisch.	Abietinella abietina (Hedw.) M.Fleisch.	Abietinella	Thuidiaceae			HUMAN_OBSERVATION	ES	Vall de Barravés	Huesca	Aragón	Huesca	42.51	0.68	42.51	0.68	0				1986	GMTED2010				GEODETIC_DATUM_ASSUMED_WGS84;COORDINATE_PRECISION_INVALID	0
28203	1230440974	Abietinella	Abietinella abietina		Abietinella abietina Fleischer, 1923	Abietinella abietina (Hedw.) M.Fleisch.	Abietinella abietina (Hedw.) M.Fleisch.	Abietinella abietina (Hedw.) M.Fleisch.	Abietinella	Thuidiaceae			HUMAN_OBSERVATION	ES	Aigüestortes	Lleida	Cataluña	Lleida	42.51	0.8	42.51	0.8	0				1379	GMTED2010				GEODETIC_DATUM_ASSUMED_WGS84;COORDINATE_PRECISION_INVALID	0
28205	1230440976	Abietinella	Abietinella abietina		Abietinella abietina Fleischer, 1923	Abietinella abietina (Hedw.) M.Fleisch.	Abietinella abietina (Hedw.) M.Fleisch.	Abietinella abietina (Hedw.) M.Fleisch.	Abietinella	Thuidiaceae			HUMAN_OBSERVATION	ES	Vilallonga de Ter, Vilallonga de Ter,	Girona	Cataluña	Girona	42.26	2.27	42.26	2.27	0				975	GMTED2010				GEODETIC_DATUM_ASSUMED_WGS84;COORDINATE_PRECISION_INVALID	0
28206	1230440977	Abietinella	Abietinella abietina		Abietinella abietina Fleischer, 1923	Abietinella abietina (Hedw.) M.Fleisch.	Abietinella abietina (Hedw.) M.Fleisch.	Abietinella abietina (Hedw.) M.Fleisch.	Abietinella	Thuidiaceae			HUMAN_OBSERVATION	ES	Montolivet	Girona	Cataluña	Girona	42.17	2.39	42.17	2.39	0				911	GMTED2010				GEODETIC_DATUM_ASSUMED_WGS84;COORDINATE_PRECISION_INVALID	0
28207	1230440978	Abietinella	Abietinella abietina		Abietinella abietina Fleischer, 1923	Abietinella abietina (Hedw.) M.Fleisch.	Abietinella abietina (Hedw.) M.Fleisch.	Abietinella abietina (Hedw.) M.Fleisch.	Abietinella	Thuidiaceae			HUMAN_OBSERVATION	ES	Cabecera de la coma de l'Orri, Setcases,	Girona	Cataluña	Girona	42.35	2.14	42.35	2.14	0				1341	GMTED2010				GEODETIC_DATUM_ASSUMED_WGS84;COORDINATE_PRECISION_INVALID	0
28208	1230440979	Abietinella	Abietinella abietina		Abietinella abietina Fleischer, 1923	Abietinella abietina (Hedw.) M.Fleisch.	Abietinella abietina (Hedw.) M.Fleisch.	Abietinella abietina (Hedw.) M.Fleisch.	Abietinella	Thuidiaceae			HUMAN_OBSERVATION	ES	Seva	Barcelona	Cataluña	Barcelona	41.81	2.27	41.81	2.27	0				756	GMTED2010				GEODETIC_DATUM_ASSUMED_WGS84;COORDINATE_PRECISION_INVALID	0
28211	1230440982	Abietinella	Abietinella abietina		Abietinella abietina Fleischer, 1923	Abietinella abietina (Hedw.) M.Fleisch.	Abietinella abietina (Hedw.) M.Fleisch.	Abietinella abietina (Hedw.) M.Fleisch.	Abietinella	Thuidiaceae			HUMAN_OBSERVATION	ES	Pardines	Girona	Cataluña	Girona	42.26	2.15	42.26	2.15	0				1030	GMTED2010				GEODETIC_DATUM_ASSUMED_WGS84;COORDINATE_PRECISION_INVALID	0
28212	1230440983	Abietinella	Abietinella abietina		Abietinella abietina Fleischer, 1923	Abietinella abietina (Hedw.) M.Fleisch.	Abietinella abietina (Hedw.) M.Fleisch.	Abietinella abietina (Hedw.) M.Fleisch.	Abietinella	Thuidiaceae			HUMAN_OBSERVATION	ES	Coll Durau	Lleida	Cataluña	Lleida	42.16	1.3	42.16	1.3	0				626	GMTED2010				GEODETIC_DATUM_ASSUMED_WGS84;COORDINATE_PRECISION_INVALID	0
28213	1230440984	Abietinella	Abietinella abietina		Abietinella abietina Fleischer, 1923	Abietinella abietina (Hedw.) M.Fleisch.	Abietinella abietina (Hedw.) M.Fleisch.	Abietinella abietina (Hedw.) M.Fleisch.	Abietinella	Thuidiaceae			HUMAN_OBSERVATION	ES	Sobre Montanui	Huesca	Aragón	Huesca	42.42	0.68	42.42	0.68	0				1173	GMTED2010				GEODETIC_DATUM_ASSUMED_WGS84;COORDINATE_PRECISION_INVALID	0
28214	1230440985	Abietinella	Abietinella abietina		Abietinella abietina Fleischer, 1923	Abietinella abietina (Hedw.) M.Fleisch.	Abietinella abietina (Hedw.) M.Fleisch.	Abietinella abietina (Hedw.) M.Fleisch.	Abietinella	Thuidiaceae			HUMAN_OBSERVATION	ES	Vall de Barravés	Huesca	Aragón	Huesca	42.51	0.68	42.51	0.68	0				1986	GMTED2010				GEODETIC_DATUM_ASSUMED_WGS84;COORDINATE_PRECISION_INVALID	0
28216	1230440987	Abietinella	Abietinella abietina		Abietinella abietina Fleischer, 1923	Abietinella abietina (Hedw.) M.Fleisch.	Abietinella abietina (Hedw.) M.Fleisch.	Abietinella abietina (Hedw.) M.Fleisch.	Abietinella	Thuidiaceae			HUMAN_OBSERVATION	ES	Vall de Barravés	Huesca	Aragón	Huesca	42.51	0.68	42.51	0.68	0				1986	GMTED2010				GEODETIC_DATUM_ASSUMED_WGS84;COORDINATE_PRECISION_INVALID	0
28219	1230440990	Abietinella	Abietinella abietina		Abietinella abietina Fleischer, 1923	Abietinella abietina (Hedw.) M.Fleisch.	Abietinella abietina (Hedw.) M.Fleisch.	Abietinella abietina (Hedw.) M.Fleisch.	Abietinella	Thuidiaceae			HUMAN_OBSERVATION	ES	Bossóst	Lleida	Cataluña	Lleida	42.69	0.67	42.689	0.67	2				2351	GMTED2010				GEODETIC_DATUM_ASSUMED_WGS84;COORDINATE_PRECISION_INVALID	0
28220	1230440991	Abietinella	Abietinella abietina		Abietinella abietina Fleischer, 1923	Abietinella abietina (Hedw.) M.Fleisch.	Abietinella abietina (Hedw.) M.Fleisch.	Abietinella abietina (Hedw.) M.Fleisch.	Abietinella	Thuidiaceae			HUMAN_OBSERVATION	ES	Montmajor	Lleida	Cataluña	Lleida	41.99	1.67	41.99	1.67	0				551	GMTED2010				GEODETIC_DATUM_ASSUMED_WGS84;COORDINATE_PRECISION_INVALID	0
28221	1230440992	Abietinella	Abietinella abietina		Abietinella abietina Fleischer, 1923	Abietinella abietina (Hedw.) M.Fleisch.	Abietinella abietina (Hedw.) M.Fleisch.	Abietinella abietina (Hedw.) M.Fleisch.	Abietinella	Thuidiaceae			HUMAN_OBSERVATION	ES	Volcán Montsacopa	Girona	Cataluña	Girona	42.17	2.39	42.17	2.39	0				911	GMTED2010				GEODETIC_DATUM_ASSUMED_WGS84;COORDINATE_PRECISION_INVALID	0
28222	1230440993	Abietinella	Abietinella abietina		Abietinella abietina Fleischer, 1923	Abietinella abietina (Hedw.) M.Fleisch.	Abietinella abietina (Hedw.) M.Fleisch.	Abietinella abietina (Hedw.) M.Fleisch.	Abietinella	Thuidiaceae			HUMAN_OBSERVATION	ES	Llanars, Llanars,	Girona	Cataluña	Girona	42.26	2.27	42.26	2.27	0				975	GMTED2010				GEODETIC_DATUM_ASSUMED_WGS84;COORDINATE_PRECISION_INVALID	0
28223	1230440994	Abietinella	Abietinella abietina		Abietinella abietina Fleischer, 1923	Abietinella abietina (Hedw.) M.Fleisch.	Abietinella abietina (Hedw.) M.Fleisch.	Abietinella abietina (Hedw.) M.Fleisch.	Abietinella	Thuidiaceae			HUMAN_OBSERVATION	ES	Vall-llobre, Setcases,	Girona	Cataluña	Girona	42.35	2.27	42.35	2.27	0				1510	GMTED2010				GEODETIC_DATUM_ASSUMED_WGS84;COORDINATE_PRECISION_INVALID	0
28224	1230440995	Abietinella	Abietinella abietina		Abietinella abietina Fleischer, 1923	Abietinella abietina (Hedw.) M.Fleisch.	Abietinella abietina (Hedw.) M.Fleisch.	Abietinella abietina (Hedw.) M.Fleisch.	Abietinella	Thuidiaceae			HUMAN_OBSERVATION	ES	Sant Llorenç de Morunys	Lleida	Cataluña	Lleida	42.08	1.54	42.08	1.54	0				1033	GMTED2010				GEODETIC_DATUM_ASSUMED_WGS84;COORDINATE_PRECISION_INVALID	0
28225	1230440996	Abietinella	Abietinella abietina		Abietinella abietina Fleischer, 1923	Abietinella abietina (Hedw.) M.Fleisch.	Abietinella abietina (Hedw.) M.Fleisch.	Abietinella abietina (Hedw.) M.Fleisch.	Abietinella	Thuidiaceae			HUMAN_OBSERVATION	ES	Part baixa del barranc de Besiberri	Huesca	Aragón	Huesca	42.51	0.68	42.51	0.68	0				1986	GMTED2010				GEODETIC_DATUM_ASSUMED_WGS84;COORDINATE_PRECISION_INVALID	0
28226	1230440997	Abietinella	Abietinella abietina		Abietinella abietina Fleischer, 1923	Abietinella abietina (Hedw.) M.Fleisch.	Abietinella abietina (Hedw.) M.Fleisch.	Abietinella abietina (Hedw.) M.Fleisch.	Abietinella	Thuidiaceae			HUMAN_OBSERVATION	ES	Estany Llebreta	Lleida	Cataluña	Lleida	42.51	0.8	42.51	0.8	0				1379	GMTED2010				GEODETIC_DATUM_ASSUMED_WGS84;COORDINATE_PRECISION_INVALID	0
28227	1230440998	Abietinella	Abietinella abietina		Abietinella abietina Fleischer, 1923	Abietinella abietina (Hedw.) M.Fleisch.	Abietinella abietina (Hedw.) M.Fleisch.	Abietinella abietina (Hedw.) M.Fleisch.	Abietinella	Thuidiaceae			HUMAN_OBSERVATION	ES	Altron	Lleida	Cataluña	Lleida	42.43	1.05	42.43	1.05	0				1698	GMTED2010				GEODETIC_DATUM_ASSUMED_WGS84;COORDINATE_PRECISION_INVALID	0
28228	1230440999	Abietinella	Abietinella abietina		Abietinella abietina Fleischer, 1923	Abietinella abietina (Hedw.) M.Fleisch.	Abietinella abietina (Hedw.) M.Fleisch.	Abietinella abietina (Hedw.) M.Fleisch.	Abietinella	Thuidiaceae			HUMAN_OBSERVATION	ES	Saldes	Lleida	Cataluña	Lleida	42.17	1.66	42.17	1.66	0				1281	GMTED2010				GEODETIC_DATUM_ASSUMED_WGS84;COORDINATE_PRECISION_INVALID	0
28229	1230441000	Abietinella	Abietinella abietina		Abietinella abietina Fleischer, 1923	Abietinella abietina (Hedw.) M.Fleisch.	Abietinella abietina (Hedw.) M.Fleisch.	Abietinella abietina (Hedw.) M.Fleisch.	Abietinella	Thuidiaceae			HUMAN_OBSERVATION	ES	Vall d'Ássua. Serra d'Altars-Montsent de Pallars, Sota les Fonts del Fontanal, N	Lleida	Cataluña	Lleida	42.43	1.05	42.43	1.05	0				1698	GMTED2010				GEODETIC_DATUM_ASSUMED_WGS84;COORDINATE_PRECISION_INVALID	0
28230	1230441001	Abietinella	Abietinella abietina		Abietinella abietina Fleischer, 1923	Abietinella abietina (Hedw.) M.Fleisch.	Abietinella abietina (Hedw.) M.Fleisch.	Abietinella abietina (Hedw.) M.Fleisch.	Abietinella	Thuidiaceae			HUMAN_OBSERVATION	ES	Font Llebreta	Barcelona	Cataluña	Barcelona	42.26	1.78	42.26	1.78	0				1276	GMTED2010				GEODETIC_DATUM_ASSUMED_WGS84;COORDINATE_PRECISION_INVALID	0
28231	1230441002	Abietinella	Abietinella abietina		Abietinella abietina Fleischer, 1923	Abietinella abietina (Hedw.) M.Fleisch.	Abietinella abietina (Hedw.) M.Fleisch.	Abietinella abietina (Hedw.) M.Fleisch.	Abietinella	Thuidiaceae			HUMAN_OBSERVATION	ES	St Llorenç de la Muga	Girona	Cataluña	Girona	42.27	2.75	42.27	2.75	0				384	GMTED2010				GEODETIC_DATUM_ASSUMED_WGS84;COORDINATE_PRECISION_INVALID	0
28232	1230441003	Abietinella	Abietinella abietina		Abietinella abietina Fleischer, 1923	Abietinella abietina (Hedw.) M.Fleisch.	Abietinella abietina (Hedw.) M.Fleisch.	Abietinella abietina (Hedw.) M.Fleisch.	Abietinella	Thuidiaceae			HUMAN_OBSERVATION	ES	Ginestar de Llémena	Girona	Cataluña	Girona	41.99	2.63	41.99	2.63	0				267	GMTED2010				GEODETIC_DATUM_ASSUMED_WGS84;COORDINATE_PRECISION_INVALID	0
28233	1230441004	Abietinella	Abietinella abietina		Abietinella abietina Fleischer, 1923	Abietinella abietina (Hedw.) M.Fleisch.	Abietinella abietina (Hedw.) M.Fleisch.	Abietinella abietina (Hedw.) M.Fleisch.	Abietinella	Thuidiaceae			HUMAN_OBSERVATION	ES	Tavascan	Lleida	Cataluña	Lleida	42.61	1.16	42.61	1.16	0				1637	GMTED2010				GEODETIC_DATUM_ASSUMED_WGS84;COORDINATE_PRECISION_INVALID	0
28234	1230441005	Abietinella	Abietinella abietina		Abietinella abietina Fleischer, 1923	Abietinella abietina (Hedw.) M.Fleisch.	Abietinella abietina (Hedw.) M.Fleisch.	Abietinella abietina (Hedw.) M.Fleisch.	Abietinella	Thuidiaceae			HUMAN_OBSERVATION	ES	Estany Redó	Lleida	Cataluña	Lleida	42.52	0.92	42.52	0.92	0				2482	GMTED2010				GEODETIC_DATUM_ASSUMED_WGS84;COORDINATE_PRECISION_INVALID	0
28235	1230441006	Abietinella	Abietinella abietina		Abietinella abietina Fleischer, 1923	Abietinella abietina (Hedw.) M.Fleisch.	Abietinella abietina (Hedw.) M.Fleisch.	Abietinella abietina (Hedw.) M.Fleisch.	Abietinella	Thuidiaceae			HUMAN_OBSERVATION	ES	Hacia el Coll de Santa Elena	Barcelona	Cataluña	Barcelona	41.72	2.39	41.72	2.39	0				428	GMTED2010				GEODETIC_DATUM_ASSUMED_WGS84;COORDINATE_PRECISION_INVALID	0
28236	1230441007	Abietinella	Abietinella abietina		Abietinella abietina Fleischer, 1923	Abietinella abietina (Hedw.) M.Fleisch.	Abietinella abietina (Hedw.) M.Fleisch.	Abietinella abietina (Hedw.) M.Fleisch.	Abietinella	Thuidiaceae			HUMAN_OBSERVATION	ES	Vall Ferrera	Lleida	Cataluña	Lleida	42.52	1.29	42.52	1.29	0				1505	GMTED2010				GEODETIC_DATUM_ASSUMED_WGS84;COORDINATE_PRECISION_INVALID	0
28237	1230441008	Abietinella	Abietinella abietina		Abietinella abietina Fleischer, 1923	Abietinella abietina (Hedw.) M.Fleisch.	Abietinella abietina (Hedw.) M.Fleisch.	Abietinella abietina (Hedw.) M.Fleisch.	Abietinella	Thuidiaceae			HUMAN_OBSERVATION	ES	Hospital de Viella	Huesca	Aragón	Huesca	42.6	0.68	42.6	0.68	0				2660	GMTED2010				GEODETIC_DATUM_ASSUMED_WGS84;COORDINATE_PRECISION_INVALID	0
28238	1230441009	Abietinella	Abietinella abietina		Abietinella abietina Fleischer, 1923	Abietinella abietina (Hedw.) M.Fleisch.	Abietinella abietina (Hedw.) M.Fleisch.	Abietinella abietina (Hedw.) M.Fleisch.	Abietinella	Thuidiaceae			HUMAN_OBSERVATION	ES	Llebró, Vilallonga de Ter,	Girona	Cataluña	Girona	42.26	2.27	42.26	2.27	0				975	GMTED2010				GEODETIC_DATUM_ASSUMED_WGS84;COORDINATE_PRECISION_INVALID	0
28239	1230441010	Abietinella	Abietinella abietina		Abietinella abietina Fleischer, 1923	Abietinella abietina (Hedw.) M.Fleisch.	Abietinella abietina (Hedw.) M.Fleisch.	Abietinella abietina (Hedw.) M.Fleisch.	Abietinella	Thuidiaceae			HUMAN_OBSERVATION	ES	Ribera de Cardós	Lleida	Cataluña	Lleida	42.52	1.17	42.52	1.17	0				1007	GMTED2010				GEODETIC_DATUM_ASSUMED_WGS84;COORDINATE_PRECISION_INVALID	0
28240	1230441011	Abietinella	Abietinella abietina		Abietinella abietina Fleischer, 1923	Abietinella abietina (Hedw.) M.Fleisch.	Abietinella abietina (Hedw.) M.Fleisch.	Abietinella abietina (Hedw.) M.Fleisch.	Abietinella	Thuidiaceae			HUMAN_OBSERVATION	ES	Montserrat, près la chapelle de San Jeronimo	Barcelona	Cataluña	Barcelona	41.54	1.79	41.54	1.79	0				310	GMTED2010				GEODETIC_DATUM_ASSUMED_WGS84;COORDINATE_PRECISION_INVALID	0
28241	1230441012	Abietinella	Abietinella abietina		Abietinella abietina Fleischer, 1923	Abietinella abietina (Hedw.) M.Fleisch.	Abietinella abietina (Hedw.) M.Fleisch.	Abietinella abietina (Hedw.) M.Fleisch.	Abietinella	Thuidiaceae			HUMAN_OBSERVATION	ES	Vilallonga de Ter, Vilallonga de Ter,	Girona	Cataluña	Girona	42.26	2.27	42.26	2.27	0				975	GMTED2010				GEODETIC_DATUM_ASSUMED_WGS84;COORDINATE_PRECISION_INVALID	0
28242	1230441013	Abietinella	Abietinella abietina		Abietinella abietina Fleischer, 1923	Abietinella abietina (Hedw.) M.Fleisch.	Abietinella abietina (Hedw.) M.Fleisch.	Abietinella abietina (Hedw.) M.Fleisch.	Abietinella	Thuidiaceae			HUMAN_OBSERVATION	ES	Torelló	Barcelona	Cataluña	Barcelona	41.99	2.15	41.99	2.15	0				796	GMTED2010				GEODETIC_DATUM_ASSUMED_WGS84;COORDINATE_PRECISION_INVALID	0
28243	1230441014	Abietinella	Abietinella abietina		Abietinella abietina Fleischer, 1923	Abietinella abietina (Hedw.) M.Fleisch.	Abietinella abietina (Hedw.) M.Fleisch.	Abietinella abietina (Hedw.) M.Fleisch.	Abietinella	Thuidiaceae			HUMAN_OBSERVATION	ES	Bellver, Els Terrers	Lleida	Cataluña	Lleida	42.26	1.66	42.26	1.66	0				1728	GMTED2010				GEODETIC_DATUM_ASSUMED_WGS84;COORDINATE_PRECISION_INVALID	0
28244	1230441015	Abietinella	Abietinella abietina		Abietinella abietina Fleischer, 1923	Abietinella abietina (Hedw.) M.Fleisch.	Abietinella abietina (Hedw.) M.Fleisch.	Abietinella abietina (Hedw.) M.Fleisch.	Abietinella	Thuidiaceae			HUMAN_OBSERVATION	ES	Berga	Barcelona	Cataluña	Barcelona	42.08	1.78	42.08	1.78	0				1044	GMTED2010				GEODETIC_DATUM_ASSUMED_WGS84;COORDINATE_PRECISION_INVALID	0
28245	1230441016	Abietinella	Abietinella abietina		Abietinella abietina Fleischer, 1923	Abietinella abietina (Hedw.) M.Fleisch.	Abietinella abietina (Hedw.) M.Fleisch.	Abietinella abietina (Hedw.) M.Fleisch.	Abietinella	Thuidiaceae			HUMAN_OBSERVATION	ES	Torrent del Rodá , Faitús, Llanars,	Girona	Cataluña	Girona	42.26	2.27	42.26	2.27	0				975	GMTED2010				GEODETIC_DATUM_ASSUMED_WGS84;COORDINATE_PRECISION_INVALID	0
28246	1230441017	Abietinella	Abietinella abietina		Abietinella abietina Fleischer, 1923	Abietinella abietina (Hedw.) M.Fleisch.	Abietinella abietina (Hedw.) M.Fleisch.	Abietinella abietina (Hedw.) M.Fleisch.	Abietinella	Thuidiaceae			HUMAN_OBSERVATION	ES	Santa María del Collell	Girona	Cataluña	Girona	42.17	2.63	42.17	2.63	0				428	GMTED2010				GEODETIC_DATUM_ASSUMED_WGS84;COORDINATE_PRECISION_INVALID	0
28247	1230441018	Abietinella	Abietinella abietina		Abietinella abietina Fleischer, 1923	Abietinella abietina (Hedw.) M.Fleisch.	Abietinella abietina (Hedw.) M.Fleisch.	Abietinella abietina (Hedw.) M.Fleisch.	Abietinella	Thuidiaceae			HUMAN_OBSERVATION	ES	Puig Sistra, Setcases,	Girona	Cataluña	Girona	42.35	2.27	42.35	2.27	0				1510	GMTED2010				GEODETIC_DATUM_ASSUMED_WGS84;COORDINATE_PRECISION_INVALID	0
28248	1230441019	Abietinella	Abietinella abietina		Abietinella abietina Fleischer, 1923	Abietinella abietina (Hedw.) M.Fleisch.	Abietinella abietina (Hedw.) M.Fleisch.	Abietinella abietina (Hedw.) M.Fleisch.	Abietinella	Thuidiaceae			HUMAN_OBSERVATION	ES	Vall d'Abella, entre can Gallina y el Puig de Pal, Vilallonga de Ter,	Girona	Cataluña	Girona	42.26	2.27	42.26	2.27	0				975	GMTED2010				GEODETIC_DATUM_ASSUMED_WGS84;COORDINATE_PRECISION_INVALID	0
28249	1230441020	Abietinella	Abietinella abietina		Abietinella abietina Fleischer, 1923	Abietinella abietina (Hedw.) M.Fleisch.	Abietinella abietina (Hedw.) M.Fleisch.	Abietinella abietina (Hedw.) M.Fleisch.	Abietinella	Thuidiaceae			HUMAN_OBSERVATION	ES	Bellver, Serra de La Moixa	Girona	Cataluña	Girona	42.27	2.87	42.27	2.87	0				123	GMTED2010				GEODETIC_DATUM_ASSUMED_WGS84;COORDINATE_PRECISION_INVALID	0
28250	1230441021	Abietinella	Abietinella abietina		Abietinella abietina Fleischer, 1923	Abietinella abietina (Hedw.) M.Fleisch.	Abietinella abietina (Hedw.) M.Fleisch.	Abietinella abietina (Hedw.) M.Fleisch.	Abietinella	Thuidiaceae			HUMAN_OBSERVATION	ES	Puig Sistra, Setcases,	Girona	Cataluña	Girona	42.35	2.27	42.35	2.27	0				1510	GMTED2010				GEODETIC_DATUM_ASSUMED_WGS84;COORDINATE_PRECISION_INVALID	0
28251	1230441022	Abietinella	Abietinella abietina		Abietinella abietina Fleischer, 1923	Abietinella abietina (Hedw.) M.Fleisch.	Abietinella abietina (Hedw.) M.Fleisch.	Abietinella abietina (Hedw.) M.Fleisch.	Abietinella	Thuidiaceae			HUMAN_OBSERVATION	ES	Olot, el Croscat	Girona	Cataluña	Girona	42.17	2.39	42.17	2.39	0				911	GMTED2010				GEODETIC_DATUM_ASSUMED_WGS84;COORDINATE_PRECISION_INVALID	0
28252	1230441023	Abietinella	Abietinella abietina		Abietinella abietina Fleischer, 1923	Abietinella abietina (Hedw.) M.Fleisch.	Abietinella abietina (Hedw.) M.Fleisch.	Abietinella abietina (Hedw.) M.Fleisch.	Abietinella	Thuidiaceae			HUMAN_OBSERVATION	ES	Alins	Lleida	Cataluña	Lleida	42.52	1.29	42.52	1.29	0				1505	GMTED2010				GEODETIC_DATUM_ASSUMED_WGS84;COORDINATE_PRECISION_INVALID	0
28253	1230441024	Abietinella	Abietinella abietina		Abietinella abietina Fleischer, 1923	Abietinella abietina (Hedw.) M.Fleisch.	Abietinella abietina (Hedw.) M.Fleisch.	Abietinella abietina (Hedw.) M.Fleisch.	Abietinella	Thuidiaceae			HUMAN_OBSERVATION	ES	Vall d'Ássua. Serra d'Altars-Montsent de Pallars, Cap de Solatí, N	Lleida	Cataluña	Lleida	42.43	1.05	42.43	1.05	0				1698	GMTED2010				GEODETIC_DATUM_ASSUMED_WGS84;COORDINATE_PRECISION_INVALID	0
28254	1230441025	Abietinella	Abietinella abietina		Abietinella abietina Fleischer, 1923	Abietinella abietina (Hedw.) M.Fleisch.	Abietinella abietina (Hedw.) M.Fleisch.	Abietinella abietina (Hedw.) M.Fleisch.	Abietinella	Thuidiaceae			HUMAN_OBSERVATION	ES	Fredes, Barranc del Salt,	Castellón	Comunidad Valenciana	Castellón	40.7	0.15	40.7	0.15	0				1158	GMTED2010				GEODETIC_DATUM_ASSUMED_WGS84;COORDINATE_PRECISION_INVALID	0
28255	1230441026	Abietinella	Abietinella abietina		Abietinella abietina Fleischer, 1923	Abietinella abietina (Hedw.) M.Fleisch.	Abietinella abietina (Hedw.) M.Fleisch.	Abietinella abietina (Hedw.) M.Fleisch.	Abietinella	Thuidiaceae			HUMAN_OBSERVATION	ES	Urús, Ermita de Sant Grau	Barcelona	Cataluña	Barcelona	42.26	1.78	42.26	1.78	0				1276	GMTED2010				GEODETIC_DATUM_ASSUMED_WGS84;COORDINATE_PRECISION_INVALID	0
28256	1230441027	Abietinella	Abietinella abietina		Abietinella abietina Fleischer, 1923	Abietinella abietina (Hedw.) M.Fleisch.	Abietinella abietina (Hedw.) M.Fleisch.	Abietinella abietina (Hedw.) M.Fleisch.	Abietinella	Thuidiaceae			HUMAN_OBSERVATION	ES	Santa Fe de Montseny	Barcelona	Cataluña	Barcelona	41.72	2.39	41.72	2.39	0				428	GMTED2010				GEODETIC_DATUM_ASSUMED_WGS84;COORDINATE_PRECISION_INVALID	0
28257	1230441028	Abietinella	Abietinella abietina		Abietinella abietina Fleischer, 1923	Abietinella abietina (Hedw.) M.Fleisch.	Abietinella abietina (Hedw.) M.Fleisch.	Abietinella abietina (Hedw.) M.Fleisch.	Abietinella	Thuidiaceae			HUMAN_OBSERVATION	ES	Riumaló	Girona	Cataluña	Girona	42.26	2.63	42.26	2.63	0				487	GMTED2010				GEODETIC_DATUM_ASSUMED_WGS84;COORDINATE_PRECISION_INVALID	0
28258	1230441029	Abietinella	Abietinella abietina		Abietinella abietina Fleischer, 1923	Abietinella abietina (Hedw.) M.Fleisch.	Abietinella abietina (Hedw.) M.Fleisch.	Abietinella abietina (Hedw.) M.Fleisch.	Abietinella	Thuidiaceae			HUMAN_OBSERVATION	ES	Fredes	Castellón	Comunidad Valenciana	Castellón	40.7	0.15	40.7	0.15	0				1158	GMTED2010				GEODETIC_DATUM_ASSUMED_WGS84;COORDINATE_PRECISION_INVALID	0
28259	1230441030	Abietinella	Abietinella abietina		Abietinella abietina Fleischer, 1923	Abietinella abietina (Hedw.) M.Fleisch.	Abietinella abietina (Hedw.) M.Fleisch.	Abietinella abietina (Hedw.) M.Fleisch.	Abietinella	Thuidiaceae			HUMAN_OBSERVATION	ES	Lladorre	Lleida	Cataluña	Lleida	42.61	1.16	42.61	1.16	0				1637	GMTED2010				GEODETIC_DATUM_ASSUMED_WGS84;COORDINATE_PRECISION_INVALID	0
28260	1230441031	Abietinella	Abietinella abietina		Abietinella abietina Fleischer, 1923	Abietinella abietina (Hedw.) M.Fleisch.	Abietinella abietina (Hedw.) M.Fleisch.	Abietinella abietina (Hedw.) M.Fleisch.	Abietinella	Thuidiaceae			HUMAN_OBSERVATION	ES	Hayedo de Abella, Vilallonga de Ter,	Girona	Cataluña	Girona	42.26	2.27	42.26	2.27	0				975	GMTED2010				GEODETIC_DATUM_ASSUMED_WGS84;COORDINATE_PRECISION_INVALID	0
28261	1230441032	Abietinella	Abietinella abietina		Abietinella abietina Fleischer, 1923	Abietinella abietina (Hedw.) M.Fleisch.	Abietinella abietina (Hedw.) M.Fleisch.	Abietinella abietina (Hedw.) M.Fleisch.	Abietinella	Thuidiaceae			HUMAN_OBSERVATION	ES	Torrent de la Planella, Vilallonga de Ter,	Girona	Cataluña	Girona	42.26	2.27	42.26	2.27	0				975	GMTED2010				GEODETIC_DATUM_ASSUMED_WGS84;COORDINATE_PRECISION_INVALID	0
28262	1230441033	Abietinella	Abietinella abietina		Abietinella abietina Fleischer, 1923	Abietinella abietina (Hedw.) M.Fleisch.	Abietinella abietina (Hedw.) M.Fleisch.	Abietinella abietina (Hedw.) M.Fleisch.	Abietinella	Thuidiaceae			HUMAN_OBSERVATION	ES	Estany Llebreta	Lleida	Cataluña	Lleida	42.51	0.8	42.51	0.8	0				1379	GMTED2010				GEODETIC_DATUM_ASSUMED_WGS84;COORDINATE_PRECISION_INVALID	0
28263	1230441034	Abietinella	Abietinella abietina		Abietinella abietina Fleischer, 1923	Abietinella abietina (Hedw.) M.Fleisch.	Abietinella abietina (Hedw.) M.Fleisch.	Abietinella abietina (Hedw.) M.Fleisch.	Abietinella	Thuidiaceae			HUMAN_OBSERVATION	ES	Alins	Lleida	Cataluña	Lleida	42.52	1.29	42.52	1.29	0				1505	GMTED2010				GEODETIC_DATUM_ASSUMED_WGS84;COORDINATE_PRECISION_INVALID	0
28264	1230441035	Abietinella	Abietinella abietina		Abietinella abietina Fleischer, 1923	Abietinella abietina (Hedw.) M.Fleisch.	Abietinella abietina (Hedw.) M.Fleisch.	Abietinella abietina (Hedw.) M.Fleisch.	Abietinella	Thuidiaceae			HUMAN_OBSERVATION	ES	Fredes	Castellón	Comunidad Valenciana	Castellón	40.7	0.15	40.7	0.15	0				1158	GMTED2010				GEODETIC_DATUM_ASSUMED_WGS84;COORDINATE_PRECISION_INVALID	0
28265	1230441036	Abietinella	Abietinella abietina		Abietinella abietina Fleischer, 1923	Abietinella abietina (Hedw.) M.Fleisch.	Abietinella abietina (Hedw.) M.Fleisch.	Abietinella abietina (Hedw.) M.Fleisch.	Abietinella	Thuidiaceae			HUMAN_OBSERVATION	ES	Vall de Ribes	Barcelona	Cataluña	Barcelona	42.26	2.02	42.26	2.02	0				1266	GMTED2010				GEODETIC_DATUM_ASSUMED_WGS84;COORDINATE_PRECISION_INVALID	0
28266	1230441037	Abietinella	Abietinella abietina		Abietinella abietina Fleischer, 1923	Abietinella abietina (Hedw.) M.Fleisch.	Abietinella abietina (Hedw.) M.Fleisch.	Abietinella abietina (Hedw.) M.Fleisch.	Abietinella	Thuidiaceae			HUMAN_OBSERVATION	ES	Vall d'Ássua. Serra d'Altars-Montsent de Pallars, Barranc d'Estanyesa, E	Lleida	Cataluña	Lleida	42.43	0.93	42.43	0.93	0				2182	GMTED2010				GEODETIC_DATUM_ASSUMED_WGS84;COORDINATE_PRECISION_INVALID	0
28267	1230441038	Abietinella	Abietinella abietina		Abietinella abietina Fleischer, 1923	Abietinella abietina (Hedw.) M.Fleisch.	Abietinella abietina (Hedw.) M.Fleisch.	Abietinella abietina (Hedw.) M.Fleisch.	Abietinella	Thuidiaceae			HUMAN_OBSERVATION	ES	Santa Margarida	Girona	Cataluña	Girona	42.08	2.51	42.08	2.51	0				481	GMTED2010				GEODETIC_DATUM_ASSUMED_WGS84;COORDINATE_PRECISION_INVALID	0
28268	1230441039	Abietinella	Abietinella abietina		Abietinella abietina Fleischer, 1923	Abietinella abietina (Hedw.) M.Fleisch.	Abietinella abietina (Hedw.) M.Fleisch.	Abietinella abietina (Hedw.) M.Fleisch.	Abietinella	Thuidiaceae			HUMAN_OBSERVATION	ES	Fredes	Castellón	Comunidad Valenciana	Castellón	40.7	0.15	40.7	0.15	0				1158	GMTED2010				GEODETIC_DATUM_ASSUMED_WGS84;COORDINATE_PRECISION_INVALID	0
28269	1230441040	Abietinella	Abietinella abietina		Abietinella abietina Fleischer, 1923	Abietinella abietina (Hedw.) M.Fleisch.	Abietinella abietina (Hedw.) M.Fleisch.	Abietinella abietina (Hedw.) M.Fleisch.	Abietinella	Thuidiaceae			HUMAN_OBSERVATION	ES	Estaon	Lleida	Cataluña	Lleida	42.52	1.17	42.52	1.17	0				1007	GMTED2010				GEODETIC_DATUM_ASSUMED_WGS84;COORDINATE_PRECISION_INVALID	0
28270	1230441041	Abietinella	Abietinella abietina		Abietinella abietina Fleischer, 1923	Abietinella abietina (Hedw.) M.Fleisch.	Abietinella abietina (Hedw.) M.Fleisch.	Abietinella abietina (Hedw.) M.Fleisch.	Abietinella	Thuidiaceae			HUMAN_OBSERVATION	ES	Áreu	Lleida	Cataluña	Lleida	42.52	1.29	42.52	1.29	0				1505	GMTED2010				GEODETIC_DATUM_ASSUMED_WGS84;COORDINATE_PRECISION_INVALID	0
28271	1230441042	Abietinella	Abietinella abietina		Abietinella abietina Fleischer, 1923	Abietinella abietina (Hedw.) M.Fleisch.	Abietinella abietina (Hedw.) M.Fleisch.	Abietinella abietina (Hedw.) M.Fleisch.	Abietinella	Thuidiaceae			HUMAN_OBSERVATION	ES	Boí, La Farga	Lleida	Cataluña	Lleida	42.51	0.8	42.51	0.8	0				1379	GMTED2010				GEODETIC_DATUM_ASSUMED_WGS84;COORDINATE_PRECISION_INVALID	0
28272	1230441043	Abietinella	Abietinella abietina		Abietinella abietina Fleischer, 1923	Abietinella abietina (Hedw.) M.Fleisch.	Abietinella abietina (Hedw.) M.Fleisch.	Abietinella abietina (Hedw.) M.Fleisch.	Abietinella	Thuidiaceae			HUMAN_OBSERVATION	ES	Estany Redó	Lleida	Cataluña	Lleida	42.52	0.92	42.52	0.92	0				2482	GMTED2010				GEODETIC_DATUM_ASSUMED_WGS84;COORDINATE_PRECISION_INVALID	0
28273	1230441044	Abietinella	Abietinella abietina		Abietinella abietina Fleischer, 1923	Abietinella abietina (Hedw.) M.Fleisch.	Abietinella abietina (Hedw.) M.Fleisch.	Abietinella abietina (Hedw.) M.Fleisch.	Abietinella	Thuidiaceae			HUMAN_OBSERVATION	ES	Croscat	Girona	Cataluña	Girona	42.08	2.51	42.08	2.51	0				481	GMTED2010				GEODETIC_DATUM_ASSUMED_WGS84;COORDINATE_PRECISION_INVALID	0
28274	1230441045	Abietinella	Abietinella abietina		Abietinella abietina Fleischer, 1923	Abietinella abietina (Hedw.) M.Fleisch.	Abietinella abietina (Hedw.) M.Fleisch.	Abietinella abietina (Hedw.) M.Fleisch.	Abietinella	Thuidiaceae			HUMAN_OBSERVATION	ES	Bosc de Voloriu	Lleida	Cataluña	Lleida	42.16	1.3	42.16	1.3	0				626	GMTED2010				GEODETIC_DATUM_ASSUMED_WGS84;COORDINATE_PRECISION_INVALID	0
28275	1230441046	Abietinella	Abietinella abietina		Abietinella abietina Fleischer, 1923	Abietinella abietina (Hedw.) M.Fleisch.	Abietinella abietina (Hedw.) M.Fleisch.	Abietinella abietina (Hedw.) M.Fleisch.	Abietinella	Thuidiaceae			HUMAN_OBSERVATION	ES	Viladrau	Barcelona	Cataluña	Barcelona	41.81	2.27	41.81	2.27	0				756	GMTED2010				GEODETIC_DATUM_ASSUMED_WGS84;COORDINATE_PRECISION_INVALID	0
28276	1230441047	Abietinella	Abietinella abietina		Abietinella abietina Fleischer, 1923	Abietinella abietina (Hedw.) M.Fleisch.	Abietinella abietina (Hedw.) M.Fleisch.	Abietinella abietina (Hedw.) M.Fleisch.	Abietinella	Thuidiaceae			HUMAN_OBSERVATION	ES	El Pont de Suert	Huesca	Aragón	Huesca	42.33	0.69	42.33	0.69	0				1191	GMTED2010				GEODETIC_DATUM_ASSUMED_WGS84;COORDINATE_PRECISION_INVALID	0
28277	1230441048	Abietinella	Abietinella abietina		Abietinella abietina Fleischer, 1923	Abietinella abietina (Hedw.) M.Fleisch.	Abietinella abietina (Hedw.) M.Fleisch.	Abietinella abietina (Hedw.) M.Fleisch.	Abietinella	Thuidiaceae			HUMAN_OBSERVATION	ES	Caldes de Bohí	Lleida	Cataluña	Lleida	42.51	0.8	42.51	0.8	0				1379	GMTED2010				GEODETIC_DATUM_ASSUMED_WGS84;COORDINATE_PRECISION_INVALID	0
28278	1230441049	Abietinella	Abietinella abietina		Abietinella abietina Fleischer, 1923	Abietinella abietina (Hedw.) M.Fleisch.	Abietinella abietina (Hedw.) M.Fleisch.	Abietinella abietina (Hedw.) M.Fleisch.	Abietinella	Thuidiaceae			HUMAN_OBSERVATION	ES	Era Artiga de Lin	Huesca	Aragón	Huesca	42.6	0.68	42.6	0.68	0				2660	GMTED2010				GEODETIC_DATUM_ASSUMED_WGS84;COORDINATE_PRECISION_INVALID	0
28279	1230441050	Abietinella	Abietinella abietina		Abietinella abietina Fleischer, 1923	Abietinella abietina (Hedw.) M.Fleisch.	Abietinella abietina (Hedw.) M.Fleisch.	Abietinella abietina (Hedw.) M.Fleisch.	Abietinella	Thuidiaceae			HUMAN_OBSERVATION	ES	Olot	Barcelona	Cataluña	Barcelona	42.08	2.39	42.08	2.39	0				1071	GMTED2010				GEODETIC_DATUM_ASSUMED_WGS84;COORDINATE_PRECISION_INVALID	0
28280	1230441051	Abietinella	Abietinella abietina		Abietinella abietina Fleischer, 1923	Abietinella abietina (Hedw.) M.Fleisch.	Abietinella abietina (Hedw.) M.Fleisch.	Abietinella abietina (Hedw.) M.Fleisch.	Abietinella	Thuidiaceae			HUMAN_OBSERVATION	ES	Riu, La Coma	Barcelona	Cataluña	Barcelona	42.26	1.78	42.26	1.78	0				1276	GMTED2010				GEODETIC_DATUM_ASSUMED_WGS84;COORDINATE_PRECISION_INVALID	0
28281	1230441052	Abietinella	Abietinella abietina		Abietinella abietina Fleischer, 1923	Abietinella abietina (Hedw.) M.Fleisch.	Abietinella abietina (Hedw.) M.Fleisch.	Abietinella abietina (Hedw.) M.Fleisch.	Abietinella	Thuidiaceae			HUMAN_OBSERVATION	ES	Estaón	Lleida	Cataluña	Lleida	42.52	1.17	42.52	1.17	0				1007	GMTED2010				GEODETIC_DATUM_ASSUMED_WGS84;COORDINATE_PRECISION_INVALID	0
28282	1230441053	Abietinella	Abietinella abietina		Abietinella abietina Fleischer, 1923	Abietinella abietina (Hedw.) M.Fleisch.	Abietinella abietina (Hedw.) M.Fleisch.	Abietinella abietina (Hedw.) M.Fleisch.	Abietinella	Thuidiaceae			HUMAN_OBSERVATION	ES	Collada de Pallers	Lleida	Cataluña	Lleida	42.26	1.54	42.26	1.54	0				1395	GMTED2010				GEODETIC_DATUM_ASSUMED_WGS84;COORDINATE_PRECISION_INVALID	0
28283	1230441054	Abietinella	Abietinella abietina		Abietinella abietina Fleischer, 1923	Abietinella abietina (Hedw.) M.Fleisch.	Abietinella abietina (Hedw.) M.Fleisch.	Abietinella abietina (Hedw.) M.Fleisch.	Abietinella	Thuidiaceae			HUMAN_OBSERVATION	ES	En la carretera cerca de Olot	Girona	Cataluña	Girona	42.17	2.39	42.17	2.39	0				911	GMTED2010				GEODETIC_DATUM_ASSUMED_WGS84;COORDINATE_PRECISION_INVALID	0
28284	1230441055	Abietinella	Abietinella abietina		Abietinella abietina Fleischer, 1923	Abietinella abietina (Hedw.) M.Fleisch.	Abietinella abietina (Hedw.) M.Fleisch.	Abietinella abietina (Hedw.) M.Fleisch.	Abietinella	Thuidiaceae			HUMAN_OBSERVATION	ES	Garrotxa, Pla de l'Estany, Entre Sant Cosme i Beguda	Girona	Cataluña	Girona	42.17	2.51	42.17	2.51	0				609	GMTED2010				GEODETIC_DATUM_ASSUMED_WGS84;COORDINATE_PRECISION_INVALID	0
28285	1230441056	Abietinella	Abietinella abietina		Abietinella abietina Fleischer, 1923	Abietinella abietina (Hedw.) M.Fleisch.	Abietinella abietina (Hedw.) M.Fleisch.	Abietinella abietina (Hedw.) M.Fleisch.	Abietinella	Thuidiaceae			HUMAN_OBSERVATION	ES	Vall d'Ássua. Serra d'Altars-Montsent de Pallars, Vers Sauri, S	Lleida	Cataluña	Lleida	42.43	1.05	42.43	1.05	0				1698	GMTED2010				GEODETIC_DATUM_ASSUMED_WGS84;COORDINATE_PRECISION_INVALID	0
28286	1230441057	Abietinella	Abietinella abietina		Abietinella abietina Fleischer, 1923	Abietinella abietina (Hedw.) M.Fleisch.	Abietinella abietina (Hedw.) M.Fleisch.	Abietinella abietina (Hedw.) M.Fleisch.	Abietinella	Thuidiaceae			HUMAN_OBSERVATION	ES	Coll del Cantó	Lleida	Cataluña	Lleida	42.34	1.17	42.34	1.17	0				1623	GMTED2010				GEODETIC_DATUM_ASSUMED_WGS84;COORDINATE_PRECISION_INVALID	0
28287	1230441058	Abietinella	Abietinella abietina		Abietinella abietina Fleischer, 1923	Abietinella abietina (Hedw.) M.Fleisch.	Abietinella abietina (Hedw.) M.Fleisch.	Abietinella abietina (Hedw.) M.Fleisch.	Abietinella	Thuidiaceae			HUMAN_OBSERVATION	ES	Urús, Les Soquetes	Barcelona	Cataluña	Barcelona	42.26	1.78	42.26	1.78	0				1276	GMTED2010				GEODETIC_DATUM_ASSUMED_WGS84;COORDINATE_PRECISION_INVALID	0
28288	1230441059	Abietinella	Abietinella abietina		Abietinella abietina Fleischer, 1923	Abietinella abietina (Hedw.) M.Fleisch.	Abietinella abietina (Hedw.) M.Fleisch.	Abietinella abietina (Hedw.) M.Fleisch.	Abietinella	Thuidiaceae			HUMAN_OBSERVATION	ES	Torrent del Rodá , Faitús, Llanars,	Girona	Cataluña	Girona	42.26	2.27	42.26	2.27	0				975	GMTED2010				GEODETIC_DATUM_ASSUMED_WGS84;COORDINATE_PRECISION_INVALID	0
28289	1230441060	Abietinella	Abietinella abietina		Abietinella abietina Fleischer, 1923	Abietinella abietina (Hedw.) M.Fleisch.	Abietinella abietina (Hedw.) M.Fleisch.	Abietinella abietina (Hedw.) M.Fleisch.	Abietinella	Thuidiaceae			HUMAN_OBSERVATION	ES	Garrotxa, Pla de l'Estany, Entre Sant Cosme i Beguda	Girona	Cataluña	Girona	42.17	2.51	42.17	2.51	0				609	GMTED2010				GEODETIC_DATUM_ASSUMED_WGS84;COORDINATE_PRECISION_INVALID	0
28290	1230441061	Abietinella	Abietinella abietina		Abietinella abietina Fleischer, 1923	Abietinella abietina (Hedw.) M.Fleisch.	Abietinella abietina (Hedw.) M.Fleisch.	Abietinella abietina (Hedw.) M.Fleisch.	Abietinella	Thuidiaceae			HUMAN_OBSERVATION	ES	Font del Porc	Lleida	Cataluña	Lleida	42.07	1.42	42.07	1.42	0				735	GMTED2010				GEODETIC_DATUM_ASSUMED_WGS84;COORDINATE_PRECISION_INVALID	0
28291	1230441062	Abietinella	Abietinella abietina		Abietinella abietina Fleischer, 1923	Abietinella abietina (Hedw.) M.Fleisch.	Abietinella abietina (Hedw.) M.Fleisch.	Abietinella abietina (Hedw.) M.Fleisch.	Abietinella	Thuidiaceae			HUMAN_OBSERVATION	ES	Int. Rialb et Llessui	Lleida	Cataluña	Lleida	42.43	1.05	42.43	1.05	0				1698	GMTED2010				GEODETIC_DATUM_ASSUMED_WGS84;COORDINATE_PRECISION_INVALID	0
28292	1230441063	Abietinella	Abietinella abietina		Abietinella abietina Fleischer, 1923	Abietinella abietina (Hedw.) M.Fleisch.	Abietinella abietina (Hedw.) M.Fleisch.	Abietinella abietina (Hedw.) M.Fleisch.	Abietinella	Thuidiaceae			HUMAN_OBSERVATION	ES	Sorpe	Lleida	Cataluña	Lleida	42.61	0.92	42.61	0.92	0				2418	GMTED2010				GEODETIC_DATUM_ASSUMED_WGS84;COORDINATE_PRECISION_INVALID	0
28293	1230441064	Abietinella	Abietinella abietina		Abietinella abietina Fleischer, 1923	Abietinella abietina (Hedw.) M.Fleisch.	Abietinella abietina (Hedw.) M.Fleisch.	Abietinella abietina (Hedw.) M.Fleisch.	Abietinella	Thuidiaceae			HUMAN_OBSERVATION	ES	Alt Áneu, les Planes,	Lleida	Cataluña	Lleida	42.52	1.05	42.52	1.05	0				2598	GMTED2010				GEODETIC_DATUM_ASSUMED_WGS84;COORDINATE_PRECISION_INVALID	0
28294	1230441065	Abietinella	Abietinella abietina		Abietinella abietina Fleischer, 1923	Abietinella abietina (Hedw.) M.Fleisch.	Abietinella abietina (Hedw.) M.Fleisch.	Abietinella abietina (Hedw.) M.Fleisch.	Abietinella	Thuidiaceae			HUMAN_OBSERVATION	ES	Olot, Fageda d'en Jordá	Girona	Cataluña	Girona	42.17	2.39	42.17	2.39	0				911	GMTED2010				GEODETIC_DATUM_ASSUMED_WGS84;COORDINATE_PRECISION_INVALID	0
28295	1230441066	Abietinella	Abietinella abietina		Abietinella abietina Fleischer, 1923	Abietinella abietina (Hedw.) M.Fleisch.	Abietinella abietina (Hedw.) M.Fleisch.	Abietinella abietina (Hedw.) M.Fleisch.	Abietinella	Thuidiaceae			HUMAN_OBSERVATION	ES	Riera d'Abella, Vilallonga de Ter,	Girona	Cataluña	Girona	42.26	2.27	42.26	2.27	0				975	GMTED2010				GEODETIC_DATUM_ASSUMED_WGS84;COORDINATE_PRECISION_INVALID	0
28296	1230441067	Abietinella	Abietinella abietina		Abietinella abietina Fleischer, 1923	Abietinella abietina (Hedw.) M.Fleisch.	Abietinella abietina (Hedw.) M.Fleisch.	Abietinella abietina (Hedw.) M.Fleisch.	Abietinella	Thuidiaceae			HUMAN_OBSERVATION	ES	Rasos de Peguera	Lleida	Cataluña	Lleida	42.08	1.66	42.08	1.66	0				776	GMTED2010				GEODETIC_DATUM_ASSUMED_WGS84;COORDINATE_PRECISION_INVALID	0
28297	1230441068	Abietinella	Abietinella abietina		Abietinella abietina Fleischer, 1923	Abietinella abietina (Hedw.) M.Fleisch.	Abietinella abietina (Hedw.) M.Fleisch.	Abietinella abietina (Hedw.) M.Fleisch.	Abietinella	Thuidiaceae			HUMAN_OBSERVATION	ES	Hospital de Viella, Central elèctrica,	Huesca	Aragón	Huesca	42.6	0.68	42.6	0.68	0				2660	GMTED2010				GEODETIC_DATUM_ASSUMED_WGS84;COORDINATE_PRECISION_INVALID	0
28298	1230441069	Abietinella	Abietinella abietina		Abietinella abietina Fleischer, 1923	Abietinella abietina (Hedw.) M.Fleisch.	Abietinella abietina (Hedw.) M.Fleisch.	Abietinella abietina (Hedw.) M.Fleisch.	Abietinella	Thuidiaceae			HUMAN_OBSERVATION	ES	Int. Vielha et les Bordes	Lleida	Cataluña	Lleida	42.69	0.67	42.689	0.67	2				2351	GMTED2010				GEODETIC_DATUM_ASSUMED_WGS84;COORDINATE_PRECISION_INVALID	0
28299	1230441070	Abietinella	Abietinella abietina		Abietinella abietina Fleischer, 1923	Abietinella abietina (Hedw.) M.Fleisch.	Abietinella abietina (Hedw.) M.Fleisch.	Abietinella abietina (Hedw.) M.Fleisch.	Abietinella	Thuidiaceae			HUMAN_OBSERVATION	ES	Estany Llebreta	Lleida	Cataluña	Lleida	42.51	0.8	42.51	0.8	0				1379	GMTED2010				GEODETIC_DATUM_ASSUMED_WGS84;COORDINATE_PRECISION_INVALID	0
28300	1230441071	Abietinella	Abietinella abietina		Abietinella abietina Fleischer, 1923	Abietinella abietina (Hedw.) M.Fleisch.	Abietinella abietina (Hedw.) M.Fleisch.	Abietinella abietina (Hedw.) M.Fleisch.	Abietinella	Thuidiaceae			HUMAN_OBSERVATION	ES	Vall d'Ássua. Serra d'Altars-Montsent de Pallars, Entre l'estació inferior de les pistes d'esquí de	Lleida	Cataluña	Lleida	42.43	1.05	42.43	1.05	0				1698	GMTED2010				GEODETIC_DATUM_ASSUMED_WGS84;COORDINATE_PRECISION_INVALID	0
28301	1230441072	Abietinella	Abietinella abietina		Abietinella abietina Fleischer, 1923	Abietinella abietina (Hedw.) M.Fleisch.	Abietinella abietina (Hedw.) M.Fleisch.	Abietinella abietina (Hedw.) M.Fleisch.	Abietinella	Thuidiaceae			HUMAN_OBSERVATION	ES	Vilaller	Huesca	Aragón	Huesca	42.51	0.68	42.51	0.68	0				1986	GMTED2010				GEODETIC_DATUM_ASSUMED_WGS84;COORDINATE_PRECISION_INVALID	0
28302	1230441073	Abietinella	Abietinella abietina		Abietinella abietina Fleischer, 1923	Abietinella abietina (Hedw.) M.Fleisch.	Abietinella abietina (Hedw.) M.Fleisch.	Abietinella abietina (Hedw.) M.Fleisch.	Abietinella	Thuidiaceae			HUMAN_OBSERVATION	ES	Bono	Huesca	Aragón	Huesca	42.51	0.68	42.51	0.68	0				1986	GMTED2010				GEODETIC_DATUM_ASSUMED_WGS84;COORDINATE_PRECISION_INVALID	0
28303	1230441074	Abietinella	Abietinella abietina		Abietinella abietina Fleischer, 1923	Abietinella abietina (Hedw.) M.Fleisch.	Abietinella abietina (Hedw.) M.Fleisch.	Abietinella abietina (Hedw.) M.Fleisch.	Abietinella	Thuidiaceae			HUMAN_OBSERVATION	ES	Aigüestortes	Lleida	Cataluña	Lleida	42.51	0.8	42.51	0.8	0				1379	GMTED2010				GEODETIC_DATUM_ASSUMED_WGS84;COORDINATE_PRECISION_INVALID	0
28304	1230441075	Abietinella	Abietinella abietina		Abietinella abietina Fleischer, 1923	Abietinella abietina (Hedw.) M.Fleisch.	Abietinella abietina (Hedw.) M.Fleisch.	Abietinella abietina (Hedw.) M.Fleisch.	Abietinella	Thuidiaceae			HUMAN_OBSERVATION	ES	Bellver, Barranc de Fran, pista hacia Serrat de Rocs	Lleida	Cataluña	Lleida	42.26	1.66	42.26	1.66	0				1728	GMTED2010				GEODETIC_DATUM_ASSUMED_WGS84;COORDINATE_PRECISION_INVALID	0
28305	1230441076	Abietinella	Abietinella abietina		Abietinella abietina Fleischer, 1923	Abietinella abietina (Hedw.) M.Fleisch.	Abietinella abietina (Hedw.) M.Fleisch.	Abietinella abietina (Hedw.) M.Fleisch.	Abietinella	Thuidiaceae			HUMAN_OBSERVATION	ES	Bellver, Coll de Vimboca a Roca de La Moixa	Barcelona	Cataluña	Barcelona	42.26	1.78	42.26	1.78	0				1276	GMTED2010				GEODETIC_DATUM_ASSUMED_WGS84;COORDINATE_PRECISION_INVALID	0
28306	1230441077	Abietinella	Abietinella abietina		Abietinella abietina Fleischer, 1923	Abietinella abietina (Hedw.) M.Fleisch.	Abietinella abietina (Hedw.) M.Fleisch.	Abietinella abietina (Hedw.) M.Fleisch.	Abietinella	Thuidiaceae			HUMAN_OBSERVATION	ES	Urús, Font Llebrera a Clot de Font Llebrera	Barcelona	Cataluña	Barcelona	42.26	1.78	42.26	1.78	0				1276	GMTED2010				GEODETIC_DATUM_ASSUMED_WGS84;COORDINATE_PRECISION_INVALID	0
28307	1230441078	Abietinella	Abietinella abietina		Abietinella abietina Fleischer, 1923	Abietinella abietina (Hedw.) M.Fleisch.	Abietinella abietina (Hedw.) M.Fleisch.	Abietinella abietina (Hedw.) M.Fleisch.	Abietinella	Thuidiaceae			HUMAN_OBSERVATION	ES	El Brull	Barcelona	Cataluña	Barcelona	41.72	2.27	41.72	2.27	0				452	GMTED2010				GEODETIC_DATUM_ASSUMED_WGS84;COORDINATE_PRECISION_INVALID	0
28308	1230441079	Abietinella	Abietinella abietina		Abietinella abietina Fleischer, 1923	Abietinella abietina (Hedw.) M.Fleisch.	Abietinella abietina (Hedw.) M.Fleisch.	Abietinella abietina (Hedw.) M.Fleisch.	Abietinella	Thuidiaceae			HUMAN_OBSERVATION	ES	Saldes	Lleida	Cataluña	Lleida	42.17	1.66	42.17	1.66	0				1281	GMTED2010				GEODETIC_DATUM_ASSUMED_WGS84;COORDINATE_PRECISION_INVALID	0
28309	1230441080	Abietinella	Abietinella abietina		Abietinella abietina Fleischer, 1923	Abietinella abietina (Hedw.) M.Fleisch.	Abietinella abietina (Hedw.) M.Fleisch.	Abietinella abietina (Hedw.) M.Fleisch.	Abietinella	Thuidiaceae			HUMAN_OBSERVATION	ES	Baga de Queràs, Setcases,	Girona	Cataluña	Girona	42.35	2.27	42.35	2.27	0				1510	GMTED2010				GEODETIC_DATUM_ASSUMED_WGS84;COORDINATE_PRECISION_INVALID	0
28310	1230441081	Abietinella	Abietinella abietina		Abietinella abietina Fleischer, 1923	Abietinella abietina (Hedw.) M.Fleisch.	Abietinella abietina (Hedw.) M.Fleisch.	Abietinella abietina (Hedw.) M.Fleisch.	Abietinella	Thuidiaceae			HUMAN_OBSERVATION	ES	Ribera de San Nicolau	Lleida	Cataluña	Lleida	42.51	0.8	42.51	0.8	0				1379	GMTED2010				GEODETIC_DATUM_ASSUMED_WGS84;COORDINATE_PRECISION_INVALID	0
28311	1230441082	Abietinella	Abietinella abietina		Abietinella abietina Fleischer, 1923	Abietinella abietina (Hedw.) M.Fleisch.	Abietinella abietina (Hedw.) M.Fleisch.	Abietinella abietina (Hedw.) M.Fleisch.	Abietinella	Thuidiaceae			HUMAN_OBSERVATION	ES	Arànser, Vall de la Llosa	Lleida	Cataluña	Lleida	42.44	1.66	42.44	1.66	0				2186	GMTED2010				GEODETIC_DATUM_ASSUMED_WGS84;COORDINATE_PRECISION_INVALID	0
28312	1230441083	Abietinella	Abietinella abietina		Abietinella abietina Fleischer, 1923	Abietinella abietina (Hedw.) M.Fleisch.	Abietinella abietina (Hedw.) M.Fleisch.	Abietinella abietina (Hedw.) M.Fleisch.	Abietinella	Thuidiaceae			HUMAN_OBSERVATION	ES	Cabecera de la coma de l'Orri, Setcases,	Girona	Cataluña	Girona	42.35	2.14	42.35	2.14	0				1341	GMTED2010				GEODETIC_DATUM_ASSUMED_WGS84;COORDINATE_PRECISION_INVALID	0
28313	1230441084	Abietinella	Abietinella abietina		Abietinella abietina Fleischer, 1923	Abietinella abietina (Hedw.) M.Fleisch.	Abietinella abietina (Hedw.) M.Fleisch.	Abietinella abietina (Hedw.) M.Fleisch.	Abietinella	Thuidiaceae			HUMAN_OBSERVATION	ES	Rasos de Peguera	Lleida	Cataluña	Lleida	42.08	1.66	42.08	1.66	0				776	GMTED2010				GEODETIC_DATUM_ASSUMED_WGS84;COORDINATE_PRECISION_INVALID	0
28314	1230441085	Abietinella	Abietinella abietina		Abietinella abietina Fleischer, 1923	Abietinella abietina (Hedw.) M.Fleisch.	Abietinella abietina (Hedw.) M.Fleisch.	Abietinella abietina (Hedw.) M.Fleisch.	Abietinella	Thuidiaceae			HUMAN_OBSERVATION	ES	Mp, La Masella	Lleida	Cataluña	Lleida	42.35	1.78	42.35	1.78	0				1083	GMTED2010				GEODETIC_DATUM_ASSUMED_WGS84;COORDINATE_PRECISION_INVALID	0
28315	1230441086	Abietinella	Abietinella abietina		Abietinella abietina Fleischer, 1923	Abietinella abietina (Hedw.) M.Fleisch.	Abietinella abietina (Hedw.) M.Fleisch.	Abietinella abietina (Hedw.) M.Fleisch.	Abietinella	Thuidiaceae			HUMAN_OBSERVATION	ES	Isona	Lleida	Cataluña	Lleida	42.07	0.94	42.07	0.94	0				759	GMTED2010				GEODETIC_DATUM_ASSUMED_WGS84;COORDINATE_PRECISION_INVALID	0
28316	1230441087	Abietinella	Abietinella abietina		Abietinella abietina Fleischer, 1923	Abietinella abietina (Hedw.) M.Fleisch.	Abietinella abietina (Hedw.) M.Fleisch.	Abietinella abietina (Hedw.) M.Fleisch.	Abietinella	Thuidiaceae			HUMAN_OBSERVATION	ES	Presa de Tregura, Vilallonga de Ter,	Girona	Cataluña	Girona	42.26	2.27	42.26	2.27	0				975	GMTED2010				GEODETIC_DATUM_ASSUMED_WGS84;COORDINATE_PRECISION_INVALID	0
28317	1230441088	Abietinella	Abietinella abietina		Abietinella abietina Fleischer, 1923	Abietinella abietina (Hedw.) M.Fleisch.	Abietinella abietina (Hedw.) M.Fleisch.	Abietinella abietina (Hedw.) M.Fleisch.	Abietinella	Thuidiaceae			HUMAN_OBSERVATION	ES	Saldes	Lleida	Cataluña	Lleida	42.17	1.66	42.17	1.66	0				1281	GMTED2010				GEODETIC_DATUM_ASSUMED_WGS84;COORDINATE_PRECISION_INVALID	0
28318	1230441089	Abietinella	Abietinella abietina		Abietinella abietina Fleischer, 1923	Abietinella abietina (Hedw.) M.Fleisch.	Abietinella abietina (Hedw.) M.Fleisch.	Abietinella abietina (Hedw.) M.Fleisch.	Abietinella	Thuidiaceae			HUMAN_OBSERVATION	ES	Montserrat	Barcelona	Cataluña	Barcelona	41.54	1.79	41.54	1.79	0				310	GMTED2010				GEODETIC_DATUM_ASSUMED_WGS84;COORDINATE_PRECISION_INVALID	0
28319	1230441090	Abietinella	Abietinella abietina		Abietinella abietina Fleischer, 1923	Abietinella abietina (Hedw.) M.Fleisch.	Abietinella abietina (Hedw.) M.Fleisch.	Abietinella abietina (Hedw.) M.Fleisch.	Abietinella	Thuidiaceae			HUMAN_OBSERVATION	ES	Font de Collell d'Amunt	Girona	Cataluña	Girona	42.08	2.51	42.08	2.51	0				481	GMTED2010				GEODETIC_DATUM_ASSUMED_WGS84;COORDINATE_PRECISION_INVALID	0
28320	1230441091	Abietinella	Abietinella abietina		Abietinella abietina Fleischer, 1923	Abietinella abietina (Hedw.) M.Fleisch.	Abietinella abietina (Hedw.) M.Fleisch.	Abietinella abietina (Hedw.) M.Fleisch.	Abietinella	Thuidiaceae			HUMAN_OBSERVATION	ES	Montserrat	Barcelona	Cataluña	Barcelona	41.54	1.79	41.54	1.79	0				310	GMTED2010				GEODETIC_DATUM_ASSUMED_WGS84;COORDINATE_PRECISION_INVALID	0
28321	1230441092	Abietinella	Abietinella abietina		Abietinella abietina Fleischer, 1923	Abietinella abietina (Hedw.) M.Fleisch.	Abietinella abietina (Hedw.) M.Fleisch.	Abietinella abietina (Hedw.) M.Fleisch.	Abietinella	Thuidiaceae			HUMAN_OBSERVATION	ES	Torrent de les Caroses, Faitús, Llanars,	Girona	Cataluña	Girona	42.26	2.27	42.26	2.27	0				975	GMTED2010				GEODETIC_DATUM_ASSUMED_WGS84;COORDINATE_PRECISION_INVALID	0
28322	1230441093	Abietinella	Abietinella abietina		Abietinella abietina Fleischer, 1923	Abietinella abietina (Hedw.) M.Fleisch.	Abietinella abietina (Hedw.) M.Fleisch.	Abietinella abietina (Hedw.) M.Fleisch.	Abietinella	Thuidiaceae			HUMAN_OBSERVATION	ES	Santuario de Falgars	Barcelona	Cataluña	Barcelona	42.17	1.9	42.17	1.9	0				1419	GMTED2010				GEODETIC_DATUM_ASSUMED_WGS84;COORDINATE_PRECISION_INVALID	0
28323	1230441094	Abietinella	Abietinella abietina		Abietinella abietina Fleischer, 1923	Abietinella abietina (Hedw.) M.Fleisch.	Abietinella abietina (Hedw.) M.Fleisch.	Abietinella abietina (Hedw.) M.Fleisch.	Abietinella	Thuidiaceae			HUMAN_OBSERVATION	ES	Plans de La Molina, Setcases,	Girona	Cataluña	Girona	42.35	2.14	42.35	2.14	0				1341	GMTED2010				GEODETIC_DATUM_ASSUMED_WGS84;COORDINATE_PRECISION_INVALID	0
28324	1230441095	Abietinella	Abietinella abietina		Abietinella abietina Fleischer, 1923	Abietinella abietina (Hedw.) M.Fleisch.	Abietinella abietina (Hedw.) M.Fleisch.	Abietinella abietina (Hedw.) M.Fleisch.	Abietinella	Thuidiaceae			HUMAN_OBSERVATION	ES	Vall de Barravés	Huesca	Aragón	Huesca	42.51	0.68	42.51	0.68	0				1986	GMTED2010				GEODETIC_DATUM_ASSUMED_WGS84;COORDINATE_PRECISION_INVALID	0
28325	1230441096	Abietinella	Abietinella abietina		Abietinella abietina Fleischer, 1923	Abietinella abietina (Hedw.) M.Fleisch.	Abietinella abietina (Hedw.) M.Fleisch.	Abietinella abietina (Hedw.) M.Fleisch.	Abietinella	Thuidiaceae			HUMAN_OBSERVATION	ES	Vall d'Ássua. Serra d'Altars-Montsent de Pallars, Barranc d'Estanyesa, E	Lleida	Cataluña	Lleida	42.43	0.93	42.43	0.93	0				2182	GMTED2010				GEODETIC_DATUM_ASSUMED_WGS84;COORDINATE_PRECISION_INVALID	0
28326	1230441097	Abietinella	Abietinella abietina		Abietinella abietina Fleischer, 1923	Abietinella abietina (Hedw.) M.Fleisch.	Abietinella abietina (Hedw.) M.Fleisch.	Abietinella abietina (Hedw.) M.Fleisch.	Abietinella	Thuidiaceae			HUMAN_OBSERVATION	ES	Setcases	Girona	Cataluña	Girona	42.35	2.27	42.35	2.27	0				1510	GMTED2010				GEODETIC_DATUM_ASSUMED_WGS84;COORDINATE_PRECISION_INVALID	0
28327	1230441098	Abietinella	Abietinella abietina		Abietinella abietina Fleischer, 1923	Abietinella abietina (Hedw.) M.Fleisch.	Abietinella abietina (Hedw.) M.Fleisch.	Abietinella abietina (Hedw.) M.Fleisch.	Abietinella	Thuidiaceae			HUMAN_OBSERVATION	ES	Montserrat	Barcelona	Cataluña	Barcelona	41.54	1.79	41.54	1.79	0				310	GMTED2010				GEODETIC_DATUM_ASSUMED_WGS84;COORDINATE_PRECISION_INVALID	0
28328	1230441099	Abietinella	Abietinella abietina		Abietinella abietina Fleischer, 1923	Abietinella abietina (Hedw.) M.Fleisch.	Abietinella abietina (Hedw.) M.Fleisch.	Abietinella abietina (Hedw.) M.Fleisch.	Abietinella	Thuidiaceae			HUMAN_OBSERVATION	ES	Tregurá de Dalt, Vilallonga de Ter,	Girona	Cataluña	Girona	42.26	2.27	42.26	2.27	0				975	GMTED2010				GEODETIC_DATUM_ASSUMED_WGS84;COORDINATE_PRECISION_INVALID	0
28329	1230441100	Abietinella	Abietinella abietina		Abietinella abietina Fleischer, 1923	Abietinella abietina (Hedw.) M.Fleisch.	Abietinella abietina (Hedw.) M.Fleisch.	Abietinella abietina (Hedw.) M.Fleisch.	Abietinella	Thuidiaceae			HUMAN_OBSERVATION	ES	Urús, Barranc de Font Llebrera	Barcelona	Cataluña	Barcelona	42.26	1.78	42.26	1.78	0				1276	GMTED2010				GEODETIC_DATUM_ASSUMED_WGS84;COORDINATE_PRECISION_INVALID	0
28330	1230441101	Abietinella	Abietinella abietina		Abietinella abietina Fleischer, 1923	Abietinella abietina (Hedw.) M.Fleisch.	Abietinella abietina (Hedw.) M.Fleisch.	Abietinella abietina (Hedw.) M.Fleisch.	Abietinella	Thuidiaceae			HUMAN_OBSERVATION	ES	Carretera Camprodon-Setcases, Km 8, Vilallonga de Ter,	Girona	Cataluña	Girona	42.26	2.27	42.26	2.27	0				975	GMTED2010				GEODETIC_DATUM_ASSUMED_WGS84;COORDINATE_PRECISION_INVALID	0
28331	1230441102	Abietinella	Abietinella abietina		Abietinella abietina Fleischer, 1923	Abietinella abietina (Hedw.) M.Fleisch.	Abietinella abietina (Hedw.) M.Fleisch.	Abietinella abietina (Hedw.) M.Fleisch.	Abietinella	Thuidiaceae			HUMAN_OBSERVATION	ES	Riera de Carboners, Setcases,	Girona	Cataluña	Girona	42.35	2.27	42.35	2.27	0				1510	GMTED2010				GEODETIC_DATUM_ASSUMED_WGS84;COORDINATE_PRECISION_INVALID	0
28332	1230441103	Abietinella	Abietinella abietina		Abietinella abietina Fleischer, 1923	Abietinella abietina (Hedw.) M.Fleisch.	Abietinella abietina (Hedw.) M.Fleisch.	Abietinella abietina (Hedw.) M.Fleisch.	Abietinella	Thuidiaceae			HUMAN_OBSERVATION	ES	Espot, Sant Maurici	Lleida	Cataluña	Lleida	42.52	1.05	42.52	1.05	0				2598	GMTED2010				GEODETIC_DATUM_ASSUMED_WGS84;COORDINATE_PRECISION_INVALID	0
28333	1230441104	Abietinella	Abietinella abietina		Abietinella abietina Fleischer, 1923	Abietinella abietina (Hedw.) M.Fleisch.	Abietinella abietina (Hedw.) M.Fleisch.	Abietinella abietina (Hedw.) M.Fleisch.	Abietinella	Thuidiaceae			HUMAN_OBSERVATION	ES	La Molsosa	Barcelona	Cataluña	Barcelona	41.71	1.43	41.71	1.43	0				746	GMTED2010				GEODETIC_DATUM_ASSUMED_WGS84;COORDINATE_PRECISION_INVALID	0
28334	1230441105	Abietinella	Abietinella abietina		Abietinella abietina Fleischer, 1923	Abietinella abietina (Hedw.) M.Fleisch.	Abietinella abietina (Hedw.) M.Fleisch.	Abietinella abietina (Hedw.) M.Fleisch.	Abietinella	Thuidiaceae			HUMAN_OBSERVATION	ES	Carlat, Torrent de la font dels Pastors, Setcases,	Girona	Cataluña	Girona	42.35	2.27	42.35	2.27	0				1510	GMTED2010				GEODETIC_DATUM_ASSUMED_WGS84;COORDINATE_PRECISION_INVALID	0
28335	1230441106	Abietinella	Abietinella abietina		Abietinella abietina Fleischer, 1923	Abietinella abietina (Hedw.) M.Fleisch.	Abietinella abietina (Hedw.) M.Fleisch.	Abietinella abietina (Hedw.) M.Fleisch.	Abietinella	Thuidiaceae			HUMAN_OBSERVATION	ES	Collado de San Marçal	Barcelona	Cataluña	Barcelona	41.72	2.39	41.72	2.39	0				428	GMTED2010				GEODETIC_DATUM_ASSUMED_WGS84;COORDINATE_PRECISION_INVALID	0
28336	1230441107	Abietinella	Abietinella abietina		Abietinella abietina Fleischer, 1923	Abietinella abietina (Hedw.) M.Fleisch.	Abietinella abietina (Hedw.) M.Fleisch.	Abietinella abietina (Hedw.) M.Fleisch.	Abietinella	Thuidiaceae			HUMAN_OBSERVATION	ES	Arabell	Lleida	Cataluña	Lleida	42.34	1.29	42.34	1.29	0				1524	GMTED2010				GEODETIC_DATUM_ASSUMED_WGS84;COORDINATE_PRECISION_INVALID	0
28337	1230441108	Abietinella	Abietinella abietina		Abietinella abietina Fleischer, 1923	Abietinella abietina (Hedw.) M.Fleisch.	Abietinella abietina (Hedw.) M.Fleisch.	Abietinella abietina (Hedw.) M.Fleisch.	Abietinella	Thuidiaceae			HUMAN_OBSERVATION	ES	San Llorenç de Munt	Barcelona	Cataluña	Barcelona	41.63	1.91	41.63	1.91	0				394	GMTED2010				GEODETIC_DATUM_ASSUMED_WGS84;COORDINATE_PRECISION_INVALID	0
28338	1230441109	Abietinella	Abietinella abietina		Abietinella abietina Fleischer, 1923	Abietinella abietina (Hedw.) M.Fleisch.	Abietinella abietina (Hedw.) M.Fleisch.	Abietinella abietina (Hedw.) M.Fleisch.	Abietinella	Thuidiaceae			HUMAN_OBSERVATION	ES	Montserrat	Barcelona	Cataluña	Barcelona	41.54	1.79	41.54	1.79	0				310	GMTED2010				GEODETIC_DATUM_ASSUMED_WGS84;COORDINATE_PRECISION_INVALID	0
28339	1230441110	Abietinella	Abietinella abietina		Abietinella abietina Fleischer, 1923	Abietinella abietina (Hedw.) M.Fleisch.	Abietinella abietina (Hedw.) M.Fleisch.	Abietinella abietina (Hedw.) M.Fleisch.	Abietinella	Thuidiaceae			HUMAN_OBSERVATION	ES	El Pont de Suert, Bonamusa	Huesca	Aragón	Huesca	42.33	0.69	42.33	0.69	0				1191	GMTED2010				GEODETIC_DATUM_ASSUMED_WGS84;COORDINATE_PRECISION_INVALID	0
28340	1230441111	Abietinella	Abietinella abietina		Abietinella abietina Fleischer, 1923	Abietinella abietina (Hedw.) M.Fleisch.	Abietinella abietina (Hedw.) M.Fleisch.	Abietinella abietina (Hedw.) M.Fleisch.	Abietinella	Thuidiaceae			HUMAN_OBSERVATION	ES	El Brull	Barcelona	Cataluña	Barcelona	41.72	2.27	41.72	2.27	0				452	GMTED2010				GEODETIC_DATUM_ASSUMED_WGS84;COORDINATE_PRECISION_INVALID	0
28341	1230441112	Abietinella	Abietinella abietina		Abietinella abietina Fleischer, 1923	Abietinella abietina (Hedw.) M.Fleisch.	Abietinella abietina (Hedw.) M.Fleisch.	Abietinella abietina (Hedw.) M.Fleisch.	Abietinella	Thuidiaceae			HUMAN_OBSERVATION	ES	Seva, el Brull	Barcelona	Cataluña	Barcelona	41.72	2.27	41.72	2.27	0				452	GMTED2010				GEODETIC_DATUM_ASSUMED_WGS84;COORDINATE_PRECISION_INVALID	0
28343	1230441114	Abietinella	Abietinella abietina		Abietinella abietina Fleischer, 1923	Abietinella abietina (Hedw.) M.Fleisch.	Abietinella abietina (Hedw.) M.Fleisch.	Abietinella abietina (Hedw.) M.Fleisch.	Abietinella	Thuidiaceae			HUMAN_OBSERVATION	ES	Entre Vilaller i Casós	Huesca	Aragón	Huesca	42.42	0.68	42.42	0.68	0				1173	GMTED2010				GEODETIC_DATUM_ASSUMED_WGS84;COORDINATE_PRECISION_INVALID	0
28344	1230441115	Abietinella	Abietinella abietina		Abietinella abietina Fleischer, 1923	Abietinella abietina (Hedw.) M.Fleisch.	Abietinella abietina (Hedw.) M.Fleisch.	Abietinella abietina (Hedw.) M.Fleisch.	Abietinella	Thuidiaceae			HUMAN_OBSERVATION	ES	Valle de Rivas	Girona	Cataluña	Girona	42.26	2.15	42.26	2.15	0				1030	GMTED2010				GEODETIC_DATUM_ASSUMED_WGS84;COORDINATE_PRECISION_INVALID	0
28345	1230441116	Abietinella	Abietinella abietina		Abietinella abietina Fleischer, 1923	Abietinella abietina (Hedw.) M.Fleisch.	Abietinella abietina (Hedw.) M.Fleisch.	Abietinella abietina (Hedw.) M.Fleisch.	Abietinella	Thuidiaceae			HUMAN_OBSERVATION	ES	Vall d'Ássua. Serra d'Altars-Montsent de Pallars, Pala dels Compassos, E	Lleida	Cataluña	Lleida	42.43	0.93	42.43	0.93	0				2182	GMTED2010				GEODETIC_DATUM_ASSUMED_WGS84;COORDINATE_PRECISION_INVALID	0
28350	1230441121	Abietinella	Abietinella abietina		Abietinella abietina Fleischer, 1923	Abietinella abietina (Hedw.) M.Fleisch.	Abietinella abietina (Hedw.) M.Fleisch.	Abietinella abietina (Hedw.) M.Fleisch.	Abietinella	Thuidiaceae			HUMAN_OBSERVATION	ES	Serra del Cadí, el puig de Montellá	Lleida	Cataluña	Lleida	42.26	1.66	42.26	1.66	0				1728	GMTED2010				GEODETIC_DATUM_ASSUMED_WGS84;COORDINATE_PRECISION_INVALID	0
28352	1230441123	Abietinella	Abietinella abietina		Abietinella abietina Fleischer, 1923	Abietinella abietina (Hedw.) M.Fleisch.	Abietinella abietina (Hedw.) M.Fleisch.	Abietinella abietina (Hedw.) M.Fleisch.	Abietinella	Thuidiaceae			HUMAN_OBSERVATION	ES	Martinet	Lleida	Cataluña	Lleida	42.35	1.66	42.35	1.66	0				1222	GMTED2010				GEODETIC_DATUM_ASSUMED_WGS84;COORDINATE_PRECISION_INVALID	0
28354	1230441125	Abietinella	Abietinella abietina		Abietinella abietina Fleischer, 1923	Abietinella abietina (Hedw.) M.Fleisch.	Abietinella abietina (Hedw.) M.Fleisch.	Abietinella abietina (Hedw.) M.Fleisch.	Abietinella	Thuidiaceae			HUMAN_OBSERVATION	ES	Ginestar de Llémena	Girona	Cataluña	Girona	41.99	2.63	41.99	2.63	0				267	GMTED2010				GEODETIC_DATUM_ASSUMED_WGS84;COORDINATE_PRECISION_INVALID	0
28355	1230441126	Abietinella	Abietinella abietina		Abietinella abietina Fleischer, 1923	Abietinella abietina (Hedw.) M.Fleisch.	Abietinella abietina (Hedw.) M.Fleisch.	Abietinella abietina (Hedw.) M.Fleisch.	Abietinella	Thuidiaceae			HUMAN_OBSERVATION	ES	La Molina	Barcelona	Cataluña	Barcelona	42.26	1.9	42.26	1.9	0				1350	GMTED2010				GEODETIC_DATUM_ASSUMED_WGS84;COORDINATE_PRECISION_INVALID	0
28356	1230441127	Abietinella	Abietinella abietina		Abietinella abietina Fleischer, 1923	Abietinella abietina (Hedw.) M.Fleisch.	Abietinella abietina (Hedw.) M.Fleisch.	Abietinella abietina (Hedw.) M.Fleisch.	Abietinella	Thuidiaceae			HUMAN_OBSERVATION	ES	Serra de Comes Junts	Barcelona	Cataluña	Barcelona	42.26	1.78	42.26	1.78	0				1276	GMTED2010				GEODETIC_DATUM_ASSUMED_WGS84;COORDINATE_PRECISION_INVALID	0
28357	1230441128	Abietinella	Abietinella abietina		Abietinella abietina Fleischer, 1923	Abietinella abietina (Hedw.) M.Fleisch.	Abietinella abietina (Hedw.) M.Fleisch.	Abietinella abietina (Hedw.) M.Fleisch.	Abietinella	Thuidiaceae			HUMAN_OBSERVATION	ES	Nuria	Girona	Cataluña	Girona	42.35	2.14	42.35	2.14	0				1341	GMTED2010				GEODETIC_DATUM_ASSUMED_WGS84;COORDINATE_PRECISION_INVALID	0
28359	1230441130	Abietinella	Abietinella abietina		Abietinella abietina Fleischer, 1923	Abietinella abietina (Hedw.) M.Fleisch.	Abietinella abietina (Hedw.) M.Fleisch.	Abietinella abietina (Hedw.) M.Fleisch.	Abietinella	Thuidiaceae			HUMAN_OBSERVATION	ES	El Moixeró	Barcelona	Cataluña	Barcelona	42.26	1.78	42.26	1.78	0				1276	GMTED2010				GEODETIC_DATUM_ASSUMED_WGS84;COORDINATE_PRECISION_INVALID	0
28361	1230441132	Abietinella	Abietinella abietina		Abietinella abietina Fleischer, 1923	Abietinella abietina (Hedw.) M.Fleisch.	Abietinella abietina (Hedw.) M.Fleisch.	Abietinella abietina (Hedw.) M.Fleisch.	Abietinella	Thuidiaceae			HUMAN_OBSERVATION	ES	Les Bordes	Lleida	Cataluña	Lleida	42.69	0.67	42.689	0.67	2				2351	GMTED2010				GEODETIC_DATUM_ASSUMED_WGS84;COORDINATE_PRECISION_INVALID	0
28363	1230441134	Abietinella	Abietinella abietina		Abietinella abietina Fleischer, 1923	Abietinella abietina (Hedw.) M.Fleisch.	Abietinella abietina (Hedw.) M.Fleisch.	Abietinella abietina (Hedw.) M.Fleisch.	Abietinella	Thuidiaceae			HUMAN_OBSERVATION	ES	Núria	Girona	Cataluña	Girona	42.35	2.14	42.35	2.14	0				1341	GMTED2010				GEODETIC_DATUM_ASSUMED_WGS84;COORDINATE_PRECISION_INVALID	0
28364	1230441135	Abietinella	Abietinella abietina		Abietinella abietina Fleischer, 1923	Abietinella abietina (Hedw.) M.Fleisch.	Abietinella abietina (Hedw.) M.Fleisch.	Abietinella abietina (Hedw.) M.Fleisch.	Abietinella	Thuidiaceae			HUMAN_OBSERVATION	ES	Vall d'Ássua. Serra d'Altars-Montsent de Pallars, Collada de les Traces, N	Lleida	Cataluña	Lleida	42.43	1.05	42.43	1.05	0				1698	GMTED2010				GEODETIC_DATUM_ASSUMED_WGS84;COORDINATE_PRECISION_INVALID	0
28368	1230441139	Abietinella	Abietinella abietina		Abietinella abietina Fleischer, 1923	Abietinella abietina (Hedw.) M.Fleisch.	Abietinella abietina (Hedw.) M.Fleisch.	Abietinella abietina (Hedw.) M.Fleisch.	Abietinella	Thuidiaceae			HUMAN_OBSERVATION	ES	Prop del Riumaló	Girona	Cataluña	Girona	42.26	2.63	42.26	2.63	0				487	GMTED2010				GEODETIC_DATUM_ASSUMED_WGS84;COORDINATE_PRECISION_INVALID	0
28384	1230441155	Abietinella	Abietinella abietina		Abietinella abietina Fleischer, 1923	Abietinella abietina (Hedw.) M.Fleisch.	Abietinella abietina (Hedw.) M.Fleisch.	Abietinella abietina (Hedw.) M.Fleisch.	Abietinella	Thuidiaceae			HUMAN_OBSERVATION	ES	Roques Blanques, Abella, Vilallonga de Ter,	Girona	Cataluña	Girona	42.26	2.27	42.26	2.27	0				975	GMTED2010				GEODETIC_DATUM_ASSUMED_WGS84;COORDINATE_PRECISION_INVALID	0
28394	1230441165	Abietinella	Abietinella abietina		Abietinella abietina Fleischer, 1923	Abietinella abietina (Hedw.) M.Fleisch.	Abietinella abietina (Hedw.) M.Fleisch.	Abietinella abietina (Hedw.) M.Fleisch.	Abietinella	Thuidiaceae			HUMAN_OBSERVATION	ES	Vall d'Ássua. Serra d'Altars-Montsent de Pallars, Pala de Sta. Barbara, E	Lleida	Cataluña	Lleida	42.43	0.93	42.43	0.93	0				2182	GMTED2010				GEODETIC_DATUM_ASSUMED_WGS84;COORDINATE_PRECISION_INVALID	0
28395	1230441166	Abietinella	Abietinella abietina		Abietinella abietina Fleischer, 1923	Abietinella abietina (Hedw.) M.Fleisch.	Abietinella abietina (Hedw.) M.Fleisch.	Abietinella abietina (Hedw.) M.Fleisch.	Abietinella	Thuidiaceae			HUMAN_OBSERVATION	ES	El Retaule	Castellón	Comunidad Valenciana	Castellón	40.7	0.27	40.7	0.27	0				995	GMTED2010				GEODETIC_DATUM_ASSUMED_WGS84;COORDINATE_PRECISION_INVALID	0
28396	1230441167	Abietinella	Abietinella abietina		Abietinella abietina Fleischer, 1923	Abietinella abietina (Hedw.) M.Fleisch.	Abietinella abietina (Hedw.) M.Fleisch.	Abietinella abietina (Hedw.) M.Fleisch.	Abietinella	Thuidiaceae			HUMAN_OBSERVATION	ES	Nuria	Girona	Cataluña	Girona	42.35	2.14	42.35	2.14	0				1341	GMTED2010				GEODETIC_DATUM_ASSUMED_WGS84;COORDINATE_PRECISION_INVALID	0
28397	1230441168	Abietinella	Abietinella abietina		Abietinella abietina Fleischer, 1923	Abietinella abietina (Hedw.) M.Fleisch.	Abietinella abietina (Hedw.) M.Fleisch.	Abietinella abietina (Hedw.) M.Fleisch.	Abietinella	Thuidiaceae			HUMAN_OBSERVATION	ES	Collada de Pallers	Lleida	Cataluña	Lleida	42.26	1.54	42.26	1.54	0				1395	GMTED2010				GEODETIC_DATUM_ASSUMED_WGS84;COORDINATE_PRECISION_INVALID	0
28398	1230441169	Abietinella	Abietinella abietina		Abietinella abietina Fleischer, 1923	Abietinella abietina (Hedw.) M.Fleisch.	Abietinella abietina (Hedw.) M.Fleisch.	Abietinella abietina (Hedw.) M.Fleisch.	Abietinella	Thuidiaceae			HUMAN_OBSERVATION	ES	Caldes de Boí	Lleida	Cataluña	Lleida	42.51	0.8	42.51	0.8	0				1379	GMTED2010				GEODETIC_DATUM_ASSUMED_WGS84;COORDINATE_PRECISION_INVALID	0
28399	1230441170	Abietinella	Abietinella abietina		Abietinella abietina Fleischer, 1923	Abietinella abietina (Hedw.) M.Fleisch.	Abietinella abietina (Hedw.) M.Fleisch.	Abietinella abietina (Hedw.) M.Fleisch.	Abietinella	Thuidiaceae			HUMAN_OBSERVATION	ES	Santa Pelaia	Lleida	Cataluña	Lleida	42.07	1.3	42.07	1.3	0				443	GMTED2010				GEODETIC_DATUM_ASSUMED_WGS84;COORDINATE_PRECISION_INVALID	0
28400	1230441171	Abietinella	Abietinella abietina		Abietinella abietina Fleischer, 1923	Abietinella abietina (Hedw.) M.Fleisch.	Abietinella abietina (Hedw.) M.Fleisch.	Abietinella abietina (Hedw.) M.Fleisch.	Abietinella	Thuidiaceae			HUMAN_OBSERVATION	ES	Regatxol	Tarragona	Cataluña	Tarragona	40.79	0.27	40.79	0.27	0				903	GMTED2010				GEODETIC_DATUM_ASSUMED_WGS84;COORDINATE_PRECISION_INVALID	0
28401	1230441172	Abietinella	Abietinella abietina		Abietinella abietina Fleischer, 1923	Abietinella abietina (Hedw.) M.Fleisch.	Abietinella abietina (Hedw.) M.Fleisch.	Abietinella abietina (Hedw.) M.Fleisch.	Abietinella	Thuidiaceae			HUMAN_OBSERVATION	ES	Artiga de Lin	Huesca	Aragón	Huesca	42.6	0.68	42.6	0.68	0				2660	GMTED2010				GEODETIC_DATUM_ASSUMED_WGS84;COORDINATE_PRECISION_INVALID	0
28402	1230441173	Abietinella	Abietinella abietina		Abietinella abietina Fleischer, 1923	Abietinella abietina (Hedw.) M.Fleisch.	Abietinella abietina (Hedw.) M.Fleisch.	Abietinella abietina (Hedw.) M.Fleisch.	Abietinella	Thuidiaceae			HUMAN_OBSERVATION	ES	Setcases	Girona	Cataluña	Girona	42.35	2.14	42.35	2.14	0				1341	GMTED2010				GEODETIC_DATUM_ASSUMED_WGS84;COORDINATE_PRECISION_INVALID	0
28403	1230441174	Abietinella	Abietinella abietina		Abietinella abietina Fleischer, 1923	Abietinella abietina (Hedw.) M.Fleisch.	Abietinella abietina (Hedw.) M.Fleisch.	Abietinella abietina (Hedw.) M.Fleisch.	Abietinella	Thuidiaceae			HUMAN_OBSERVATION	ES	Montserrat	Barcelona	Cataluña	Barcelona	41.54	1.79	41.54	1.79	0				310	GMTED2010				GEODETIC_DATUM_ASSUMED_WGS84;COORDINATE_PRECISION_INVALID	0
28404	1230441175	Abietinella	Abietinella abietina		Abietinella abietina Fleischer, 1923	Abietinella abietina (Hedw.) M.Fleisch.	Abietinella abietina (Hedw.) M.Fleisch.	Abietinella abietina (Hedw.) M.Fleisch.	Abietinella	Thuidiaceae			HUMAN_OBSERVATION	ES	Alp	Lleida	Cataluña	Lleida	42.35	1.78	42.35	1.78	0				1083	GMTED2010				GEODETIC_DATUM_ASSUMED_WGS84;COORDINATE_PRECISION_INVALID	0
28405	1230441176	Abietinella	Abietinella abietina		Abietinella abietina Fleischer, 1923	Abietinella abietina (Hedw.) M.Fleisch.	Abietinella abietina (Hedw.) M.Fleisch.	Abietinella abietina (Hedw.) M.Fleisch.	Abietinella	Thuidiaceae			HUMAN_OBSERVATION	ES	L'Estany	Girona	Cataluña	Girona	42.17	2.51	42.17	2.51	0				609	GMTED2010				GEODETIC_DATUM_ASSUMED_WGS84;COORDINATE_PRECISION_INVALID	0
28406	1230441177	Abietinella	Abietinella abietina		Abietinella abietina Fleischer, 1923	Abietinella abietina (Hedw.) M.Fleisch.	Abietinella abietina (Hedw.) M.Fleisch.	Abietinella abietina (Hedw.) M.Fleisch.	Abietinella	Thuidiaceae			HUMAN_OBSERVATION	ES	La Solaneta	Lleida	Cataluña	Lleida	42.07	1.42	42.07	1.42	0				735	GMTED2010				GEODETIC_DATUM_ASSUMED_WGS84;COORDINATE_PRECISION_INVALID	0
28407	1230441178	Abietinella	Abietinella abietina		Abietinella abietina Fleischer, 1923	Abietinella abietina (Hedw.) M.Fleisch.	Abietinella abietina (Hedw.) M.Fleisch.	Abietinella abietina (Hedw.) M.Fleisch.	Abietinella	Thuidiaceae			HUMAN_OBSERVATION	ES	Riu, Bajo Penyes Altes	Barcelona	Cataluña	Barcelona	42.26	1.78	42.26	1.78	0				1276	GMTED2010				GEODETIC_DATUM_ASSUMED_WGS84;COORDINATE_PRECISION_INVALID	0
28408	1230441179	Abietinella	Abietinella abietina		Abietinella abietina Fleischer, 1923	Abietinella abietina (Hedw.) M.Fleisch.	Abietinella abietina (Hedw.) M.Fleisch.	Abietinella abietina (Hedw.) M.Fleisch.	Abietinella	Thuidiaceae			HUMAN_OBSERVATION	ES	Plans de La Molina, Setcases,	Girona	Cataluña	Girona	42.35	2.27	42.35	2.27	0				1510	GMTED2010				GEODETIC_DATUM_ASSUMED_WGS84;COORDINATE_PRECISION_INVALID	0
28409	1230441180	Abietinella	Abietinella abietina		Abietinella abietina Fleischer, 1923	Abietinella abietina (Hedw.) M.Fleisch.	Abietinella abietina (Hedw.) M.Fleisch.	Abietinella abietina (Hedw.) M.Fleisch.	Abietinella	Thuidiaceae			HUMAN_OBSERVATION	ES	Sant Ponç	Lleida	Cataluña	Lleida	42.16	1.3	42.16	1.3	0				626	GMTED2010				GEODETIC_DATUM_ASSUMED_WGS84;COORDINATE_PRECISION_INVALID	0
28410	1230441181	Abietinella	Abietinella abietina		Abietinella abietina Fleischer, 1923	Abietinella abietina (Hedw.) M.Fleisch.	Abietinella abietina (Hedw.) M.Fleisch.	Abietinella abietina (Hedw.) M.Fleisch.	Abietinella	Thuidiaceae			HUMAN_OBSERVATION	ES	Montserrat	Barcelona	Cataluña	Barcelona	41.54	1.79	41.54	1.79	0				310	GMTED2010				GEODETIC_DATUM_ASSUMED_WGS84;COORDINATE_PRECISION_INVALID	0
28411	1230441182	Abietinella	Abietinella abietina		Abietinella abietina Fleischer, 1923	Abietinella abietina (Hedw.) M.Fleisch.	Abietinella abietina (Hedw.) M.Fleisch.	Abietinella abietina (Hedw.) M.Fleisch.	Abietinella	Thuidiaceae			HUMAN_OBSERVATION	ES	Roques Blanques, Abella, Vilallonga de Ter,	Girona	Cataluña	Girona	42.26	2.27	42.26	2.27	0				975	GMTED2010				GEODETIC_DATUM_ASSUMED_WGS84;COORDINATE_PRECISION_INVALID	0
28412	1230441183	Abietinella	Abietinella abietina		Abietinella abietina Fleischer, 1923	Abietinella abietina (Hedw.) M.Fleisch.	Abietinella abietina (Hedw.) M.Fleisch.	Abietinella abietina (Hedw.) M.Fleisch.	Abietinella	Thuidiaceae			HUMAN_OBSERVATION	ES	Núria	Girona	Cataluña	Girona	42.35	2.14	42.35	2.14	0				1341	GMTED2010				GEODETIC_DATUM_ASSUMED_WGS84;COORDINATE_PRECISION_INVALID	0
28413	1230441184	Abietinella	Abietinella abietina		Abietinella abietina Fleischer, 1923	Abietinella abietina (Hedw.) M.Fleisch.	Abietinella abietina (Hedw.) M.Fleisch.	Abietinella abietina (Hedw.) M.Fleisch.	Abietinella	Thuidiaceae			HUMAN_OBSERVATION	ES	Montserrat	Barcelona	Cataluña	Barcelona	41.54	1.79	41.54	1.79	0				310	GMTED2010				GEODETIC_DATUM_ASSUMED_WGS84;COORDINATE_PRECISION_INVALID	0
28414	1230441185	Abietinella	Abietinella abietina		Abietinella abietina Fleischer, 1923	Abietinella abietina (Hedw.) M.Fleisch.	Abietinella abietina (Hedw.) M.Fleisch.	Abietinella abietina (Hedw.) M.Fleisch.	Abietinella	Thuidiaceae			HUMAN_OBSERVATION	ES	Secta del Cadí, Toctent de Bastanist	Lleida	Cataluña	Lleida	42.26	1.66	42.26	1.66	0				1728	GMTED2010				GEODETIC_DATUM_ASSUMED_WGS84;COORDINATE_PRECISION_INVALID	0
28415	1230441186	Abietinella	Abietinella abietina		Abietinella abietina Fleischer, 1923	Abietinella abietina (Hedw.) M.Fleisch.	Abietinella abietina (Hedw.) M.Fleisch.	Abietinella abietina (Hedw.) M.Fleisch.	Abietinella	Thuidiaceae			HUMAN_OBSERVATION	ES	Nuria	Girona	Cataluña	Girona	42.35	2.14	42.35	2.14	0				1341	GMTED2010				GEODETIC_DATUM_ASSUMED_WGS84;COORDINATE_PRECISION_INVALID	0
28416	1230441187	Abietinella	Abietinella abietina		Abietinella abietina Fleischer, 1923	Abietinella abietina (Hedw.) M.Fleisch.	Abietinella abietina (Hedw.) M.Fleisch.	Abietinella abietina (Hedw.) M.Fleisch.	Abietinella	Thuidiaceae			HUMAN_OBSERVATION	ES	Sant Mateu de Bages	Barcelona	Cataluña	Barcelona	41.72	1.67	41.72	1.67	0				639	GMTED2010				GEODETIC_DATUM_ASSUMED_WGS84;COORDINATE_PRECISION_INVALID	0
28417	1230441188	Abietinella	Abietinella abietina		Abietinella abietina Fleischer, 1923	Abietinella abietina (Hedw.) M.Fleisch.	Abietinella abietina (Hedw.) M.Fleisch.	Abietinella abietina (Hedw.) M.Fleisch.	Abietinella	Thuidiaceae			HUMAN_OBSERVATION	ES	Int. Ponts et Sanahuja	Lleida	Cataluña	Lleida	41.8	1.19	41.8	1.19	0				444	GMTED2010				GEODETIC_DATUM_ASSUMED_WGS84;COORDINATE_PRECISION_INVALID	0
28418	1230441189	Abietinella	Abietinella abietina		Abietinella abietina Fleischer, 1923	Abietinella abietina (Hedw.) M.Fleisch.	Abietinella abietina (Hedw.) M.Fleisch.	Abietinella abietina (Hedw.) M.Fleisch.	Abietinella	Thuidiaceae			HUMAN_OBSERVATION	ES	Pallarols del Cantó	Lleida	Cataluña	Lleida	42.34	1.29	42.34	1.29	0				1524	GMTED2010				GEODETIC_DATUM_ASSUMED_WGS84;COORDINATE_PRECISION_INVALID	0
28430	1230441201	Abietinella	Abietinella abietina		Abietinella abietina Fleischer, 1923	Abietinella abietina (Hedw.) M.Fleisch.	Abietinella abietina (Hedw.) M.Fleisch.	Abietinella abietina (Hedw.) M.Fleisch.	Abietinella	Thuidiaceae			HUMAN_OBSERVATION	ES	Els Escots	Lleida	Cataluña	Lleida	42.16	1.42	42.16	1.42	0				1557	GMTED2010				GEODETIC_DATUM_ASSUMED_WGS84;COORDINATE_PRECISION_INVALID	0
28433	1230441204	Abietinella	Abietinella abietina		Abietinella abietina Fleischer, 1923	Abietinella abietina (Hedw.) M.Fleisch.	Abietinella abietina (Hedw.) M.Fleisch.	Abietinella abietina (Hedw.) M.Fleisch.	Abietinella	Thuidiaceae			HUMAN_OBSERVATION	ES	Torrent de les Caroses, Faitús, Llanars,	Girona	Cataluña	Girona	42.26	2.27	42.26	2.27	0				975	GMTED2010				GEODETIC_DATUM_ASSUMED_WGS84;COORDINATE_PRECISION_INVALID	0
28434	1230441205	Abietinella	Abietinella abietina		Abietinella abietina Fleischer, 1923	Abietinella abietina (Hedw.) M.Fleisch.	Abietinella abietina (Hedw.) M.Fleisch.	Abietinella abietina (Hedw.) M.Fleisch.	Abietinella	Thuidiaceae			HUMAN_OBSERVATION	ES	Espot	Lleida	Cataluña	Lleida	42.52	1.05	42.52	1.05	0				2598	GMTED2010				GEODETIC_DATUM_ASSUMED_WGS84;COORDINATE_PRECISION_INVALID	0
28437	1230441208	Abietinella	Abietinella abietina		Abietinella abietina Fleischer, 1923	Abietinella abietina (Hedw.) M.Fleisch.	Abietinella abietina (Hedw.) M.Fleisch.	Abietinella abietina (Hedw.) M.Fleisch.	Abietinella	Thuidiaceae			HUMAN_OBSERVATION	ES	Berga, Rasos de Peguera	Lleida	Cataluña	Lleida	42.08	1.66	42.08	1.66	0				776	GMTED2010				GEODETIC_DATUM_ASSUMED_WGS84;COORDINATE_PRECISION_INVALID	0
28440	1230441211	Abietinella	Abietinella abietina		Abietinella abietina Fleischer, 1923	Abietinella abietina (Hedw.) M.Fleisch.	Abietinella abietina (Hedw.) M.Fleisch.	Abietinella abietina (Hedw.) M.Fleisch.	Abietinella	Thuidiaceae			HUMAN_OBSERVATION	ES	Alt Áneu, el Clot Gran,	Lleida	Cataluña	Lleida	42.52	1.05	42.52	1.05	0				2598	GMTED2010				GEODETIC_DATUM_ASSUMED_WGS84;COORDINATE_PRECISION_INVALID	0
28682	1230441453	Abietinella	Abietinella abietina		Abietinella abietina Fleischer, 1923	Abietinella abietina (Hedw.) M.Fleisch.	Abietinella abietina (Hedw.) M.Fleisch.	Abietinella abietina (Hedw.) M.Fleisch.	Abietinella	Thuidiaceae			HUMAN_OBSERVATION	ES	Torrent del Rodá , Faitús, Llanars,	Girona	Cataluña	Girona	42.26	2.27	42.26	2.27	0				975	GMTED2010				GEODETIC_DATUM_ASSUMED_WGS84;COORDINATE_PRECISION_INVALID	0
28683	1230441454	Abietinella	Abietinella abietina		Abietinella abietina Fleischer, 1923	Abietinella abietina (Hedw.) M.Fleisch.	Abietinella abietina (Hedw.) M.Fleisch.	Abietinella abietina (Hedw.) M.Fleisch.	Abietinella	Thuidiaceae			HUMAN_OBSERVATION	ES	Els Ports de Beseit	Tarragona	Cataluña	Tarragona	40.8	0.5	40.8	0.5	0				4	GMTED2010				GEODETIC_DATUM_ASSUMED_WGS84;COORDINATE_PRECISION_INVALID	0
28685	1230441456	Abietinella	Abietinella abietina		Abietinella abietina Fleischer, 1923	Abietinella abietina (Hedw.) M.Fleisch.	Abietinella abietina (Hedw.) M.Fleisch.	Abietinella abietina (Hedw.) M.Fleisch.	Abietinella	Thuidiaceae			HUMAN_OBSERVATION	ES	Puig Sistra, Setcases,	Girona	Cataluña	Girona	42.35	2.27	42.35	2.27	0				1510	GMTED2010				GEODETIC_DATUM_ASSUMED_WGS84;COORDINATE_PRECISION_INVALID	0
28696	1230441467	Abietinella	Abietinella abietina		Abietinella abietina Fleischer, 1923	Abietinella abietina (Hedw.) M.Fleisch.	Abietinella abietina (Hedw.) M.Fleisch.	Abietinella abietina (Hedw.) M.Fleisch.	Abietinella	Thuidiaceae			HUMAN_OBSERVATION	ES	Vall de Conangles	Huesca	Aragón	Huesca	42.6	0.68	42.6	0.68	0				2660	GMTED2010				GEODETIC_DATUM_ASSUMED_WGS84;COORDINATE_PRECISION_INVALID	0
28701	1230441472	Abietinella	Abietinella abietina		Abietinella abietina Fleischer, 1923	Abietinella abietina (Hedw.) M.Fleisch.	Abietinella abietina (Hedw.) M.Fleisch.	Abietinella abietina (Hedw.) M.Fleisch.	Abietinella	Thuidiaceae			HUMAN_OBSERVATION	ES	Tregurá de Dalt, Vilallonga de Ter,	Girona	Cataluña	Girona	42.26	2.27	42.26	2.27	0				975	GMTED2010				GEODETIC_DATUM_ASSUMED_WGS84;COORDINATE_PRECISION_INVALID	0
28710	1230441481	Abietinella	Abietinella abietina		Abietinella abietina Fleischer, 1923	Abietinella abietina (Hedw.) M.Fleisch.	Abietinella abietina (Hedw.) M.Fleisch.	Abietinella abietina (Hedw.) M.Fleisch.	Abietinella	Thuidiaceae			HUMAN_OBSERVATION	ES	La Seu d'Urgell	Lleida	Cataluña	Lleida	42.34	1.42	42.34	1.42	0				653	GMTED2010				GEODETIC_DATUM_ASSUMED_WGS84;COORDINATE_PRECISION_INVALID	0
28711	1230441482	Abietinella	Abietinella abietina		Abietinella abietina Fleischer, 1923	Abietinella abietina (Hedw.) M.Fleisch.	Abietinella abietina (Hedw.) M.Fleisch.	Abietinella abietina (Hedw.) M.Fleisch.	Abietinella	Thuidiaceae			HUMAN_OBSERVATION	ES	Riu, Sobre Canals	Barcelona	Cataluña	Barcelona	42.26	1.78	42.26	1.78	0				1276	GMTED2010				GEODETIC_DATUM_ASSUMED_WGS84;COORDINATE_PRECISION_INVALID	0
28713	1230441484	Abietinella	Abietinella abietina		Abietinella abietina Fleischer, 1923	Abietinella abietina (Hedw.) M.Fleisch.	Abietinella abietina (Hedw.) M.Fleisch.	Abietinella abietina (Hedw.) M.Fleisch.	Abietinella	Thuidiaceae			HUMAN_OBSERVATION	ES	B. Saldes	Lleida	Cataluña	Lleida	42.17	1.66	42.17	1.66	0				1281	GMTED2010				GEODETIC_DATUM_ASSUMED_WGS84;COORDINATE_PRECISION_INVALID	0
28716	1230441487	Abietinella	Abietinella abietina		Abietinella abietina Fleischer, 1923	Abietinella abietina (Hedw.) M.Fleisch.	Abietinella abietina (Hedw.) M.Fleisch.	Abietinella abietina (Hedw.) M.Fleisch.	Abietinella	Thuidiaceae			HUMAN_OBSERVATION	ES	La Llosa	Lleida	Cataluña	Lleida	42.16	1.3	42.16	1.3	0				626	GMTED2010				GEODETIC_DATUM_ASSUMED_WGS84;COORDINATE_PRECISION_INVALID	0
28717	1230441488	Abietinella	Abietinella abietina		Abietinella abietina Fleischer, 1923	Abietinella abietina (Hedw.) M.Fleisch.	Abietinella abietina (Hedw.) M.Fleisch.	Abietinella abietina (Hedw.) M.Fleisch.	Abietinella	Thuidiaceae			HUMAN_OBSERVATION	ES	Castelló de Tor	Huesca	Aragón	Huesca	42.42	0.68	42.42	0.68	0				1173	GMTED2010				GEODETIC_DATUM_ASSUMED_WGS84;COORDINATE_PRECISION_INVALID	0
28724	1230441495	Abietinella	Abietinella abietina		Abietinella abietina Fleischer, 1923	Abietinella abietina (Hedw.) M.Fleisch.	Abietinella abietina (Hedw.) M.Fleisch.	Abietinella abietina (Hedw.) M.Fleisch.	Abietinella	Thuidiaceae			HUMAN_OBSERVATION	ES	Bagá, Roca del Quatre Batlles	Barcelona	Cataluña	Barcelona	42.17	1.78	42.17	1.78	0				1591	GMTED2010				GEODETIC_DATUM_ASSUMED_WGS84;COORDINATE_PRECISION_INVALID	0
28725	1230441496	Abietinella	Abietinella abietina		Abietinella abietina Fleischer, 1923	Abietinella abietina (Hedw.) M.Fleisch.	Abietinella abietina (Hedw.) M.Fleisch.	Abietinella abietina (Hedw.) M.Fleisch.	Abietinella	Thuidiaceae			HUMAN_OBSERVATION	ES	Riera de Carboners, Setcases,	Girona	Cataluña	Girona	42.35	2.27	42.35	2.27	0				1510	GMTED2010				GEODETIC_DATUM_ASSUMED_WGS84;COORDINATE_PRECISION_INVALID	0
57294	1257954837	Abietinella	Abietinella abietina		Abietinella abietina Fleischer, 1923	Abietinella abietina (Hedw.) M.Fleisch.	Abietinella abietina (Hedw.) M.Fleisch.	Abietinella abietina (Hedw.) M.Fleisch.	Abietinella	Thuidiaceae	Katia Cezón|Jesús Muñoz|T. Delgado|G. García	K. Cezón	PRESERVED_SPECIMEN	ES	Valhermoso: 1Km al SE de Valhermoso.	Guadalajara	Castilla-La Mancha	Guadalajara	40.773889	-1.945833	40.773889	-1.945833	0				1208	GMTED2010	30	3	2005	COORDINATE_ROUNDED;GEODETIC_DATUM_ASSUMED_WGS84;IDENTIFIED_DATE_UNLIKELY	0
57617	1257955163	Abietinella	Abietinella abietina		Abietinella abietina Fleischer, 1923	Abietinella abietina (Hedw.) M.Fleisch.	Abietinella abietina (Hedw.) M.Fleisch.	Abietinella abietina (Hedw.) M.Fleisch.	Abietinella	Thuidiaceae	Katia Cezón|Rafael Hernández-Maqueda|Ruben G. Mateo	K. Cezón	PRESERVED_SPECIMEN	ES	Valdemoro Sierra: carretera hacia Campillos-Sierra Km 3.5.	Cuenca	Castilla-La Mancha	Cuenca	40.091111	-1.720278	40.091111	-1.720278	0				1324	GMTED2010	26	5	2005	COORDINATE_ROUNDED;GEODETIC_DATUM_ASSUMED_WGS84;IDENTIFIED_DATE_UNLIKELY	0
59038	1500446597	Thuidium	Thuidium abietinum		Thuidium abietinum (Hedw.) Schimp.	Abietinella abietina (Hedw.) M.Fleisch.	Abietinella abietina (Hedw.) M.Fleisch.	Abietinella abietina (Hedw.) M.Fleisch.	Abietinella	Thuidiaceae	F. Puche Pinazo | C. Gimeno	F. Puche Pizo | C. Gimeno	PRESERVED_SPECIMEN	ES		Valencia	Comunidad Valenciana	Valencia	39.81	-0.9	39.81	-0.9	0				1014	GMTED2010	16	6	1999	GEODETIC_DATUM_ASSUMED_WGS84	0
59135	1500446699	Thuidium	Thuidium abietinum		Thuidium abietinum (Hedw.) Schimp.	Abietinella abietina (Hedw.) M.Fleisch.	Abietinella abietina (Hedw.) M.Fleisch.	Abietinella abietina (Hedw.) M.Fleisch.	Abietinella	Thuidiaceae	F. Puche Pinazo	F. Puche Pizo	PRESERVED_SPECIMEN	ES		Valencia	Comunidad Valenciana	Valencia	39.83	-0.85	39.83	-0.85	0				1039	GMTED2010	10	6	1999	GEODETIC_DATUM_ASSUMED_WGS84	0
59245	1500446817	Thuidium	Thuidium abietinum		Thuidium abietinum (Hedw.) Schimp.	Abietinella abietina (Hedw.) M.Fleisch.	Abietinella abietina (Hedw.) M.Fleisch.	Abietinella abietina (Hedw.) M.Fleisch.	Abietinella	Thuidiaceae	F. Puche Pinazo | A. Matías	F. Puche Pinazo | A. Matías	PRESERVED_SPECIMEN	ES		Castellón	Comunidad Valenciana	Castellón	39.93	-0.8	39.93	-0.8	0				1380	GMTED2010		10	1997	GEODETIC_DATUM_ASSUMED_WGS84	0
59390	1500446971	Thuidium	Thuidium abietinum		Thuidium abietinum (Hedw.) Schimp.	Abietinella abietina (Hedw.) M.Fleisch.	Abietinella abietina (Hedw.) M.Fleisch.	Abietinella abietina (Hedw.) M.Fleisch.	Abietinella	Thuidiaceae	F. Puche Pinazo	F. Puche Pizo	PRESERVED_SPECIMEN	ES		Valencia	Comunidad Valenciana	Valencia	39.84	-0.69	39.84	-0.69	0				921	GMTED2010	23	6	1995	GEODETIC_DATUM_ASSUMED_WGS84	0
59428	1500447011	Thuidium	Thuidium abietinum		Thuidium abietinum (Hedw.) Schimp.	Abietinella abietina (Hedw.) M.Fleisch.	Abietinella abietina (Hedw.) M.Fleisch.	Abietinella abietina (Hedw.) M.Fleisch.	Abietinella	Thuidiaceae	J. G. Segarra Moragues	J. G. Segarra Moragues	PRESERVED_SPECIMEN	ES	Estrecho del Cascajar	Castellón	Comunidad Valenciana	Castellón	39.94	-0.75	39.94	-0.75	0				907	GMTED2010	12	8	2002	GEODETIC_DATUM_ASSUMED_WGS84	0
60410	1500448325	Thuidium	Thuidium abietinum		Thuidium abietinum (Hedw.) Schimp.	Abietinella abietina (Hedw.) M.Fleisch.	Abietinella abietina (Hedw.) M.Fleisch.	Abietinella abietina (Hedw.) M.Fleisch.	Abietinella	Thuidiaceae	F. Puche Pinazo | J. G. Segarra Moragues	F. Puche Pizo | J. G. Segarra Moragues	PRESERVED_SPECIMEN	ES	Barranco Horcajo	Castellón	Comunidad Valenciana	Castellón	40	-0.76	40	-0.76	0				1050	GMTED2010	5	7	2001	GEODETIC_DATUM_ASSUMED_WGS84	0
60467	1500448398	Thuidium	Thuidium abietinum		Thuidium abietinum (Hedw.) Schimp.	Abietinella abietina (Hedw.) M.Fleisch.	Abietinella abietina (Hedw.) M.Fleisch.	Abietinella abietina (Hedw.) M.Fleisch.	Abietinella	Thuidiaceae	F. Puche Pinazo | J. G. Segarra Moragues	F. Puche Pizo | J. G. Segarra Moragues	PRESERVED_SPECIMEN	ES	El Palancar de Arriba	Castellón	Comunidad Valenciana	Castellón	40.02	-0.74	40.02	-0.74	0				989	GMTED2010	5	7	2001	GEODETIC_DATUM_ASSUMED_WGS84	0
60527	1500448484	Abietinella	Abietinella abietina		Abietinella abietina Fleischer, 1923	Abietinella abietina (Hedw.) M.Fleisch.	Abietinella abietina (Hedw.) M.Fleisch.	Abietinella abietina (Hedw.) M.Fleisch.	Abietinella	Thuidiaceae	J. J. Herrero Borgoñón	J. J. Herrero Borgoñón	PRESERVED_SPECIMEN	ES	Parc Natural de Penyagolosa	Castellón	Comunidad Valenciana	Castellón	40.22	-0.36	40.22	-0.36	0				1493	GMTED2010	18	7	1981	GEODETIC_DATUM_ASSUMED_WGS84;TAXON_MATCH_FUZZY	0
60563	1500448530	Abietinella	Abietinella abietina		Abietinella abietina Fleischer, 1923	Abietinella abietina (Hedw.) M.Fleisch.	Abietinella abietina (Hedw.) M.Fleisch.	Abietinella abietina (Hedw.) M.Fleisch.	Abietinella	Thuidiaceae	F. Puche Pinazo	F. Puche Pizo	PRESERVED_SPECIMEN	ES	Barranco del Manzanar	Castellón	Comunidad Valenciana	Castellón	40.31	-0.35	40.31	-0.35	0				1201	GMTED2010	24	8	1980	GEODETIC_DATUM_ASSUMED_WGS84;TAXON_MATCH_FUZZY	0
60598	1500448576	Abietinella	Abietinella abietina		Abietinella abietina Fleischer, 1923	Abietinella abietina (Hedw.) M.Fleisch.	Abietinella abietina (Hedw.) M.Fleisch.	Abietinella abietina (Hedw.) M.Fleisch.	Abietinella	Thuidiaceae	F. Puche Pinazo	F. Puche Pizo	PRESERVED_SPECIMEN	ES	Riu Monlleó	Castellón	Comunidad Valenciana	Castellón	40.31	-0.35	40.31	-0.35	0				1201	GMTED2010	6	3	1982	GEODETIC_DATUM_ASSUMED_WGS84;TAXON_MATCH_FUZZY	0
60805	1500448861	Thuidium	Thuidium abietinum		Thuidium abietinum (Hedw.) Schimp.	Abietinella abietina (Hedw.) M.Fleisch.	Abietinella abietina (Hedw.) M.Fleisch.	Abietinella abietina (Hedw.) M.Fleisch.	Abietinella	Thuidiaceae	F. Puche Pinazo	F. Puche Pizo	PRESERVED_SPECIMEN	ES	Barranc de la Gasulla	Castellón	Comunidad Valenciana	Castellón	40.42	-0.13	40.42	-0.13	0				918	GMTED2010	8	12	2000	GEODETIC_DATUM_ASSUMED_WGS84	0
61176	1500535637	Thuidium	Thuidium abietinum		Thuidium abietinum (Hedw.) Schimp.	Abietinella abietina (Hedw.) M.Fleisch.	Abietinella abietina (Hedw.) M.Fleisch.	Abietinella abietina (Hedw.) M.Fleisch.	Abietinella	Thuidiaceae	C. Gimeno	C. Gimeno	HUMAN_OBSERVATION	ES	Font Ferrera	Tarragona	Cataluña	Tarragona	40.73	0.2	40.73	0.2	0				1194	GMTED2010	24	9	1989	GEODETIC_DATUM_ASSUMED_WGS84	0
61378	1500690633	Abietinella	Abietinella abietina		Abietinella abietina Fleischer, 1923	Abietinella abietina (Hedw.) M.Fleisch.	Abietinella abietina (Hedw.) M.Fleisch.	Abietinella abietina (Hedw.) M.Fleisch.	Abietinella	Thuidiaceae	F. Puche Pinazo	F. Puche Pizo	HUMAN_OBSERVATION	ES	Barranc de la Pegunta	Castellón	Comunidad Valenciana	Castellón	40.24	-0.34	40.24	-0.34	0				1434	GMTED2010	5	6	2007	GEODETIC_DATUM_ASSUMED_WGS84;TAXON_MATCH_FUZZY	0
61379	1500690638	Abietinella	Abietinella abietina		Abietinella abietina Fleischer, 1923	Abietinella abietina (Hedw.) M.Fleisch.	Abietinella abietina (Hedw.) M.Fleisch.	Abietinella abietina (Hedw.) M.Fleisch.	Abietinella	Thuidiaceae	F. Puche Pinazo	F. Puche Pizo	HUMAN_OBSERVATION	ES	Barranc de la Pegunta	Castellón	Comunidad Valenciana	Castellón	40.24	-0.34	40.24	-0.34	0				1434	GMTED2010	5	6	2007	GEODETIC_DATUM_ASSUMED_WGS84;TAXON_MATCH_FUZZY	0
61398	1500690796	Abietinella	Abietinella abietina		Abietinella abietina Fleischer, 1923	Abietinella abietina (Hedw.) M.Fleisch.	Abietinella abietina (Hedw.) M.Fleisch.	Abietinella abietina (Hedw.) M.Fleisch.	Abietinella	Thuidiaceae	F. Puche Pinazo	F. Puche Pizo	HUMAN_OBSERVATION	ES	Barranc de l'Avellanar	Castellón	Comunidad Valenciana	Castellón	40.24	-0.33	40.24	-0.33	0				1393	GMTED2010	5	6	2007	GEODETIC_DATUM_ASSUMED_WGS84;TAXON_MATCH_FUZZY	0
61437	1500690977	Abietinella	Abietinella abietina		Abietinella abietina Fleischer, 1923	Abietinella abietina (Hedw.) M.Fleisch.	Abietinella abietina (Hedw.) M.Fleisch.	Abietinella abietina (Hedw.) M.Fleisch.	Abietinella	Thuidiaceae	F. Puche Pinazo	F. Puche Pizo	HUMAN_OBSERVATION	ES	Barranc del Espino	Castellón	Comunidad Valenciana	Castellón	40.26	-0.34	40.26	-0.34	0				1289	GMTED2010	5	6	2007	GEODETIC_DATUM_ASSUMED_WGS84;TAXON_MATCH_FUZZY	0
61455	1500691072	Abietinella	Abietinella abietina		Abietinella abietina Fleischer, 1923	Abietinella abietina (Hedw.) M.Fleisch.	Abietinella abietina (Hedw.) M.Fleisch.	Abietinella abietina (Hedw.) M.Fleisch.	Abietinella	Thuidiaceae	F. Puche Pinazo	F. Puche Pizo	HUMAN_OBSERVATION	ES	El Rebollar	Castellón	Comunidad Valenciana	Castellón	40.26	-0.36	40.26	-0.36	0				1418	GMTED2010	5	6	2007	GEODETIC_DATUM_ASSUMED_WGS84;TAXON_MATCH_FUZZY	0
61491	1500747029	Abietinella	Abietinella abietina		Abietinella abietina Fleischer, 1923	Abietinella abietina (Hedw.) M.Fleisch.	Abietinella abietina (Hedw.) M.Fleisch.	Abietinella abietina (Hedw.) M.Fleisch.	Abietinella	Thuidiaceae	F. Puche Pinazo	F. Puche Pizo	HUMAN_OBSERVATION	ES	Barranc de la Pegunta	Castellón	Comunidad Valenciana	Castellón	40.24	-0.34	40.24	-0.34	0				1434	GMTED2010	5	6	2007	GEODETIC_DATUM_ASSUMED_WGS84;TAXON_MATCH_FUZZY	0
61493	1500747036	Abietinella	Abietinella abietina		Abietinella abietina Fleischer, 1923	Abietinella abietina (Hedw.) M.Fleisch.	Abietinella abietina (Hedw.) M.Fleisch.	Abietinella abietina (Hedw.) M.Fleisch.	Abietinella	Thuidiaceae	F. Puche Pinazo	F. Puche Pizo	HUMAN_OBSERVATION	ES	Barranc de la Pegunta	Castellón	Comunidad Valenciana	Castellón	40.24	-0.34	40.24	-0.34	0				1434	GMTED2010	5	6	2007	GEODETIC_DATUM_ASSUMED_WGS84;TAXON_MATCH_FUZZY	0
61500	1500747100	Abietinella	Abietinella abietina		Abietinella abietina Fleischer, 1923	Abietinella abietina (Hedw.) M.Fleisch.	Abietinella abietina (Hedw.) M.Fleisch.	Abietinella abietina (Hedw.) M.Fleisch.	Abietinella	Thuidiaceae	F. Puche Pinazo	F. Puche Pizo	HUMAN_OBSERVATION	ES	Barranc de l'Avellanar	Castellón	Comunidad Valenciana	Castellón	40.24	-0.33	40.24	-0.33	0				1393	GMTED2010	5	6	2007	GEODETIC_DATUM_ASSUMED_WGS84;TAXON_MATCH_FUZZY	0
61562	1500747378	Abietinella	Abietinella abietina		Abietinella abietina Fleischer, 1923	Abietinella abietina (Hedw.) M.Fleisch.	Abietinella abietina (Hedw.) M.Fleisch.	Abietinella abietina (Hedw.) M.Fleisch.	Abietinella	Thuidiaceae	F. Puche Pinazo	F. Puche Pizo	HUMAN_OBSERVATION	ES	Barranc del Espino	Castellón	Comunidad Valenciana	Castellón	40.26	-0.34	40.26	-0.34	0				1289	GMTED2010	5	6	2007	GEODETIC_DATUM_ASSUMED_WGS84;TAXON_MATCH_FUZZY	0
61565	1500747415	Abietinella	Abietinella abietina		Abietinella abietina Fleischer, 1923	Abietinella abietina (Hedw.) M.Fleisch.	Abietinella abietina (Hedw.) M.Fleisch.	Abietinella abietina (Hedw.) M.Fleisch.	Abietinella	Thuidiaceae	F. Puche Pinazo	F. Puche Pizo	HUMAN_OBSERVATION	ES	El Rebollar	Castellón	Comunidad Valenciana	Castellón	40.26	-0.36	40.26	-0.36	0				1418	GMTED2010	5	6	2007	GEODETIC_DATUM_ASSUMED_WGS84;TAXON_MATCH_FUZZY	0
61690	1501221517	Abietinella	Abietinella abietina		Abietinella abietina Fleischer, 1923	Abietinella abietina (Hedw.) M.Fleisch.	Abietinella abietina (Hedw.) M.Fleisch.	Abietinella abietina (Hedw.) M.Fleisch.	Abietinella	Thuidiaceae	F. Puche Pinazo	F. Puche Pizo	HUMAN_OBSERVATION	ES		Castellón	Comunidad Valenciana	Castellón	40.68	0.07	40.68	0.07	0				1227	GMTED2010	30	5	2012	GEODETIC_DATUM_ASSUMED_WGS84;TAXON_MATCH_FUZZY	0
61705	1501221550	Abietinella	Abietinella abietina		Abietinella abietina Fleischer, 1923	Abietinella abietina (Hedw.) M.Fleisch.	Abietinella abietina (Hedw.) M.Fleisch.	Abietinella abietina (Hedw.) M.Fleisch.	Abietinella	Thuidiaceae	F. Puche Pinazo	F. Puche Pizo	HUMAN_OBSERVATION	ES		Castellón	Comunidad Valenciana	Castellón	40.68	0.08	40.68	0.08	0				1222	GMTED2010	30	5	2012	GEODETIC_DATUM_ASSUMED_WGS84;TAXON_MATCH_FUZZY	0
61731	1501222155	Abietinella	Abietinella abietina		Abietinella abietina Fleischer, 1923	Abietinella abietina (Hedw.) M.Fleisch.	Abietinella abietina (Hedw.) M.Fleisch.	Abietinella abietina (Hedw.) M.Fleisch.	Abietinella	Thuidiaceae	F. Puche Pinazo	F. Puche Pizo	HUMAN_OBSERVATION	ES		Castellón	Comunidad Valenciana	Castellón	40.7	0.11	40.7	0.11	0				961	GMTED2010	29	5	2012	GEODETIC_DATUM_ASSUMED_WGS84;TAXON_MATCH_FUZZY	0
61733	1501222164	Abietinella	Abietinella abietina		Abietinella abietina Fleischer, 1923	Abietinella abietina (Hedw.) M.Fleisch.	Abietinella abietina (Hedw.) M.Fleisch.	Abietinella abietina (Hedw.) M.Fleisch.	Abietinella	Thuidiaceae	F. Puche Pinazo	F. Puche Pizo	HUMAN_OBSERVATION	ES		Castellón	Comunidad Valenciana	Castellón	40.68	0.13	40.68	0.13	0				1052	GMTED2010	29	5	2012	GEODETIC_DATUM_ASSUMED_WGS84;TAXON_MATCH_FUZZY	0
61754	1501222413	Abietinella	Abietinella abietina		Abietinella abietina Fleischer, 1923	Abietinella abietina (Hedw.) M.Fleisch.	Abietinella abietina (Hedw.) M.Fleisch.	Abietinella abietina (Hedw.) M.Fleisch.	Abietinella	Thuidiaceae	S. Fos Martín | V. Atienza Tamarit | F. Puche Pinazo | J. Alcober Bosch | C. Galán Boluda	S. Fos Martín | V. Atienza Tamarit | F. Puche Pinazo | J. Alcober Bosch | C. Galán Boluda	HUMAN_OBSERVATION	ES		Castellón	Comunidad Valenciana	Castellón	40.64	0.14	40.64	0.14	0				975	GMTED2010	30	5	2012	GEODETIC_DATUM_ASSUMED_WGS84;TAXON_MATCH_FUZZY	0
63830	1701954448	Abietinella	Abietinella abietina		Abietinella abietina Fleischer, 1923	Abietinella abietina (Hedw.) M.Fleisch.	Abietinella abietina (Hedw.) M.Fleisch.	Abietinella abietina (Hedw.) M.Fleisch.	Abietinella	Thuidiaceae		Calís, V.	PRESERVED_SPECIMEN	ES	Bono. Forcat, prop del marge dret de la Noguera Ribagorçana.	Lleida	Cataluña	Lleida	42.48	0.75	42.48	0.75	0				1574	GMTED2010	19	5	1987	GEODETIC_DATUM_ASSUMED_WGS84	0
63837	1701954455	Abietinella	Abietinella abietina		Abietinella abietina Fleischer, 1923	Abietinella abietina (Hedw.) M.Fleisch.	Abietinella abietina (Hedw.) M.Fleisch.	Abietinella abietina (Hedw.) M.Fleisch.	Abietinella	Thuidiaceae		Calís, V.	PRESERVED_SPECIMEN	ES	Bono. Vall de Barravés, uns 600 m al NE de Bono	Huesca	Aragón	Huesca	42.57	0.75	42.57	0.75	0				1399	GMTED2010	5	5	1988	GEODETIC_DATUM_ASSUMED_WGS84	0
63873	1701954501	Abietinella	Abietinella abietina		Abietinella abietina Fleischer, 1923	Abietinella abietina (Hedw.) M.Fleisch.	Abietinella abietina (Hedw.) M.Fleisch.	Abietinella abietina (Hedw.) M.Fleisch.	Abietinella	Thuidiaceae		Calís, V.	PRESERVED_SPECIMEN	ES	Vilaller. Vall de Barravés, uns 300 m al N de la penya de Fenarroi.	Huesca	Aragón	Huesca	42.57	0.75	42.57	0.75	0				1399	GMTED2010				GEODETIC_DATUM_ASSUMED_WGS84;RECORDED_DATE_MISMATCH	0
64183	1701955043	Abietinella	Abietinella abietina		Abietinella abietina Fleischer, 1923	Abietinella abietina (Hedw.) M.Fleisch.	Abietinella abietina (Hedw.) M.Fleisch.	Abietinella abietina (Hedw.) M.Fleisch.	Abietinella	Thuidiaceae		Álvaro, I.	PRESERVED_SPECIMEN	ES	Montella i Martinet. Collada de Pallers	Lleida	Cataluña	Lleida	42.31	1.6	42.31	1.6	0				1343	GMTED2010	13	11	1977	GEODETIC_DATUM_ASSUMED_WGS84	0
64284	1701955193	Abietinella	Abietinella abietina		Abietinella abietina Fleischer, 1923	Abietinella abietina (Hedw.) M.Fleisch.	Abietinella abietina (Hedw.) M.Fleisch.	Abietinella abietina (Hedw.) M.Fleisch.	Abietinella	Thuidiaceae		Álvaro, I.	PRESERVED_SPECIMEN	ES	Collada de Pallers.	Lleida	Cataluña	Lleida	42.31	1.6	42.31	1.6	0				1343	GMTED2010	16	9	1980	GEODETIC_DATUM_ASSUMED_WGS84	0
65339	1701956872	Abietinella	Abietinella abietina		Abietinella abietina Fleischer, 1923	Abietinella abietina (Hedw.) M.Fleisch.	Abietinella abietina (Hedw.) M.Fleisch.	Abietinella abietina (Hedw.) M.Fleisch.	Abietinella	Thuidiaceae		Calís, V.	PRESERVED_SPECIMEN	ES	Vall de Boí. Sobre Castilló de Tor.	Lleida	Cataluña	Lleida	42.48	0.75	42.48	0.75	0				1574	GMTED2010	15	6	1984	GEODETIC_DATUM_ASSUMED_WGS84	0
65377	1701956953	Abietinella	Abietinella abietina		Abietinella abietina Fleischer, 1923	Abietinella abietina (Hedw.) M.Fleisch.	Abietinella abietina (Hedw.) M.Fleisch.	Abietinella abietina (Hedw.) M.Fleisch.	Abietinella	Thuidiaceae		Sanz, M. Mercè	PRESERVED_SPECIMEN	ES	Vall de Vidrá.	Girona	Cataluña	Girona	42.14	2.33	42.14	2.33	0				1195	GMTED2010	14	8	1982	GEODETIC_DATUM_ASSUMED_WGS84	0
65572	1701957266	Abietinella	Abietinella abietina		Abietinella abietina Fleischer, 1923	Abietinella abietina (Hedw.) M.Fleisch.	Abietinella abietina (Hedw.) M.Fleisch.	Abietinella abietina (Hedw.) M.Fleisch.	Abietinella	Thuidiaceae		Calís, Victor	PRESERVED_SPECIMEN	ES	Vall de Molières.	Lleida	Cataluña	Lleida	42.66	0.74	42.66	0.74	0				1763	GMTED2010				GEODETIC_DATUM_ASSUMED_WGS84;RECORDED_DATE_MISMATCH	0
65758	1796289675	Abietinella	Abietinella abietina		Abietinella abietina Fleischer, 1923	Abietinella abietina (Hedw.) M.Fleisch.	Abietinella abietina (Hedw.) M.Fleisch.	Abietinella abietina (Hedw.) M.Fleisch.	Abietinella	Thuidiaceae	M. J. Cano	M. J. Cano	PRESERVED_SPECIMEN	ES	congosto de Obarra	Huesca	Aragón	Huesca	42.3983	-0.5981	42.3983	-0.5981	0				716	GMTED2010	11	5	2014	GEODETIC_DATUM_ASSUMED_WGS84;COORDINATE_UNCERTAINTY_METERS_INVALID;ELEVATION_MIN_MAX_SWAPPED	0
66094	29400635	Abietinella	Abietinella abietina		Abietinella abietina Fleischer, 1923	Abietinella abietina (Hedw.) M.Fleisch.	Abietinella abietina (Hedw.) M.Fleisch.	Abietinella abietina (Hedw.) M.Fleisch.	Abietinella	Thuidiaceae	M.Ladero		PRESERVED_SPECIMEN	ES	cerca de Uña	Cuenca	Castilla-La Mancha	Cuenca			40.22338108	-1.97819824	0		Uña	Nomenclator básico	1126	GMTED2010					1
66106	29401492	Abietinella	Abietinella abietina		Abietinella abietina Fleischer, 1923	Abietinella abietina (Hedw.) M.Fleisch.	Abietinella abietina (Hedw.) M.Fleisch.	Abietinella abietina (Hedw.) M.Fleisch.	Abietinella	Thuidiaceae	E.Fuertes		PRESERVED_SPECIMEN	ES	Valle de Alcudia, barranco de Valdoro	Ciudad Real	Castilla-La Mancha	Ciudad Real			38.62670957	-4.480286104	0		Valle de Alcudia	Nomenclator básico	684	GMTED2010	24	6	1992		1
66112	29401539	Abietinella	Abietinella abietina		Abietinella abietina Fleischer, 1923	Abietinella abietina (Hedw.) M.Fleisch.	Abietinella abietina (Hedw.) M.Fleisch.	Abietinella abietina (Hedw.) M.Fleisch.	Abietinella	Thuidiaceae	E.Fuertes		PRESERVED_SPECIMEN	ES	Valle de Alcudia, barranco de Valdoro	Ciudad Real	Castilla-La Mancha	Ciudad Real			38.62670957	-4.480286104	0		Valle de Alcudia	Nomenclator básico	684	GMTED2010	24	6	1992		1
66124	29401718	Abietinella	Abietinella abietina		Abietinella abietina Fleischer, 1923	Abietinella abietina (Hedw.) M.Fleisch.	Abietinella abietina (Hedw.) M.Fleisch.	Abietinella abietina (Hedw.) M.Fleisch.	Abietinella	Thuidiaceae	E.Fuertes Lasada et al		PRESERVED_SPECIMEN	ES	Hoz de Beteta	Cuenca	Castilla-La Mancha	Cuenca			40.57221703	-2.07558452	0		Beteta	Nomenclator de Municipios y Entidades	1306	GMTED2010	20	7	1980		1
66126	29401723	Abietinella	Abietinella abietina		Abietinella abietina Fleischer, 1923	Abietinella abietina (Hedw.) M.Fleisch.	Abietinella abietina (Hedw.) M.Fleisch.	Abietinella abietina (Hedw.) M.Fleisch.	Abietinella	Thuidiaceae	Acón, Granzow, Viera, Ron		PRESERVED_SPECIMEN	ES	Moncayo	Zaragoza	Aragón	Zaragoza			41.78717059	-1.83969989	0		Moncayo	Nomenclator básico	1938	GMTED2010	3	6	1982		1
66127	29401726	Abietinella	Abietinella abietina		Abietinella abietina Fleischer, 1923	Abietinella abietina (Hedw.) M.Fleisch.	Abietinella abietina (Hedw.) M.Fleisch.	Abietinella abietina (Hedw.) M.Fleisch.	Abietinella	Thuidiaceae			PRESERVED_SPECIMEN	ES	Albarracin	Teruel	Aragón	Teruel			40.53729248	-1.495117324	0		Albarracín	Nomenclator básico	1407	GMTED2010	1	5	1945	RECORDED_DATE_MISMATCH	1
66132	29401743	Abietinella	Abietinella abietina		Abietinella abietina Fleischer, 1923	Abietinella abietina (Hedw.) M.Fleisch.	Abietinella abietina (Hedw.) M.Fleisch.	Abietinella abietina (Hedw.) M.Fleisch.	Abietinella	Thuidiaceae	C. Cortés Latorre		PRESERVED_SPECIMEN	ES	Monasterio de Piedra	Zaragoza	Aragón	Zaragoza			41.19331012	-1.7825438	0		Monasterio de Piedra	Nomenclator de Municipios y Entidades	758	GMTED2010	17	6	1955		1
66148	29401845	Abietinella	Abietinella abietina		Abietinella abietina Fleischer, 1923	Abietinella abietina (Hedw.) M.Fleisch.	Abietinella abietina (Hedw.) M.Fleisch.	Abietinella abietina (Hedw.) M.Fleisch.	Abietinella	Thuidiaceae	E.Fuertes et al		PRESERVED_SPECIMEN	ES	Agreda, garganta del río Queiles	Soria	Castilla y León	Soria			41.85516951	-1.91965608	0		Ágreda	Nomenclator de Municipios y Entidades	929	GMTED2010	31	12	1982		1
66152	29401975	Abietinella	Abietinella abietina		Abietinella abietina Fleischer, 1923	Abietinella abietina (Hedw.) M.Fleisch.	Abietinella abietina (Hedw.) M.Fleisch.	Abietinella abietina (Hedw.) M.Fleisch.	Abietinella	Thuidiaceae	E.F. Lasala		PRESERVED_SPECIMEN	ES	Valle del Urdón	Cantabria	Cantabria	Cantabria			43.25207554	-4.655823322	0		Río Urdón	Nomenclator básico	461	GMTED2010	20	3	1983		1
66154	29401999	Abietinella	Abietinella abietina		Abietinella abietina Fleischer, 1923	Abietinella abietina (Hedw.) M.Fleisch.	Abietinella abietina (Hedw.) M.Fleisch.	Abietinella abietina (Hedw.) M.Fleisch.	Abietinella	Thuidiaceae	E.F. Lasala		PRESERVED_SPECIMEN	ES	hayedo de Fuente Dé	Cantabria	Cantabria	Cantabria			43.14410398	-4.812010769	0		Fuente Dé	Nomenclator básico	1276	GMTED2010	11	7	1981		1
66172	29402160	Abietinella	Abietinella abietina		Abietinella abietina Fleischer, 1923	Abietinella abietina (Hedw.) M.Fleisch.	Abietinella abietina (Hedw.) M.Fleisch.	Abietinella abietina (Hedw.) M.Fleisch.	Abietinella	Thuidiaceae	Royo		PRESERVED_SPECIMEN	ES	Morella	Castellón	Comunidad Valenciana	Castellón			40.61933991	-0.10023042	0		Morella	Nomenclator básico	902	GMTED2010	1	3	1913	RECORDED_DATE_MISMATCH	1
69659	29482158	Thuidium	Thuidium abietinum		Thuidium abietinum (Hedw.) Schimp.	Abietinella abietina (Hedw.) M.Fleisch.	Abietinella abietina (Hedw.) M.Fleisch.	Abietinella abietina (Hedw.) M.Fleisch.	Abietinella	Thuidiaceae	Royo		PRESERVED_SPECIMEN	ES	Morella	Castellón	Comunidad Valenciana	Castellón			40.61933991	-0.10023042	0		Morella	Nomenclator básico	902	GMTED2010					1
69660	29482162	Thuidium	Thuidium abietinum		Thuidium abietinum (Hedw.) Schimp.	Abietinella abietina (Hedw.) M.Fleisch.	Abietinella abietina (Hedw.) M.Fleisch.	Abietinella abietina (Hedw.) M.Fleisch.	Abietinella	Thuidiaceae			PRESERVED_SPECIMEN	ES	Montserrat	Barcelona	Cataluña	Barcelona			41.60596032	1.73876908	0		Montserrat	Nomenclator de Municipios y Entidades	631	GMTED2010					1
69689	29482359	Thuidium	Thuidium abietinum		Thuidium abietinum (Hedw.) Schimp.	Abietinella abietina (Hedw.) M.Fleisch.	Abietinella abietina (Hedw.) M.Fleisch.	Abietinella abietina (Hedw.) M.Fleisch.	Abietinella	Thuidiaceae			PRESERVED_SPECIMEN	ES	El Ferrol	A Coruña	Galicia	A Coruña			43.48451427	-8.233353008	0		El Ferrol	Nomenclator de Municipios y Entidades	5	GMTED2010					1
70070	92555972	Abietinella	Abietinella abietina		Abietinella abietina Fleischer, 1923	Abietinella abietina (Hedw.) M.Fleisch.	Abietinella abietina (Hedw.) M.Fleisch.	Abietinella abietina (Hedw.) M.Fleisch.	Abietinella	Thuidiaceae	F.M. Gradstein	S.R. Gradstein	UNKNOWN	ES	Ordesa-Pyreneen.	Huesca	Aragón	Huesca			42.67010614	-0.0495	0		Parque Nacional de Ordesa y Monte Perdido	Nomenclator básico	2336	GMTED2010		7	1964	BASIS_OF_RECORD_INVALID	1
70496	214405300	Abietinella	Abietinella abietina		Abietinella abietina Fleischer, 1923	Abietinella abietina (Hedw.) M.Fleisch.	Abietinella abietina (Hedw.) M.Fleisch.	Abietinella abietina (Hedw.) M.Fleisch.	Abietinella	Thuidiaceae	R.M. Simó		PRESERVED_SPECIMEN	ES	Teverga; Entrago, ctra antes	Asturias	Principado de Asturias	Asturias			43.17187533	-6.09307872	0		Entragu	Nomenclator básico	600	GMTED2010	11	6	1972		1
71644	225942932	Abietinella	Abietinella abietina		Abietinella abietina Fleischer, 1923	Abietinella abietina (Hedw.) M.Fleisch.	Abietinella abietina (Hedw.) M.Fleisch.	Abietinella abietina (Hedw.) M.Fleisch.	Abietinella	Thuidiaceae	E. Fuertes.		HUMAN_OBSERVATION	ES	Los Bronchales (Teruel).	Teruel	Aragón	Teruel			40.50913122	-1.58933562	0		Bronchales	Nomenclator de Municipios y Entidades	1600	GMTED2010	24	3	1971		1
71645	225942933	Abietinella	Abietinella abietina		Abietinella abietina Fleischer, 1923	Abietinella abietina (Hedw.) M.Fleisch.	Abietinella abietina (Hedw.) M.Fleisch.	Abietinella abietina (Hedw.) M.Fleisch.	Abietinella	Thuidiaceae	M. Ladero.		HUMAN_OBSERVATION	ES	Cerca de Uña (Cuenca)	Cuenca	Castilla-La Mancha	Cuenca			40.22338108	-1.97819824	0		Uña	Nomenclator básico	1126	GMTED2010	2	4	1972		1
73156	225945208	Thuidium	Thuidium abietinum		Thuidium abietinum (Hedw.) Schimp.	Abietinella abietina (Hedw.) M.Fleisch.	Abietinella abietina (Hedw.) M.Fleisch.	Abietinella abietina (Hedw.) M.Fleisch.	Abietinella	Thuidiaceae	J. Reinoso.		HUMAN_OBSERVATION	ES	Valle del río Cruzul (Lugo).	Lugo	Galicia	Lugo			42.84967027	-7.150390512	0		Cruzul	Nomenclator básico	576	GMTED2010	1	9	1984	RECORDED_DATE_MISMATCH	1
73966	462418168	Thuidium	Thuidium abietinum		Thuidium abietinum (Hedw.) Schimp.	Abietinella abietina (Hedw.) M.Fleisch.	Abietinella abietina (Hedw.) M.Fleisch.	Abietinella abietina (Hedw.) M.Fleisch.	Abietinella	Thuidiaceae	Wagner Heinrich	Wagner Heinrich	UNKNOWN	ES	Pyrenäen, Sallent di Gallego	Huesca	Aragón	Huesca			42.77273083	-0.33156802	0		Sallent de Gállego	Nomenclator de Municipios y Entidades	1330	GMTED2010	18	7	1988	BASIS_OF_RECORD_INVALID	1
74576	768614795	Abietinella	Abietinella abietina		Abietinella abietina Fleischer, 1923	Abietinella abietina (Hedw.) M.Fleisch.	Abietinella abietina (Hedw.) M.Fleisch.	Abietinella abietina (Hedw.) M.Fleisch.	Abietinella	Thuidiaceae	M. Acón, M. C. Viera, J. I. Granzow & M. E. Ron	M. Acón, J. I. Granzow & M. E. Ron	PRESERVED_SPECIMEN	ES	Moncayo	Zaragoza	Aragón	Zaragoza			41.78717059	-1.83969989	0		Moncayo	Nomenclator básico	1938	GMTED2010				RECORDED_DATE_INVALID	1
74701	768615114	Abietinella	Abietinella abietina		Abietinella abietina Fleischer, 1923	Abietinella abietina (Hedw.) M.Fleisch.	Abietinella abietina (Hedw.) M.Fleisch.	Abietinella abietina (Hedw.) M.Fleisch.	Abietinella	Thuidiaceae	C. Casas	C. Casas	PRESERVED_SPECIMEN	ES	Alp, La Masella	Girona	Cataluña	Girona			42.37253273	1.88550982	0		Alp	Nomenclator de Municipios y Entidades	1210	GMTED2010				RECORDED_DATE_INVALID	1
77221	1052366345	Abietinella	Abietinella abietina		Abietinella abietina Fleischer, 1923	Abietinella abietina (Hedw.) M.Fleisch.	Abietinella abietina (Hedw.) M.Fleisch.	Abietinella abietina (Hedw.) M.Fleisch.	Abietinella	Thuidiaceae	K. H. Rechinger		PRESERVED_SPECIMEN	ES	Vascogadas N von Vitoria (am weg nach Bilbao)	Vizcaya	País Vasco	Vizcaya			43.25721957	-2.92390606	0		Bilbao	Nomenclator de Municipios y Entidades	33	GMTED2010	17	7	1959		1
77222	1052367083	Abietinella	Abietinella abietina		Abietinella abietina Fleischer, 1923	Abietinella abietina (Hedw.) M.Fleisch.	Abietinella abietina (Hedw.) M.Fleisch.	Abietinella abietina (Hedw.) M.Fleisch.	Abietinella	Thuidiaceae	K. H. Rechinger		PRESERVED_SPECIMEN	ES	Nordspanien, Vassongadas, 14 km nördl. von Vitoria (am Weg nach Bilbao)	Vizcaya	País Vasco	Vizcaya			43.25721957	-2.92390606	0		Bilbao	Nomenclator de Municipios y Entidades	33	GMTED2010	17	7	1959		1
77945	1138663920	Abietinella	Abietinella abietina		Abietinella abietina Fleischer, 1923	Abietinella abietina (Hedw.) M.Fleisch.	Abietinella abietina (Hedw.) M.Fleisch.	Abietinella abietina (Hedw.) M.Fleisch.	Abietinella	Thuidiaceae	Touw A; Snoek M	Touw A	PRESERVED_SPECIMEN	ES	Catalunya; Vallfogona de Ripolles between Ripoll and Olot.	Girona	Cataluña	Girona			42.19622566	2.30273378	0		Vallfogona de Ripollès	Nomenclator de Municipios y Entidades	953	GMTED2010	10	6	1999		1
78018	1139414279	Abietinella	Abietinella abietina		Abietinella abietina Fleischer, 1923	Abietinella abietina (Hedw.) M.Fleisch.	Abietinella abietina (Hedw.) M.Fleisch.	Abietinella abietina (Hedw.) M.Fleisch.	Abietinella	Thuidiaceae	Dirkse GM	Touw A	PRESERVED_SPECIMEN	ES	Enige km. benoorden Bohi. Benedenloop van de Rio de S. Nicolau	Lleida	Cataluña	Lleida			42.522725	0.83394953	0		Boí	Nomenclator de Municipios y Entidades	1208	GMTED2010				RECORDED_DATE_INVALID	1
78065	1139939131	Abietinella	Abietinella abietina		Abietinella abietina Fleischer, 1923	Abietinella abietina (Hedw.) M.Fleisch.	Abietinella abietina (Hedw.) M.Fleisch.	Abietinella abietina (Hedw.) M.Fleisch.	Abietinella	Thuidiaceae	Dirkse GM	Touw A	PRESERVED_SPECIMEN	ES	Vall d'Espot	Lleida	Cataluña	Lleida			42.58068891	1.081909421	0		Vall d'Espot	Nomenclator básico	1368	GMTED2010				RECORDED_DATE_INVALID	1
78379	1421581634	Abietinella	Abietinella abietina		Abietinella abietina Fleischer, 1923	Abietinella abietina (Hedw.) M.Fleisch.	Abietinella abietina (Hedw.) M.Fleisch.	Abietinella abietina (Hedw.) M.Fleisch.	Abietinella	Thuidiaceae	F.M. Gradstein	S.R. Gradstein	PRESERVED_SPECIMEN	ES	Ordesa-Pyreneen.	Huesca	Aragón	Huesca			42.67010614	-0.0495	0		Parque Nacional de Ordesa y Monte Perdido	Nomenclator básico	2336	GMTED2010		7	1964	COORDINATE_INVALID;RECORDED_DATE_MISMATCH	1
78631	1701955003	Abietinella	Abietinella abietina		Abietinella abietina Fleischer, 1923	Abietinella abietina (Hedw.) M.Fleisch.	Abietinella abietina (Hedw.) M.Fleisch.	Abietinella abietina (Hedw.) M.Fleisch.	Abietinella	Thuidiaceae		Cros, R.M.	PRESERVED_SPECIMEN	ES	Sierra de Alcubierre	Zaragoza	Aragón	Zaragoza			41.72692864	-0.48828106	0		Sierra de Alcubierre	Nomenclator básico	682	GMTED2010				RECORDED_DATE_MISMATCH	1
78632	1701955039	Abietinella	Abietinella abietina		Abietinella abietina Fleischer, 1923	Abietinella abietina (Hedw.) M.Fleisch.	Abietinella abietina (Hedw.) M.Fleisch.	Abietinella abietina (Hedw.) M.Fleisch.	Abietinella	Thuidiaceae		Álvaro, I.	PRESERVED_SPECIMEN	ES	Monegros. Sierra de Alcubierre. Loma Gorda	Huesca	Aragón	Huesca			41.78332523	-0.150024618	0		Los Monegros	Nomenclator básico	243	GMTED2010	24	3	1997		1
79506		Abietinella	Abietinella abietina		Abietinella abietina (Hedw.) M.Fleisch.	Abietinella abietina (Hedw.) M.Fleisch.	Abietinella abietina (Hedw.) M.Fleisch.	Abietinella abietina (Hedw.) M.Fleisch.	Abietinella	Thuidiaceae	K. Cezón | J. Muñoz | R. G. Mateo			ES	Huerta del Marquesado: quejigar de La Roya a la salida S del pueblo	Cuenca	Castilla-La Mancha	Cuenca			40.1419444	-1.6822222	0				1293	GMTED2010	24	5	2005		2
79507		Abietinella	Abietinella abietina		Abietinella abietina (Hedw.) M.Fleisch.	Abietinella abietina (Hedw.) M.Fleisch.	Abietinella abietina (Hedw.) M.Fleisch.	Abietinella abietina (Hedw.) M.Fleisch.	Abietinella	Thuidiaceae	K. Cezón | J. Muñoz | T. Delgado | G. García			ES	Las Majadas: quejigar a la salida del pueblo	Cuenca	Castilla-La Mancha	Cuenca			40.2883333	-2.0175	0				1426	GMTED2010	24	4	2005		2
79508		Abietinella	Abietinella abietina		Abietinella abietina (Hedw.) M.Fleisch.	Abietinella abietina (Hedw.) M.Fleisch.	Abietinella abietina (Hedw.) M.Fleisch.	Abietinella abietina (Hedw.) M.Fleisch.	Abietinella	Thuidiaceae	K. Cezón | J. Muñoz | T. Delgado | G. García			ES	Poyatos: hacia Masegosa	Cuenca	Castilla-La Mancha	Cuenca			40.4569444	-2.0455556	0				1413	GMTED2010	22	4	2005		2
79509		Abietinella	Abietinella abietina		Abietinella abietina (Hedw.) M.Fleisch.	Abietinella abietina (Hedw.) M.Fleisch.	Abietinella abietina (Hedw.) M.Fleisch.	Abietinella abietina (Hedw.) M.Fleisch.	Abietinella	Thuidiaceae	K. Cezón | J. Muñoz | R. G. Mateo			ES	Valdemeca: Loma del Majadal, cerca del río de Valdemeca	Cuenca	Castilla-La Mancha	Cuenca			40.18	-1.74	0				1407	GMTED2010	24	5	2005		2
79510		Abietinella	Abietinella abietina		Abietinella abietina (Hedw.) M.Fleisch.	Abietinella abietina (Hedw.) M.Fleisch.	Abietinella abietina (Hedw.) M.Fleisch.	Abietinella abietina (Hedw.) M.Fleisch.	Abietinella	Thuidiaceae	K. Cezón | J. Muñoz | R. G. Mateo			ES	Valdemoro Sierra	Cuenca	Castilla-La Mancha	Cuenca			40.1105556	-1.7744444	0				1173	GMTED2010	26	5	2005		2
79511		Abietinella	Abietinella abietina		Abietinella abietina (Hedw.) M.Fleisch.	Abietinella abietina (Hedw.) M.Fleisch.	Abietinella abietina (Hedw.) M.Fleisch.	Abietinella abietina (Hedw.) M.Fleisch.	Abietinella	Thuidiaceae	K. Cezón | J. Muñoz | R. G. Mateo			ES	Zafrilla: Praderas de la Nava	Cuenca	Castilla-La Mancha	Cuenca			40.2597222	-1.6997222	0				1638	GMTED2010	25	5	2005		2
79512		Abietinella	Abietinella abietina		Abietinella abietina (Hedw.) M.Fleisch.	Abietinella abietina (Hedw.) M.Fleisch.	Abietinella abietina (Hedw.) M.Fleisch.	Abietinella abietina (Hedw.) M.Fleisch.	Abietinella	Thuidiaceae	K. Cezón | J. Muñoz | R. G. Mateo			ES	Alustante: quejigar de la Quintería	Guadalajara	Castilla-La Mancha	Guadalajara			40.6358333	-1.6427778	0				1407	GMTED2010	31	3	2005		2
79513		Abietinella	Abietinella abietina		Abietinella abietina (Hedw.) M.Fleisch.	Abietinella abietina (Hedw.) M.Fleisch.	Abietinella abietina (Hedw.) M.Fleisch.	Abietinella abietina (Hedw.) M.Fleisch.	Abietinella	Thuidiaceae	K. Cezón | J. Muñoz | R. G. Mateo			ES	Aragoncillo: sabinar de Torremocha del Pinar	Guadalajara	Castilla-La Mancha	Guadalajara			40.9241667	-2.0605556	0				1229	GMTED2010	28	3	2005		2
79514		Abietinella	Abietinella abietina		Abietinella abietina (Hedw.) M.Fleisch.	Abietinella abietina (Hedw.) M.Fleisch.	Abietinella abietina (Hedw.) M.Fleisch.	Abietinella abietina (Hedw.) M.Fleisch.	Abietinella	Thuidiaceae	K. Cezón | J. Muñoz | R. G. Mateo			ES	Corduente: 3 km W de Ventosa	Guadalajara	Castilla-La Mancha	Guadalajara			40.8108333	-1.9908333	0				1161	GMTED2010	30	3	2005		2
79515		Abietinella	Abietinella abietina		Abietinella abietina (Hedw.) M.Fleisch.	Abietinella abietina (Hedw.) M.Fleisch.	Abietinella abietina (Hedw.) M.Fleisch.	Abietinella abietina (Hedw.) M.Fleisch.	Abietinella	Thuidiaceae	K. Cezón | J. Muñoz			ES	Maranchón: Sabinar entre Maranchón y Codes	Guadalajara	Castilla-La Mancha	Guadalajara			41.0827778	-2.1625	0				1291	GMTED2010	9	5	2007		2
79516		Abietinella	Abietinella abietina		Abietinella abietina (Hedw.) M.Fleisch.	Abietinella abietina (Hedw.) M.Fleisch.	Abietinella abietina (Hedw.) M.Fleisch.	Abietinella abietina (Hedw.) M.Fleisch.	Abietinella	Thuidiaceae	K. Cezón | J. Muñoz | R. G. Mateo			ES	Poveda de la Sierra:	Guadalajara	Castilla-La Mancha	Guadalajara			40.6716667	-2.0413889	0				1124	GMTED2010	29	3	2005		2
79517		Abietinella	Abietinella abietina		Abietinella abietina (Hedw.) M.Fleisch.	Abietinella abietina (Hedw.) M.Fleisch.	Abietinella abietina (Hedw.) M.Fleisch.	Abietinella abietina (Hedw.) M.Fleisch.	Abietinella	Thuidiaceae	K. Cezón | J. Muñoz | R. G. Mateo			ES	Traid: Sierra de Picaza	Guadalajara	Castilla-La Mancha	Guadalajara			40.6808333	-1.8308333	0				1417	GMTED2010	31	3	2005		2
79518		Abietinella	Abietinella abietina		Abietinella abietina (Hedw.) M.Fleisch.	Abietinella abietina (Hedw.) M.Fleisch.	Abietinella abietina (Hedw.) M.Fleisch.	Abietinella abietina (Hedw.) M.Fleisch.	Abietinella	Thuidiaceae	K. Cezón | J. Muñoz			ES	Villanueva de Alcorón: paraje Los Enebrales	Guadalajara	Castilla-La Mancha	Guadalajara			40.7063889	-2.2180556	0				1279	GMTED2010	11	5	2007		2
79519		Abietinella	Abietinella abietina		Abietinella abietina (Hedw.) M.Fleisch.	Abietinella abietina (Hedw.) M.Fleisch.	Abietinella abietina (Hedw.) M.Fleisch.	Abietinella abietina (Hedw.) M.Fleisch.	Abietinella	Thuidiaceae	K. Cezón | J. Muñoz			ES	Zaorejas: puente de la Herrería	Guadalajara	Castilla-La Mancha	Guadalajara			40.7941667	-2.1683333	0				1030	GMTED2010	10	5	2007		2
65731	1796107889	Abietinella	Abietinella abietina		Abietinella abietina Fleischer, 1923	Abietinella abietina (Hedw.) M.Fleisch.	Abietinella abietina (Hedw.) M.Fleisch.	Abietinella abietina (Hedw.) M.Fleisch.	Abietinella	Thuidiaceae	M. J. Cano	M. J. Cano	PRESERVED_SPECIMEN	AD	Segudet	Andorra			42.5547	1.5469	42.5547	1.5469	0				1556	GMTED2010	8	8	2014	ELEVATION_MIN_MAX_SWAPPED;COORDINATE_UNCERTAINTY_METERS_INVALID;GEODETIC_DATUM_ASSUMED_WGS84	0
4429	29482812	Abietinella	Abietinella abietina	hystricosum	Thuidium abietinum var. hystricosum (Mitt.) Loeske & Lande	Abietinella abietina var. hystricosa (Mitt.) Sakurai	Abietinella abietina var. hystricosa (Mitt.) Sakurai	Abietinella abietina var. hystricosa (Mitt.) Sakurai	Abietinella	Thuidiaceae	M.C. Fernández Ordóñez		PRESERVED_SPECIMEN	ES	Teberga; Hoces de Fresnedo, subiendo al Puerto Ventana	Asturias	Principado de Asturias	Asturias	43.119999	-6.06	43.119999	-6.06	0				1187	GMTED2010	28	10	1994	GEODETIC_DATUM_ASSUMED_WGS84	0
4444	29482973	Abietinella	Abietinella abietina	hystricosum	Thuidium abietinum var. hystricosum (Mitt.) Loeske & Lande	Abietinella abietina var. hystricosa (Mitt.) Sakurai	Abietinella abietina var. hystricosa (Mitt.) Sakurai	Abietinella abietina var. hystricosa (Mitt.) Sakurai	Abietinella	Thuidiaceae	J. Muñoz		PRESERVED_SPECIMEN	ES	Posada de Valdeón; pr. Cordiñanes, monte Corona	León	Castilla y León	León	43.18	-4.92	43.18	-4.92	0				1570	GMTED2010	16	8	1989	GEODETIC_DATUM_ASSUMED_WGS84	0
4445	29482977	Abietinella	Abietinella abietina	hystricosum	Thuidium abietinum var. hystricosum (Mitt.) Loeske & Lande	Abietinella abietina var. hystricosa (Mitt.) Sakurai	Abietinella abietina var. hystricosa (Mitt.) Sakurai	Abietinella abietina var. hystricosa (Mitt.) Sakurai	Abietinella	Thuidiaceae	J. Muñoz		PRESERVED_SPECIMEN	ES	Posada de Valdeón; pr. Posada de Valdeón, Mata de los Llanos	León	Castilla y León	León	43.16	-4.91	43.16	-4.91	0				1111	GMTED2010	11	6	1990	GEODETIC_DATUM_ASSUMED_WGS84	0
4446	29482991	Abietinella	Abietinella abietina	hystricosum	Thuidium abietinum var. hystricosum (Mitt.) Loeske & Lande	Abietinella abietina var. hystricosa (Mitt.) Sakurai	Abietinella abietina var. hystricosa (Mitt.) Sakurai	Abietinella abietina var. hystricosa (Mitt.) Sakurai	Abietinella	Thuidiaceae	M. Arroyo		PRESERVED_SPECIMEN	ES	Proaza; Caranga	Asturias	Principado de Asturias	Asturias	43.209999	-6.03	43.209999	-6.03	0				339	GMTED2010	24	4	1986	GEODETIC_DATUM_ASSUMED_WGS84	0
4447	29482993	Abietinella	Abietinella abietina	hystricosum	Thuidium abietinum var. hystricosum (Mitt.) Loeske & Lande	Abietinella abietina var. hystricosa (Mitt.) Sakurai	Abietinella abietina var. hystricosa (Mitt.) Sakurai	Abietinella abietina var. hystricosa (Mitt.) Sakurai	Abietinella	Thuidiaceae	J. Muñoz		PRESERVED_SPECIMEN	ES	Teberga; Puerto de Ventana	León	Castilla y León	León	43.040001	-6.05	43.040001	-6.05	0				1380	GMTED2010	1	5	1987	GEODETIC_DATUM_ASSUMED_WGS84;RECORDED_DATE_MISMATCH	0
4899	137427988	Abietinella	Abietinella abietina	hystricosa	Abietinella abietina var. hystricosa (Mitt.) Sakurai	Abietinella abietina var. hystricosa (Mitt.) Sakurai	Abietinella abietina var. hystricosa (Mitt.) Sakurai	Abietinella abietina var. hystricosa (Mitt.) Sakurai	Abietinella	Thuidiaceae	P.Heras	POR SINONIMIA	PRESERVED_SPECIMEN	ES	Hueto Arriba. Barranco de Oca.	Álava	País Vasco	Álava	42.907	-2.786	42.907	-2.786	0				778	GMTED2010	31	12	1983	GEODETIC_DATUM_ASSUMED_WGS84;COORDINATE_PRECISION_INVALID	0
6135	137430510	Abietinella	Abietinella abietina	hystricosa	Abietinella abietina var. hystricosa (Mitt.) Sakurai	Abietinella abietina var. hystricosa (Mitt.) Sakurai	Abietinella abietina var. hystricosa (Mitt.) Sakurai	Abietinella abietina var. hystricosa (Mitt.) Sakurai	Abietinella	Thuidiaceae	M.C.Fernández-Ordóñez	POR SINONIMIA	PRESERVED_SPECIMEN	ES	Hoces de Fresnedo, subiendo al Puerto Ventana.	Asturias	Principado de Asturias	Asturias	43.122	-6.056	43.122	-6.056	0				937	GMTED2010	28	10	1994	GEODETIC_DATUM_ASSUMED_WGS84;COORDINATE_PRECISION_INVALID	0
10837	214407617	Abietinella	Abietinella abietina	hystricosum	Thuidium abietinum var. hystricosum (Mitt.) Loeske & Lande	Abietinella abietina var. hystricosa (Mitt.) Sakurai	Abietinella abietina var. hystricosa (Mitt.) Sakurai	Abietinella abietina var. hystricosa (Mitt.) Sakurai	Abietinella	Thuidiaceae	M.C. Fdez. Ordóñez		PRESERVED_SPECIMEN	ES	Caso; Orlé	Asturias	Principado de Asturias	Asturias	43.189999	-5.33	43.189999	-5.33	0				1042	GMTED2010	4	10	1974	COORDINATE_ROUNDED;GEODETIC_DATUM_ASSUMED_WGS84	0
10865	214407662	Abietinella	Abietinella abietina	hystricosum	Thuidium abietinum var. hystricosum (Mitt.) Loeske & Lande	Abietinella abietina var. hystricosa (Mitt.) Sakurai	Abietinella abietina var. hystricosa (Mitt.) Sakurai	Abietinella abietina var. hystricosa (Mitt.) Sakurai	Abietinella	Thuidiaceae	M.C. Fdez. Ordoñez		PRESERVED_SPECIMEN	ES	Teverga; Hoces de Fresnedo, subiendo al Pto. Ventana	Asturias	Principado de Asturias	Asturias	43.119999	-6.06	43.119999	-6.06	0				1187	GMTED2010	28	10	1994	COORDINATE_ROUNDED;GEODETIC_DATUM_ASSUMED_WGS84	0
10869	214407675	Abietinella	Abietinella abietina	hystricosum	Thuidium abietinum var. hystricosum (Mitt.) Loeske & Lande	Abietinella abietina var. hystricosa (Mitt.) Sakurai	Abietinella abietina var. hystricosa (Mitt.) Sakurai	Abietinella abietina var. hystricosa (Mitt.) Sakurai	Abietinella	Thuidiaceae	R.M. Simó		PRESERVED_SPECIMEN	ES	Proaza; Proaza	Asturias	Principado de Asturias	Asturias	43.220001	-6.04	43.220001	-6.04	0				670	GMTED2010		6	1972	COORDINATE_ROUNDED;GEODETIC_DATUM_ASSUMED_WGS84	0
10870	214407678	Abietinella	Abietinella abietina	hystricosum	Thuidium abietinum var. hystricosum (Mitt.) Loeske & Lande	Abietinella abietina var. hystricosa (Mitt.) Sakurai	Abietinella abietina var. hystricosa (Mitt.) Sakurai	Abietinella abietina var. hystricosa (Mitt.) Sakurai	Abietinella	Thuidiaceae	R.M. Simó		PRESERVED_SPECIMEN	ES	Proaza; Proaza	Asturias	Principado de Asturias	Asturias	43.220001	-6.04	43.220001	-6.04	0				670	GMTED2010	18	6	1972	COORDINATE_ROUNDED;GEODETIC_DATUM_ASSUMED_WGS84	0
10871	214407679	Abietinella	Abietinella abietina	hystricosum	Thuidium abietinum var. hystricosum (Mitt.) Loeske & Lande	Abietinella abietina var. hystricosa (Mitt.) Sakurai	Abietinella abietina var. hystricosa (Mitt.) Sakurai	Abietinella abietina var. hystricosa (Mitt.) Sakurai	Abietinella	Thuidiaceae	M.C. Fdez. Ordóñez		PRESERVED_SPECIMEN	ES	Laviana; El Condado	Asturias	Principado de Asturias	Asturias	43.240002	-5.51	43.240002	-5.51	0				351	GMTED2010	27	1	1974	COORDINATE_ROUNDED;GEODETIC_DATUM_ASSUMED_WGS84	0
16467	214475952	Abietinella	Abietinella abietina	hystricosum	Thuidium abietinum var. hystricosum (Mitt.) Loeske & Lande	Abietinella abietina var. hystricosa (Mitt.) Sakurai	Abietinella abietina var. hystricosa (Mitt.) Sakurai	Abietinella abietina var. hystricosa (Mitt.) Sakurai	Abietinella	Thuidiaceae	Fernandez Ordoñez		PRESERVED_SPECIMEN	ES	Hoces de Fresnedo, subiendo al Puerto de Ventana	Asturias	Principado de Asturias	Asturias	43.119999	-6.06	43.119999	-6.06	0				1187	GMTED2010	28	10	1994	COORDINATE_ROUNDED;GEODETIC_DATUM_ASSUMED_WGS84	0
16619	214476112	Abietinella	Abietinella abietina	hystricosum	Thuidium abietinum var. hystricosum (Mitt.) Loeske & Lande	Abietinella abietina var. hystricosa (Mitt.) Sakurai	Abietinella abietina var. hystricosa (Mitt.) Sakurai	Abietinella abietina var. hystricosa (Mitt.) Sakurai	Abietinella	Thuidiaceae	Puche		PRESERVED_SPECIMEN	ES	Checa, Rio de la Hoz Seca	Guadalajara	Castilla-La Mancha	Guadalajara	40.52	-1.81	40.52	-1.81	0				1537	GMTED2010	4	6	2004	COORDINATE_ROUNDED;GEODETIC_DATUM_ASSUMED_WGS84	0
16694	214476204	Abietinella	Abietinella abietina	hystricosum	Thuidium abietinum var. hystricosum (Mitt.) Loeske & Lande	Abietinella abietina var. hystricosa (Mitt.) Sakurai	Abietinella abietina var. hystricosa (Mitt.) Sakurai	Abietinella abietina var. hystricosa (Mitt.) Sakurai	Abietinella	Thuidiaceae	P. Heras		PRESERVED_SPECIMEN	ES	Hueto Arriba	Álava	País Vasco	Álava	42.900002	-2.79	42.900002	-2.79	0				638	GMTED2010	31	12	1983	COORDINATE_ROUNDED;GEODETIC_DATUM_ASSUMED_WGS84	0
20571	768613735	Abietinella	Abietinella abietina	hystricosum	Thuidium abietinum var. hystricosum (Mitt.) Loeske & Lande	Abietinella abietina var. hystricosa (Mitt.) Sakurai	Abietinella abietina var. hystricosa (Mitt.) Sakurai	Abietinella abietina var. hystricosa (Mitt.) Sakurai	Abietinella	Thuidiaceae	M. C. Fernández Ordoñez	M.C. Fernández Ordóñez	PRESERVED_SPECIMEN	ES	Hoces de Fresnedo, subiendo al Pto, Ventana	Asturias	Principado de Asturias	Asturias	43.119999	-6.06	43.119999	-6.06	0				1187	GMTED2010				COORDINATE_ROUNDED;GEODETIC_DATUM_ASSUMED_WGS84;RECORDED_DATE_INVALID;TAXON_MATCH_FUZZY	0
64035	1701954808	Abietinella	Abietinella hystricosa		Abietinella hystricosa Brotherus, 1925	Abietinella abietina var. hystricosa (Mitt.) Sakurai	Abietinella abietina var. hystricosa (Mitt.) Sakurai	Abietinella abietina var. hystricosa (Mitt.) Sakurai	Abietinella	Thuidiaceae		Ferndez Ordoñez, M. C.	PRESERVED_SPECIMEN	ES	Hoces de Fresnedo, subiendo al Puerto Ventana.	Asturias	Principado de Asturias	Asturias	43.09	-6.11	43.09	-6.11	0				1401	GMTED2010	28	10	1994	GEODETIC_DATUM_ASSUMED_WGS84	0
65562	1701957250	Abietinella	Abietinella hystricosa		Abietinella hystricosa Brotherus, 1925	Abietinella abietina var. hystricosa (Mitt.) Sakurai	Abietinella abietina var. hystricosa (Mitt.) Sakurai	Abietinella abietina var. hystricosa (Mitt.) Sakurai	Abietinella	Thuidiaceae		Heras, Patxi	PRESERVED_SPECIMEN	ES	Huerto Arriba. Oca.	Álava	País Vasco	Álava	42.95	-2.82	42.95	-2.82	0				605	GMTED2010	31	12	1983	GEODETIC_DATUM_ASSUMED_WGS84	0
69758	29484364	Abietinella	Abietinella abietina	hystricosum	Thuidium abietinum var. hystricosum (Mitt.) Loeske & Lande	Abietinella abietina var. hystricosa (Mitt.) Sakurai	Abietinella abietina var. hystricosa (Mitt.) Sakurai	Abietinella abietina var. hystricosa (Mitt.) Sakurai	Abietinella	Thuidiaceae	Zubía?		PRESERVED_SPECIMEN	ES	Gragera	Segovia	Castilla y León	Segovia			41.37108247	-3.61373237	0		Grajera	Nomenclator de Municipios y Entidades	985	GMTED2010					1
69819	29484723	Abietinella	Abietinella abietina		Thuidium hystricosum Mitt.	Abietinella abietina var. hystricosa (Mitt.) Sakurai	Abietinella abietina var. hystricosa (Mitt.) Sakurai	Abietinella abietina var. hystricosa (Mitt.) Sakurai	Abietinella	Thuidiaceae			PRESERVED_SPECIMEN	ES	Montserrat	Barcelona	Cataluña	Barcelona			41.60596032	1.73876908	0		Montserrat	Nomenclator de Municipios y Entidades	631	GMTED2010					1
70369	214404695	Abietinella	Abietinella hystricosa		Abietinella hystricosa Brotherus, 1925	Abietinella abietina var. hystricosa (Mitt.) Sakurai	Abietinella abietina var. hystricosa (Mitt.) Sakurai	Abietinella abietina var. hystricosa (Mitt.) Sakurai	Abietinella	Thuidiaceae	M.C. Fdez. Ordóñez		PRESERVED_SPECIMEN	ES	Colunga; Sueve, El Fitu	Asturias	Principado de Asturias	Asturias			43.41870109	-5.27911319	0		Sierra del Sueve	Nomenclator básico	942	GMTED2010	25	5	1993		1
70857	214407619	Abietinella	Abietinella abietina	hystricosum	Thuidium abietinum var. hystricosum (Mitt.) Loeske & Lande	Abietinella abietina var. hystricosa (Mitt.) Sakurai	Abietinella abietina var. hystricosa (Mitt.) Sakurai	Abietinella abietina var. hystricosa (Mitt.) Sakurai	Abietinella	Thuidiaceae	R.M. Simó		PRESERVED_SPECIMEN	ES	Somiedo; Puerto Somiedo, en el alto	Asturias	Principado de Asturias	Asturias			43.01892192	-6.236387892	0		Puerto de Somiedo	Nomenclator básico	1441	GMTED2010	17	10	1970		1
70872	214407676	Abietinella	Abietinella abietina	hystricosum	Thuidium abietinum var. hystricosum (Mitt.) Loeske & Lande	Abietinella abietina var. hystricosa (Mitt.) Sakurai	Abietinella abietina var. hystricosa (Mitt.) Sakurai	Abietinella abietina var. hystricosa (Mitt.) Sakurai	Abietinella	Thuidiaceae	R.M. Simó		PRESERVED_SPECIMEN	ES	Teverga; Entrago	Asturias	Principado de Asturias	Asturias			43.17187533	-6.09307872	0		Entragu	Nomenclator básico	600	GMTED2010	11	6	1972		1
70873	214407677	Abietinella	Abietinella abietina	hystricosum	Thuidium abietinum var. hystricosum (Mitt.) Loeske & Lande	Abietinella abietina var. hystricosa (Mitt.) Sakurai	Abietinella abietina var. hystricosa (Mitt.) Sakurai	Abietinella abietina var. hystricosa (Mitt.) Sakurai	Abietinella	Thuidiaceae	R.M. Simó		PRESERVED_SPECIMEN	ES	Pasadas las Hoces de Fresnedo	Asturias	Principado de Asturias	Asturias			43.42973914	-6.17179175	0		Fresnedo	Nomenclator de Municipios y Entidades	272	GMTED2010	3	7	1972		1
71646	225942934	Abietinella	Abietinella abietina	hystricosa	Abietinella abietina var. hystricosa (Mitt.) Sakurai	Abietinella abietina var. hystricosa (Mitt.) Sakurai	Abietinella abietina var. hystricosa (Mitt.) Sakurai	Abietinella abietina var. hystricosa (Mitt.) Sakurai	Abietinella	Thuidiaceae	P. Heras.		HUMAN_OBSERVATION	ES	Hueto Arriba (Alava).	Álava	País Vasco	Álava			42.89111318	-2.80228701	0		Otogoien/Hueto Arriba	Nomenclator de Municipios y Entidades	562	GMTED2010	31	10	1983		1
73517	235569217	Abietinella	Abietinella abietina	hystricosa	Abietinella abietina var. hystricosa (Mitt.) Sakurai	Abietinella abietina var. hystricosa (Mitt.) Sakurai	Abietinella abietina var. hystricosa (Mitt.) Sakurai	Abietinella abietina var. hystricosa (Mitt.) Sakurai	Abietinella	Thuidiaceae	P. Heras	P. Heras	PRESERVED_SPECIMEN	ES	Vitoria-Gasteiz; Hueto Arriba. Suelo en claro carrascal en el barranco de Oca	Álava	País Vasco	Álava			42.89111318	-2.80228701	0		Otogoien/Hueto Arriba	Nomenclator de Municipios y Entidades	562	GMTED2010	31	12	1983		1
72	29401499	Acaulon	Acaulon casasianum		Acaulon casasianum Brugués & H.Crum, 1984	Acaulon casasianum Brugués & H.A.Crum	Acaulon casasianum Brugués & H.A.Crum	Acaulon casasianum Brugués & H.A.Crum	Acaulon	Pottiaceae	M.Brugués, R.M.Cros & F.Lloret		PRESERVED_SPECIMEN	ES	Castellfullit de Riubregós	Barcelona	Cataluña	Barcelona	41.73	2.64	41.73	2.64	0				123	GMTED2010	1	1	1982	GEODETIC_DATUM_ASSUMED_WGS84;RECORDED_DATE_MISMATCH	0
4857	137427664	Acaulon	Acaulon casasianum		Acaulon casasianum Brugués & H.Crum, 1984	Acaulon casasianum Brugués & H.A.Crum	Acaulon casasianum Brugués & H.A.Crum	Acaulon casasianum Brugués & H.A.Crum	Acaulon	Pottiaceae	M.Brugués, R.M.Cros & F.Lloret	M.Brugués, F.Lloret & R.M.Cros	PRESERVED_SPECIMEN	ES	Castellfullit de Riubregós; loc. clásica.	Barcelona	Cataluña	Barcelona	41.7717	1.4358	41.7717	1.4358	0				529	GMTED2010			1982	GEODETIC_DATUM_ASSUMED_WGS84;COORDINATE_PRECISION_INVALID	0
4862	137427730	Acaulon	Acaulon casasianum		Acaulon casasianum Brugués & H.Crum, 1984	Acaulon casasianum Brugués & H.A.Crum	Acaulon casasianum Brugués & H.A.Crum	Acaulon casasianum Brugués & H.A.Crum	Acaulon	Pottiaceae	R.M.Ros	M.Brugués	PRESERVED_SPECIMEN	ES	Jumilla; Cerro de la Rosa.	Murcia	Región de Murcia	Murcia	38.434	-1.218	38.434	-1.218	0				658	GMTED2010	21	12	1982	GEODETIC_DATUM_ASSUMED_WGS84;COORDINATE_PRECISION_INVALID	0
4863	137427732	Acaulon	Acaulon casasianum		Acaulon casasianum Brugués & H.Crum, 1984	Acaulon casasianum Brugués & H.A.Crum	Acaulon casasianum Brugués & H.A.Crum	Acaulon casasianum Brugués & H.A.Crum	Acaulon	Pottiaceae	R.M.Ros	M.Brugués	PRESERVED_SPECIMEN	ES	Jumilla; Cerro La Sal.	Murcia	Región de Murcia	Murcia	38.481	-1.355	38.481	-1.355	0				568	GMTED2010	21	12	1982	GEODETIC_DATUM_ASSUMED_WGS84;COORDINATE_PRECISION_INVALID	0
4903	137427992	Acaulon	Acaulon casasianum		Acaulon casasianum Brugués & H.Crum, 1984	Acaulon casasianum Brugués & H.A.Crum	Acaulon casasianum Brugués & H.A.Crum	Acaulon casasianum Brugués & H.A.Crum	Acaulon	Pottiaceae	M.J.Cano	M.J.Cano	PRESERVED_SPECIMEN	ES	Pr. Valles de Palenzuela.	Burgos	Castilla y León	Burgos	42.1223	-4.051	42.1223	-4.051	0				868	GMTED2010	11	4	2004	GEODETIC_DATUM_ASSUMED_WGS84;COORDINATE_PRECISION_INVALID	0
5305	137428435	Acaulon	Acaulon casasianum		Acaulon casasianum Brugués & H.Crum, 1984	Acaulon casasianum Brugués & H.A.Crum	Acaulon casasianum Brugués & H.A.Crum	Acaulon casasianum Brugués & H.A.Crum	Acaulon	Pottiaceae	R.M.Ros	R.M.Ros & J.Guerra	PRESERVED_SPECIMEN	ES	Jumilla; Cerro de la Rosa.	Murcia	Región de Murcia	Murcia	38.434	-1.218	38.434	-1.218	0				658	GMTED2010	21	12	1982	GEODETIC_DATUM_ASSUMED_WGS84;COORDINATE_PRECISION_INVALID	0
5327	137428457	Acaulon	Acaulon casasianum		Acaulon casasianum Brugués & H.Crum, 1984	Acaulon casasianum Brugués & H.A.Crum	Acaulon casasianum Brugués & H.A.Crum	Acaulon casasianum Brugués & H.A.Crum	Acaulon	Pottiaceae	R.M.Ros & J.Guerra	R.M.Ros	PRESERVED_SPECIMEN	ES	Entre Cúllar y Baza, km 165.	Granada	Andalucía	Granada	37.537	-2.655	37.537	-2.655	0				818	GMTED2010	1	2	1990	GEODETIC_DATUM_ASSUMED_WGS84;COORDINATE_PRECISION_INVALID	0
5337	137428469	Acaulon	Acaulon casasianum		Acaulon casasianum Brugués & H.Crum, 1984	Acaulon casasianum Brugués & H.A.Crum	Acaulon casasianum Brugués & H.A.Crum	Acaulon casasianum Brugués & H.A.Crum	Acaulon	Pottiaceae	J.Guerra & M.J.Cano	M.J.Cano	PRESERVED_SPECIMEN	ES	Pinoso; Carretera C-3223, km 23-24, entre Pinoso y Fortuna.	Alicante	Comunidad Valenciana	Alicante	38.387	-1.048	38.387	-1.048	0				557	GMTED2010	8	3	1993	GEODETIC_DATUM_ASSUMED_WGS84;COORDINATE_PRECISION_INVALID	0
5338	137428470	Acaulon	Acaulon casasianum		Acaulon casasianum Brugués & H.Crum, 1984	Acaulon casasianum Brugués & H.A.Crum	Acaulon casasianum Brugués & H.A.Crum	Acaulon casasianum Brugués & H.A.Crum	Acaulon	Pottiaceae	J.Guerra & M.J.Cano	M.J.Cano	PRESERVED_SPECIMEN	ES	Pinoso; Carretera C-3223, km 23-24, entre Pinoso y Fortuna.	Alicante	Comunidad Valenciana	Alicante	38.387	-1.048	38.387	-1.048	0				557	GMTED2010	8	3	1993	GEODETIC_DATUM_ASSUMED_WGS84;COORDINATE_PRECISION_INVALID	0
5340	137428472	Acaulon	Acaulon casasianum		Acaulon casasianum Brugués & H.Crum, 1984	Acaulon casasianum Brugués & H.A.Crum	Acaulon casasianum Brugués & H.A.Crum	Acaulon casasianum Brugués & H.A.Crum	Acaulon	Pottiaceae	M.Brugués, F.Lloret & R.M.Cros	M.Brugués, F.Lloret & R.M.Cros	PRESERVED_SPECIMEN	ES	Castellfullit de Riubregós; loc. clásica.	Barcelona	Cataluña	Barcelona	41.7717	1.4358	41.7717	1.4358	0				529	GMTED2010		2	1992	GEODETIC_DATUM_ASSUMED_WGS84;COORDINATE_PRECISION_INVALID	0
5358	137428490	Acaulon	Acaulon casasianum		Acaulon casasianum Brugués & H.Crum, 1984	Acaulon casasianum Brugués & H.A.Crum	Acaulon casasianum Brugués & H.A.Crum	Acaulon casasianum Brugués & H.A.Crum	Acaulon	Pottiaceae		J.Guerra	PRESERVED_SPECIMEN	ES	Alicante; Isla de Tabarca.	Alicante	Comunidad Valenciana	Alicante	38.168	-0.472	38.1625	-0.470833333	1	1000			1	GMTED2010				GEODETIC_DATUM_ASSUMED_WGS84;COORDINATE_PRECISION_INVALID;RECORDED_DATE_INVALID	0
9409	214405245	Acaulon	Acaulon casasianum		Acaulon casasianum Brugués & H.Crum, 1984	Acaulon casasianum Brugués & H.A.Crum	Acaulon casasianum Brugués & H.A.Crum	Acaulon casasianum Brugués & H.A.Crum	Acaulon	Pottiaceae	M. Brugués. R.M. Cros & F. Lloret		PRESERVED_SPECIMEN	ES	Castellfullit de Riubregós	Barcelona	Cataluña	Barcelona	41.73	2.64	41.73	2.64	0				123	GMTED2010			1982	COORDINATE_ROUNDED;GEODETIC_DATUM_ASSUMED_WGS84	0
14944	214473800	Acaulon	Acaulon casasianum		Acaulon casasianum Brugués & H.Crum, 1984	Acaulon casasianum Brugués & H.A.Crum	Acaulon casasianum Brugués & H.A.Crum	Acaulon casasianum Brugués & H.A.Crum	Acaulon	Pottiaceae	Casas		PRESERVED_SPECIMEN	ES	Cogassa	Girona	Cataluña	Girona	42.27	2.15	42.27	2.15	0				937	GMTED2010	24	8	1976	COORDINATE_ROUNDED;GEODETIC_DATUM_ASSUMED_WGS84	0
15302	214474255	Acaulon	Acaulon casasianum		Acaulon casasianum Brugués & H.Crum, 1984	Acaulon casasianum Brugués & H.A.Crum	Acaulon casasianum Brugués & H.A.Crum	Acaulon casasianum Brugués & H.A.Crum	Acaulon	Pottiaceae	Brugués, Lloret et Cros		PRESERVED_SPECIMEN	ES	Castellfullit de Riubregós, (loc. clasica)	Barcelona	Cataluña	Barcelona	41.73	2.64	41.73	2.64	0				123	GMTED2010	15	2	1992	COORDINATE_ROUNDED;GEODETIC_DATUM_ASSUMED_WGS84	0
15367	214474331	Acaulon	Acaulon casasianum		Acaulon casasianum Brugués & H.Crum, 1984	Acaulon casasianum Brugués & H.A.Crum	Acaulon casasianum Brugués & H.A.Crum	Acaulon casasianum Brugués & H.A.Crum	Acaulon	Pottiaceae	Brugués, Cros & Lloret		PRESERVED_SPECIMEN	ES	Castellfullit de Riubregós	Barcelona	Cataluña	Barcelona	41.73	2.64	41.73	2.64	0				123	GMTED2010	1	4	1982	COORDINATE_ROUNDED;GEODETIC_DATUM_ASSUMED_WGS84	0
28679	1230441450	Acaulon	Acaulon casasianum		Acaulon casasianum Brugués & H.Crum, 1984	Acaulon casasianum Brugués & H.A.Crum	Acaulon casasianum Brugués & H.A.Crum	Acaulon casasianum Brugués & H.A.Crum	Acaulon	Pottiaceae			HUMAN_OBSERVATION	ES	Tora de Riubregós	Lleida	Cataluña	Lleida	41.71	1.31	41.71	1.31	0				536	GMTED2010				GEODETIC_DATUM_ASSUMED_WGS84;COORDINATE_PRECISION_INVALID	0
28680	1230441451	Acaulon	Acaulon casasianum		Acaulon casasianum Brugués & H.Crum, 1984	Acaulon casasianum Brugués & H.A.Crum	Acaulon casasianum Brugués & H.A.Crum	Acaulon casasianum Brugués & H.A.Crum	Acaulon	Pottiaceae			HUMAN_OBSERVATION	ES	Castellfullit de Riubregós	Barcelona	Cataluña	Barcelona	41.72	2.63	41.72	2.63	0				153	GMTED2010				GEODETIC_DATUM_ASSUMED_WGS84;COORDINATE_PRECISION_INVALID	0
28693	1230441464	Acaulon	Acaulon casasianum		Acaulon casasianum Brugués & H.Crum, 1984	Acaulon casasianum Brugués & H.A.Crum	Acaulon casasianum Brugués & H.A.Crum	Acaulon casasianum Brugués & H.A.Crum	Acaulon	Pottiaceae			HUMAN_OBSERVATION	ES	Castellfollit de Riubregós	Barcelona	Cataluña	Barcelona	41.71	1.43	41.71	1.43	0				746	GMTED2010				GEODETIC_DATUM_ASSUMED_WGS84;COORDINATE_PRECISION_INVALID	0
28699	1230441470	Acaulon	Acaulon casasianum		Acaulon casasianum Brugués & H.Crum, 1984	Acaulon casasianum Brugués & H.A.Crum	Acaulon casasianum Brugués & H.A.Crum	Acaulon casasianum Brugués & H.A.Crum	Acaulon	Pottiaceae			HUMAN_OBSERVATION	ES	Calaf	Barcelona	Cataluña	Barcelona	41.71	1.43	41.71	1.43	0				746	GMTED2010				GEODETIC_DATUM_ASSUMED_WGS84;COORDINATE_PRECISION_INVALID	0
28702	1230441473	Acaulon	Acaulon casasianum		Acaulon casasianum Brugués & H.Crum, 1984	Acaulon casasianum Brugués & H.A.Crum	Acaulon casasianum Brugués & H.A.Crum	Acaulon casasianum Brugués & H.A.Crum	Acaulon	Pottiaceae			HUMAN_OBSERVATION	ES	Torá de Riubregós	Lleida	Cataluña	Lleida	41.71	1.31	41.71	1.31	0				536	GMTED2010				GEODETIC_DATUM_ASSUMED_WGS84;COORDINATE_PRECISION_INVALID	0
28704	1230441475	Acaulon	Acaulon casasianum		Acaulon casasianum Brugués & H.Crum, 1984	Acaulon casasianum Brugués & H.A.Crum	Acaulon casasianum Brugués & H.A.Crum	Acaulon casasianum Brugués & H.A.Crum	Acaulon	Pottiaceae			HUMAN_OBSERVATION	ES	Castellfullit de Riubregós	Barcelona	Cataluña	Barcelona	41.71	1.43	41.71	1.43	0				746	GMTED2010				GEODETIC_DATUM_ASSUMED_WGS84;COORDINATE_PRECISION_INVALID	0
28706	1230441477	Acaulon	Acaulon casasianum		Acaulon casasianum Brugués & H.Crum, 1984	Acaulon casasianum Brugués & H.A.Crum	Acaulon casasianum Brugués & H.A.Crum	Acaulon casasianum Brugués & H.A.Crum	Acaulon	Pottiaceae			HUMAN_OBSERVATION	ES	Sanahuja	Lleida	Cataluña	Lleida	41.8	1.19	41.8	1.19	0				444	GMTED2010				GEODETIC_DATUM_ASSUMED_WGS84;COORDINATE_PRECISION_INVALID	0
28712	1230441483	Acaulon	Acaulon casasianum		Acaulon casasianum Brugués & H.Crum, 1984	Acaulon casasianum Brugués & H.A.Crum	Acaulon casasianum Brugués & H.A.Crum	Acaulon casasianum Brugués & H.A.Crum	Acaulon	Pottiaceae			HUMAN_OBSERVATION	ES	Calaf	Barcelona	Cataluña	Barcelona	41.71	1.43	41.71	1.43	0				746	GMTED2010				GEODETIC_DATUM_ASSUMED_WGS84;COORDINATE_PRECISION_INVALID	0
28714	1230441485	Acaulon	Acaulon casasianum		Acaulon casasianum Brugués & H.Crum, 1984	Acaulon casasianum Brugués & H.A.Crum	Acaulon casasianum Brugués & H.A.Crum	Acaulon casasianum Brugués & H.A.Crum	Acaulon	Pottiaceae			HUMAN_OBSERVATION	ES	Biosca	Lleida	Cataluña	Lleida	41.8	1.31	41.8	1.31	0				503	GMTED2010				GEODETIC_DATUM_ASSUMED_WGS84;COORDINATE_PRECISION_INVALID	0
28719	1230441490	Acaulon	Acaulon casasianum		Acaulon casasianum Brugués & H.Crum, 1984	Acaulon casasianum Brugués & H.A.Crum	Acaulon casasianum Brugués & H.A.Crum	Acaulon casasianum Brugués & H.A.Crum	Acaulon	Pottiaceae			HUMAN_OBSERVATION	ES	Castellfullit de Riubregós	Barcelona	Cataluña	Barcelona	41.71	1.43	41.71	1.43	0				746	GMTED2010				GEODETIC_DATUM_ASSUMED_WGS84;COORDINATE_PRECISION_INVALID	0
28721	1230441492	Acaulon	Acaulon casasianum		Acaulon casasianum Brugués & H.Crum, 1984	Acaulon casasianum Brugués & H.A.Crum	Acaulon casasianum Brugués & H.A.Crum	Acaulon casasianum Brugués & H.A.Crum	Acaulon	Pottiaceae			HUMAN_OBSERVATION	ES	Plandogau	Lleida	Cataluña	Lleida	41.8	1.19	41.8	1.19	0				444	GMTED2010				GEODETIC_DATUM_ASSUMED_WGS84;COORDINATE_PRECISION_INVALID	0
28722	1230441493	Acaulon	Acaulon casasianum		Acaulon casasianum Brugués & H.Crum, 1984	Acaulon casasianum Brugués & H.A.Crum	Acaulon casasianum Brugués & H.A.Crum	Acaulon casasianum Brugués & H.A.Crum	Acaulon	Pottiaceae			HUMAN_OBSERVATION	ES	Castellfullit de Riubregós, localidad clásica	Barcelona	Cataluña	Barcelona	41.71	1.43	41.71	1.43	0				746	GMTED2010				GEODETIC_DATUM_ASSUMED_WGS84;COORDINATE_PRECISION_INVALID	0
28723	1230441494	Acaulon	Acaulon casasianum		Acaulon casasianum Brugués & H.Crum, 1984	Acaulon casasianum Brugués & H.A.Crum	Acaulon casasianum Brugués & H.A.Crum	Acaulon casasianum Brugués & H.A.Crum	Acaulon	Pottiaceae			HUMAN_OBSERVATION	ES	Castellfullit de Riubregós	Barcelona	Cataluña	Barcelona	41.71	1.43	41.71	1.43	0				746	GMTED2010				GEODETIC_DATUM_ASSUMED_WGS84;COORDINATE_PRECISION_INVALID	0
65396	1701956982	Acaulon	Acaulon casasianum		Acaulon casasianum Brugués & H.Crum, 1984	Acaulon casasianum Brugués & H.A.Crum	Acaulon casasianum Brugués & H.A.Crum	Acaulon casasianum Brugués & H.A.Crum	Acaulon	Pottiaceae		Calís, V.	PRESERVED_SPECIMEN	ES	Biosca.	Lleida	Cataluña	Lleida	41.86	1.37	41.86	1.37	0				566	GMTED2010				GEODETIC_DATUM_ASSUMED_WGS84;RECORDED_DATE_MISMATCH	0
66101	29400718	Acaulon	Acaulon casasianum		Acaulon casasianum Brugués & H.Crum, 1984	Acaulon casasianum Brugués & H.A.Crum	Acaulon casasianum Brugués & H.A.Crum	Acaulon casasianum Brugués & H.A.Crum	Acaulon	Pottiaceae	Brugués, Lloret & Cros		PRESERVED_SPECIMEN	ES	Castellfullit de Riubregós (loc. clásica)	Barcelona	Cataluña	Barcelona			41.77617894	1.43806257	0		Castellfollit de Riubregós	Nomenclator de Municipios y Entidades	529	GMTED2010	19	2	1992		1
66107	29401502	Acaulon	Acaulon casasianum		Acaulon casasianum Brugués & H.Crum, 1984	Acaulon casasianum Brugués & H.A.Crum	Acaulon casasianum Brugués & H.A.Crum	Acaulon casasianum Brugués & H.A.Crum	Acaulon	Pottiaceae	M.Brugués, F.Lloret &R.M.Cros		PRESERVED_SPECIMEN	ES	Castellfullit de Riubregós	Barcelona	Cataluña	Barcelona			41.77617894	1.43806257	0		Castellfollit de Riubregós	Nomenclator de Municipios y Entidades	529	GMTED2010	19	2	1992		1
70377	214404737	Acaulon	Acaulon casasianum		Acaulon casasianum Brugués & H.Crum, 1984	Acaulon casasianum Brugués & H.A.Crum	Acaulon casasianum Brugués & H.A.Crum	Acaulon casasianum Brugués & H.A.Crum	Acaulon	Pottiaceae	Brugués et al.		PRESERVED_SPECIMEN	ES	Castellfullit de Riubregós	Barcelona	Cataluña	Barcelona			41.77617894	1.43806257	0		Castellfollit de Riubregós	Nomenclator de Municipios y Entidades	529	GMTED2010		2	1992		1
74528	768614103	Acaulon	Acaulon casasianum		Acaulon casasianum Brugués & H.Crum, 1984	Acaulon casasianum Brugués & H.A.Crum	Acaulon casasianum Brugués & H.A.Crum	Acaulon casasianum Brugués & H.A.Crum	Acaulon	Pottiaceae	Brugués, Cros & Lloret	E. Fuertes Lasala	PRESERVED_SPECIMEN	ES	Castellfullit de Riubregós (loe, Clasica)	Barcelona	Cataluña	Barcelona			41.77617894	1.43806257	0		Castellfollit de Riubregós	Nomenclator de Municipios y Entidades	529	GMTED2010				RECORDED_DATE_INVALID	1
4859	137427666	Acaulon	Acaulon dertosense		Acaulon dertosense C.Casas & al., 1986	Acaulon dertosense Casas, Sérgio, Cros & Brugués	Acaulon dertosense Casas, Sérgio, Cros & Brugués	Acaulon dertosense Casas, Sérgio, Cros & Brugués	Acaulon	Pottiaceae	J.G.Segarra	F.Puche & J.G.Segarra	PRESERVED_SPECIMEN	ES	Jávea; Jovades.	Alicante	Comunidad Valenciana	Alicante	38.774	0.163	38.774	0.163	0				34	GMTED2010				GEODETIC_DATUM_ASSUMED_WGS84;COORDINATE_PRECISION_INVALID;RECORDED_DATE_INVALID	0
4864	137427735	Acaulon	Acaulon dertosense		Acaulon dertosense C.Casas & al., 1986	Acaulon dertosense Casas, Sérgio, Cros & Brugués	Acaulon dertosense Casas, Sérgio, Cros & Brugués	Acaulon dertosense Casas, Sérgio, Cros & Brugués	Acaulon	Pottiaceae	R.M.Ros	M.Brugués	PRESERVED_SPECIMEN	ES	Estación de Ulea.	Murcia	Región de Murcia	Murcia	38.174	-1.282	38.174	-1.282	0				176	GMTED2010	21	12	1982	GEODETIC_DATUM_ASSUMED_WGS84;COORDINATE_PRECISION_INVALID	0
4866	137427741	Acaulon	Acaulon dertosense		Acaulon dertosense C.Casas & al., 1986	Acaulon dertosense Casas, Sérgio, Cros & Brugués	Acaulon dertosense Casas, Sérgio, Cros & Brugués	Acaulon dertosense Casas, Sérgio, Cros & Brugués	Acaulon	Pottiaceae	R.M.Ros	M.Brugués & C.Casas	PRESERVED_SPECIMEN	ES	Caravaca de la Cruz; Carretera Caravaca-Lorca. Barranco Blanco.	Murcia	Región de Murcia	Murcia	37.965	-1.924	37.965	-1.924	0				841	GMTED2010	8	1	1983	GEODETIC_DATUM_ASSUMED_WGS84;COORDINATE_PRECISION_INVALID	0
4889	137427972	Acaulon	Acaulon dertosense		Acaulon dertosense C.Casas & al., 1986	Acaulon dertosense Casas, Sérgio, Cros & Brugués	Acaulon dertosense Casas, Sérgio, Cros & Brugués	Acaulon dertosense Casas, Sérgio, Cros & Brugués	Acaulon	Pottiaceae	P.Heras & M.Infante	J.Guerra	PRESERVED_SPECIMEN	ES	Villafranca del Ebro. Saso de Osera.	Zaragoza	Aragón	Zaragoza	41.593	-0.558	41.593	-0.558	0				236	GMTED2010	8	3	2001	GEODETIC_DATUM_ASSUMED_WGS84;COORDINATE_PRECISION_INVALID	0
4891	137427974	Acaulon	Acaulon dertosense		Acaulon dertosense C.Casas & al., 1986	Acaulon dertosense Casas, Sérgio, Cros & Brugués	Acaulon dertosense Casas, Sérgio, Cros & Brugués	Acaulon dertosense Casas, Sérgio, Cros & Brugués	Acaulon	Pottiaceae	M.Infante & P.Heras	J.Guerra	PRESERVED_SPECIMEN	ES	Sástago; Laguna de la Playa.	Zaragoza	Aragón	Zaragoza	41.3217	-0.3383	41.3217	-0.3383	0				124	GMTED2010	7	3	2001	GEODETIC_DATUM_ASSUMED_WGS84;COORDINATE_PRECISION_INVALID	0
4894	137427977	Acaulon	Acaulon dertosense		Acaulon dertosense C.Casas & al., 1986	Acaulon dertosense Casas, Sérgio, Cros & Brugués	Acaulon dertosense Casas, Sérgio, Cros & Brugués	Acaulon dertosense Casas, Sérgio, Cros & Brugués	Acaulon	Pottiaceae	P.Heras & M.Infante	J.Guerra	PRESERVED_SPECIMEN	ES	Sástago; Salina de la Muerte.	Zaragoza	Aragón	Zaragoza	41.406	-0.254	41.406	-0.254	0				310	GMTED2010	20	4	2000	GEODETIC_DATUM_ASSUMED_WGS84;COORDINATE_PRECISION_INVALID	0
5289	137428419	Acaulon	Acaulon dertosense		Acaulon dertosense C.Casas & al., 1986	Acaulon dertosense Casas, Sérgio, Cros & Brugués	Acaulon dertosense Casas, Sérgio, Cros & Brugués	Acaulon dertosense Casas, Sérgio, Cros & Brugués	Acaulon	Pottiaceae	R.M.Ros & P.García-Zamora	R.M.Ros & P.García-Zamora	PRESERVED_SPECIMEN	ES	Torrevieja; Laguna de Torrevieja. Barranco de Fayona.	Alicante	Comunidad Valenciana	Alicante	37.985	-0.751	37.985	-0.751	0				10	GMTED2010	25	11	1988	GEODETIC_DATUM_ASSUMED_WGS84;COORDINATE_PRECISION_INVALID	0
5300	137428430	Acaulon	Acaulon dertosense		Acaulon dertosense C.Casas & al., 1986	Acaulon dertosense Casas, Sérgio, Cros & Brugués	Acaulon dertosense Casas, Sérgio, Cros & Brugués	Acaulon dertosense Casas, Sérgio, Cros & Brugués	Acaulon	Pottiaceae	R.M.Ros & P.García-Zamora	R.M.Ros	PRESERVED_SPECIMEN	ES	Crevillente; Laguna del Hondo. Vereda de Sendres. 'El Saladar'.	Alicante	Comunidad Valenciana	Alicante	38.193	-0.802	38.193	-0.802	0				10	GMTED2010	6	2	1988	GEODETIC_DATUM_ASSUMED_WGS84;COORDINATE_PRECISION_INVALID	0
5302	137428432	Acaulon	Acaulon dertosense		Acaulon dertosense C.Casas & al., 1986	Acaulon dertosense Casas, Sérgio, Cros & Brugués	Acaulon dertosense Casas, Sérgio, Cros & Brugués	Acaulon dertosense Casas, Sérgio, Cros & Brugués	Acaulon	Pottiaceae	R.M.Ros & P.García-Zamora	R.M.Ros	PRESERVED_SPECIMEN	ES	Torrevieja; Laguna de Torrevieja. Finca 'La Coronela'.	Alicante	Comunidad Valenciana	Alicante	37.976	-0.74	37.976	-0.74	0				8	GMTED2010	25	2	1988	GEODETIC_DATUM_ASSUMED_WGS84;COORDINATE_PRECISION_INVALID	0
5303	137428433	Acaulon	Acaulon dertosense		Acaulon dertosense C.Casas & al., 1986	Acaulon dertosense Casas, Sérgio, Cros & Brugués	Acaulon dertosense Casas, Sérgio, Cros & Brugués	Acaulon dertosense Casas, Sérgio, Cros & Brugués	Acaulon	Pottiaceae	R.M.Ros & P.García-Zamora	R.M.Ros	PRESERVED_SPECIMEN	ES	Laguna de Torrevieja. Barranco de Fayona.	Alicante	Comunidad Valenciana	Alicante	37.985	-0.751	37.985	-0.751	0				10	GMTED2010	25	2	1988	GEODETIC_DATUM_ASSUMED_WGS84;COORDINATE_PRECISION_INVALID	0
5304	137428434	Acaulon	Acaulon dertosense		Acaulon dertosense C.Casas & al., 1986	Acaulon dertosense Casas, Sérgio, Cros & Brugués	Acaulon dertosense Casas, Sérgio, Cros & Brugués	Acaulon dertosense Casas, Sérgio, Cros & Brugués	Acaulon	Pottiaceae	P.García-Zamora & R.M.Ros	R.M.Ros	PRESERVED_SPECIMEN	ES	Almoradí; Laguna de Torrevieja. Lo Reche, carretera Montesinos-La Marquesa, km 2.	Alicante	Comunidad Valenciana	Alicante	38.012	-0.75	38.012	-0.75	0				5	GMTED2010	25	2	1988	GEODETIC_DATUM_ASSUMED_WGS84;COORDINATE_PRECISION_INVALID	0
5308	137428438	Acaulon	Acaulon dertosense		Acaulon dertosense C.Casas & al., 1986	Acaulon dertosense Casas, Sérgio, Cros & Brugués	Acaulon dertosense Casas, Sérgio, Cros & Brugués	Acaulon dertosense Casas, Sérgio, Cros & Brugués	Acaulon	Pottiaceae	R.M.Ros	R.M.Ros	PRESERVED_SPECIMEN	ES	Bullas; El Carrascalejo.	Murcia	Región de Murcia	Murcia	38.062	-1.706	38.062	-1.706	0				573	GMTED2010	5	2	1983	GEODETIC_DATUM_ASSUMED_WGS84;COORDINATE_PRECISION_INVALID	0
5309	137428439	Acaulon	Acaulon dertosense		Acaulon dertosense C.Casas & al., 1986	Acaulon dertosense Casas, Sérgio, Cros & Brugués	Acaulon dertosense Casas, Sérgio, Cros & Brugués	Acaulon dertosense Casas, Sérgio, Cros & Brugués	Acaulon	Pottiaceae	R.M.Ros	R.M.Ros	PRESERVED_SPECIMEN	ES	Cartagena; La Manga del Mar Menor.	Murcia	Región de Murcia	Murcia	37.642	-0.705	37.642	-0.705	0				7	GMTED2010	13	2	1983	GEODETIC_DATUM_ASSUMED_WGS84;COORDINATE_PRECISION_INVALID	0
5316	137428446	Acaulon	Acaulon dertosense		Acaulon dertosense C.Casas & al., 1986	Acaulon dertosense Casas, Sérgio, Cros & Brugués	Acaulon dertosense Casas, Sérgio, Cros & Brugués	Acaulon dertosense Casas, Sérgio, Cros & Brugués	Acaulon	Pottiaceae	R.M.Ros	C.Casas	PRESERVED_SPECIMEN	ES	Mula; Rambla de la Herreña.	Murcia	Región de Murcia	Murcia	37.98	-1.605	37.98	-1.605	0				457	GMTED2010	6	2	1983	GEODETIC_DATUM_ASSUMED_WGS84;COORDINATE_PRECISION_INVALID	0
5317	137428447	Acaulon	Acaulon dertosense		Acaulon dertosense C.Casas & al., 1986	Acaulon dertosense Casas, Sérgio, Cros & Brugués	Acaulon dertosense Casas, Sérgio, Cros & Brugués	Acaulon dertosense Casas, Sérgio, Cros & Brugués	Acaulon	Pottiaceae	R.M.Ros	C.Casas	PRESERVED_SPECIMEN	ES	Puerto de Mazarrón, carretera a Bolnuevo.	Murcia	Región de Murcia	Murcia	37.561	-1.285	37.561	-1.285	0				1	GMTED2010	19	2	1984	GEODETIC_DATUM_ASSUMED_WGS84;COORDINATE_PRECISION_INVALID	0
5318	137428448	Acaulon	Acaulon dertosense		Acaulon dertosense C.Casas & al., 1986	Acaulon dertosense Casas, Sérgio, Cros & Brugués	Acaulon dertosense Casas, Sérgio, Cros & Brugués	Acaulon dertosense Casas, Sérgio, Cros & Brugués	Acaulon	Pottiaceae	R.M.Ros	C.Casas	PRESERVED_SPECIMEN	ES	Carretera Murcia-San Javier, km 5-7.	Murcia	Región de Murcia	Murcia	37.855	-1.062	37.855	-1.062	0				158	GMTED2010	18	2	1984	GEODETIC_DATUM_ASSUMED_WGS84;COORDINATE_PRECISION_INVALID	0
5319	137428449	Acaulon	Acaulon dertosense		Acaulon dertosense C.Casas & al., 1986	Acaulon dertosense Casas, Sérgio, Cros & Brugués	Acaulon dertosense Casas, Sérgio, Cros & Brugués	Acaulon dertosense Casas, Sérgio, Cros & Brugués	Acaulon	Pottiaceae	R.M.Ros	C.Casas	PRESERVED_SPECIMEN	ES	San Javier; Cruce carretera Cartagena-Alicante a Los Narejos.	Murcia	Región de Murcia	Murcia	37.788	-0.837	37.788	-0.837	0				4	GMTED2010	18	2	1984	GEODETIC_DATUM_ASSUMED_WGS84;COORDINATE_PRECISION_INVALID	0
5320	137428450	Acaulon	Acaulon dertosense		Acaulon dertosense C.Casas & al., 1986	Acaulon dertosense Casas, Sérgio, Cros & Brugués	Acaulon dertosense Casas, Sérgio, Cros & Brugués	Acaulon dertosense Casas, Sérgio, Cros & Brugués	Acaulon	Pottiaceae	R.M.Ros	C.Casas	PRESERVED_SPECIMEN	ES	Lorca; Próximo al Cerro Coroneles.	Murcia	Región de Murcia	Murcia	37.712	-1.814	37.712	-1.814	0				482	GMTED2010	3	3	1984	GEODETIC_DATUM_ASSUMED_WGS84;COORDINATE_PRECISION_INVALID	0
5321	137428451	Acaulon	Acaulon dertosense		Acaulon dertosense C.Casas & al., 1986	Acaulon dertosense Casas, Sérgio, Cros & Brugués	Acaulon dertosense Casas, Sérgio, Cros & Brugués	Acaulon dertosense Casas, Sérgio, Cros & Brugués	Acaulon	Pottiaceae	R.M.Ros	C.Casas	PRESERVED_SPECIMEN	ES	Cartagena; Cabezo de la Fuente. Los Belones.	Murcia	Región de Murcia	Murcia	37.616	-0.774	37.616	-0.774	0				119	GMTED2010	29	12	1983	GEODETIC_DATUM_ASSUMED_WGS84;COORDINATE_PRECISION_INVALID	0
5322	137428452	Acaulon	Acaulon dertosense		Acaulon dertosense C.Casas & al., 1986	Acaulon dertosense Casas, Sérgio, Cros & Brugués	Acaulon dertosense Casas, Sérgio, Cros & Brugués	Acaulon dertosense Casas, Sérgio, Cros & Brugués	Acaulon	Pottiaceae	R.M.Ros	R.M.Ros	PRESERVED_SPECIMEN	ES	Bullas; El Carrascalejo.	Murcia	Región de Murcia	Murcia	38.062	-1.706	38.062	-1.706	0				573	GMTED2010	5	2	1983	GEODETIC_DATUM_ASSUMED_WGS84;COORDINATE_PRECISION_INVALID	0
5336	137428468	Acaulon	Acaulon dertosense		Acaulon dertosense C.Casas & al., 1986	Acaulon dertosense Casas, Sérgio, Cros & Brugués	Acaulon dertosense Casas, Sérgio, Cros & Brugués	Acaulon dertosense Casas, Sérgio, Cros & Brugués	Acaulon	Pottiaceae	M.J.Cano	M.J.Cano	PRESERVED_SPECIMEN	ES	Pilar de la Horadada; Proximidades Pinar de Campoverde.	Alicante	Comunidad Valenciana	Alicante	37.914	-0.833	37.914	-0.833	0				158	GMTED2010	6	3	1994	GEODETIC_DATUM_ASSUMED_WGS84;COORDINATE_PRECISION_INVALID	0
5346	137428478	Acaulon	Acaulon dertosense		Acaulon dertosense C.Casas & al., 1986	Acaulon dertosense Casas, Sérgio, Cros & Brugués	Acaulon dertosense Casas, Sérgio, Cros & Brugués	Acaulon dertosense Casas, Sérgio, Cros & Brugués	Acaulon	Pottiaceae	P.García-Zamora & R.M.Ros	P.García-Zamora & J.Guerra	PRESERVED_SPECIMEN	ES	Níjar; Sierra del Cabo de Gata. Cortijo Peralta.	Almería	Andalucía	Almería	36.804	-2.075	36.804	-2.075	0				33	GMTED2010	10	2	1990	GEODETIC_DATUM_ASSUMED_WGS84;COORDINATE_PRECISION_INVALID	0
9404	214405238	Acaulon	Acaulon dertosense		Acaulon dertosense C.Casas & al., 1986	Acaulon dertosense Casas, Sérgio, Cros & Brugués	Acaulon dertosense Casas, Sérgio, Cros & Brugués	Acaulon dertosense Casas, Sérgio, Cros & Brugués	Acaulon	Pottiaceae	J.G. Segarra Moragues		PRESERVED_SPECIMEN	ES	Jávea, Jovades	Alicante	Comunidad Valenciana	Alicante	38.77	0.16	38.77	0.16	0				39	GMTED2010				COORDINATE_ROUNDED;GEODETIC_DATUM_ASSUMED_WGS84	0
9630	214405579	Acaulon	Acaulon dertosense		Acaulon dertosense C.Casas & al., 1986	Acaulon dertosense Casas, Sérgio, Cros & Brugués	Acaulon dertosense Casas, Sérgio, Cros & Brugués	Acaulon dertosense Casas, Sérgio, Cros & Brugués	Acaulon	Pottiaceae	R.M. Ros & P. García-Zamora		PRESERVED_SPECIMEN	ES	Torrevieja, Barranco de Fayona	Alicante	Comunidad Valenciana	Alicante	37.98	-0.76	37.98	-0.76	0				9	GMTED2010	25	2	1988	COORDINATE_ROUNDED;GEODETIC_DATUM_ASSUMED_WGS84	0
20704	768614105	Acaulon	Acaulon dertosense		Acaulon dertosense C.Casas & al., 1986	Acaulon dertosense Casas, Sérgio, Cros & Brugués	Acaulon dertosense Casas, Sérgio, Cros & Brugués	Acaulon dertosense Casas, Sérgio, Cros & Brugués	Acaulon	Pottiaceae	P. García-Zamora & R. M. Ros		PRESERVED_SPECIMEN	ES	Torrevieja, Barranco de Fayona	Alicante	Comunidad Valenciana	Alicante	37.98	-0.76	37.98	-0.76	0				9	GMTED2010				COORDINATE_ROUNDED;GEODETIC_DATUM_ASSUMED_WGS84;RECORDED_DATE_INVALID	0
28709	1230441480	Acaulon	Acaulon dertosense		Acaulon dertosense C.Casas & al., 1986	Acaulon dertosense Casas, Sérgio, Cros & Brugués	Acaulon dertosense Casas, Sérgio, Cros & Brugués	Acaulon dertosense Casas, Sérgio, Cros & Brugués	Acaulon	Pottiaceae			HUMAN_OBSERVATION	ES	Paüls dels Ports	Tarragona	Cataluña	Tarragona	40.88	0.38	40.88	0.38	0				510	GMTED2010				GEODETIC_DATUM_ASSUMED_WGS84;COORDINATE_PRECISION_INVALID	0
28718	1230441489	Acaulon	Acaulon dertosense		Acaulon dertosense C.Casas & al., 1986	Acaulon dertosense Casas, Sérgio, Cros & Brugués	Acaulon dertosense Casas, Sérgio, Cros & Brugués	Acaulon dertosense Casas, Sérgio, Cros & Brugués	Acaulon	Pottiaceae			HUMAN_OBSERVATION	ES	Xerta	Tarragona	Cataluña	Tarragona	40.88	0.38	40.88	0.38	0				510	GMTED2010				GEODETIC_DATUM_ASSUMED_WGS84;COORDINATE_PRECISION_INVALID	0
28726	1230441497	Acaulon	Acaulon dertosense		Acaulon dertosense C.Casas & al., 1986	Acaulon dertosense Casas, Sérgio, Cros & Brugués	Acaulon dertosense Casas, Sérgio, Cros & Brugués	Acaulon dertosense Casas, Sérgio, Cros & Brugués	Acaulon	Pottiaceae			HUMAN_OBSERVATION	ES	Paüls dels Ports	Tarragona	Cataluña	Tarragona	40.88	0.38	40.88	0.38	0				510	GMTED2010				GEODETIC_DATUM_ASSUMED_WGS84;COORDINATE_PRECISION_INVALID	0
28736	1230441507	Acaulon	Acaulon dertosense		Acaulon dertosense C.Casas & al., 1986	Acaulon dertosense Casas, Sérgio, Cros & Brugués	Acaulon dertosense Casas, Sérgio, Cros & Brugués	Acaulon dertosense Casas, Sérgio, Cros & Brugués	Acaulon	Pottiaceae			HUMAN_OBSERVATION	ES	Xerta	Tarragona	Cataluña	Tarragona	40.88	0.38	40.88	0.38	0				510	GMTED2010				GEODETIC_DATUM_ASSUMED_WGS84;COORDINATE_PRECISION_INVALID	0
28737	1230441508	Acaulon	Acaulon dertosense		Acaulon dertosense C.Casas & al., 1986	Acaulon dertosense Casas, Sérgio, Cros & Brugués	Acaulon dertosense Casas, Sérgio, Cros & Brugués	Acaulon dertosense Casas, Sérgio, Cros & Brugués	Acaulon	Pottiaceae			HUMAN_OBSERVATION	ES	Paúls dels Ports	Tarragona	Cataluña	Tarragona	40.88	0.38	40.88	0.38	0				510	GMTED2010				GEODETIC_DATUM_ASSUMED_WGS84;COORDINATE_PRECISION_INVALID	0
28739	1230441510	Acaulon	Acaulon dertosense		Acaulon dertosense C.Casas & al., 1986	Acaulon dertosense Casas, Sérgio, Cros & Brugués	Acaulon dertosense Casas, Sérgio, Cros & Brugués	Acaulon dertosense Casas, Sérgio, Cros & Brugués	Acaulon	Pottiaceae			HUMAN_OBSERVATION	ES	Paúls dels Ports	Tarragona	Cataluña	Tarragona	40.88	0.38	40.88	0.38	0				510	GMTED2010				GEODETIC_DATUM_ASSUMED_WGS84;COORDINATE_PRECISION_INVALID	0
28743	1230441514	Acaulon	Acaulon dertosense		Acaulon dertosense C.Casas & al., 1986	Acaulon dertosense Casas, Sérgio, Cros & Brugués	Acaulon dertosense Casas, Sérgio, Cros & Brugués	Acaulon dertosense Casas, Sérgio, Cros & Brugués	Acaulon	Pottiaceae			HUMAN_OBSERVATION	ES	Palau-saverdera	Girona	Cataluña	Girona	42.27	3.12	42.27	3.12	0				3	GMTED2010				GEODETIC_DATUM_ASSUMED_WGS84;COORDINATE_PRECISION_INVALID	0
28751	1230441522	Acaulon	Acaulon dertosense		Acaulon dertosense C.Casas & al., 1986	Acaulon dertosense Casas, Sérgio, Cros & Brugués	Acaulon dertosense Casas, Sérgio, Cros & Brugués	Acaulon dertosense Casas, Sérgio, Cros & Brugués	Acaulon	Pottiaceae			HUMAN_OBSERVATION	ES	Xerta	Tarragona	Cataluña	Tarragona	40.88	0.38	40.88	0.38	0				510	GMTED2010				GEODETIC_DATUM_ASSUMED_WGS84;COORDINATE_PRECISION_INVALID	0
57943	1500445284	Acaulon	Acaulon dertosense		Acaulon dertosense C.Casas & al., 1986	Acaulon dertosense Casas, Sérgio, Cros & Brugués	Acaulon dertosense Casas, Sérgio, Cros & Brugués	Acaulon dertosense Casas, Sérgio, Cros & Brugués	Acaulon	Pottiaceae	J. J. Herrero Borgoñón	J. J. Herrero Borgoñón	PRESERVED_SPECIMEN	ES	Barranco de Fayona	Alicante	Comunidad Valenciana	Alicante	37.98	-0.75	37.98	-0.75	0				5	GMTED2010	25	11	1988	GEODETIC_DATUM_ASSUMED_WGS84	0
60946	1500449041	Acaulon	Acaulon dertosense		Acaulon dertosense C.Casas & al., 1986	Acaulon dertosense Casas, Sérgio, Cros & Brugués	Acaulon dertosense Casas, Sérgio, Cros & Brugués	Acaulon dertosense Casas, Sérgio, Cros & Brugués	Acaulon	Pottiaceae	F. Puche Pinazo | C. Gimeno	F. Puche Pizo | C. Gimeno	PRESERVED_SPECIMEN	ES	Jovades	Alicante	Comunidad Valenciana	Alicante	38.77	0.16	38.77	0.16	0				39	GMTED2010	5	1	1997	GEODETIC_DATUM_ASSUMED_WGS84	0
60995	1500449107	Acaulon	Acaulon dertosense		Acaulon dertosense C.Casas & al., 1986	Acaulon dertosense Casas, Sérgio, Cros & Brugués	Acaulon dertosense Casas, Sérgio, Cros & Brugués	Acaulon dertosense Casas, Sérgio, Cros & Brugués	Acaulon	Pottiaceae	J. G. Segarra Moragues	J. G. Segarra Moragues	PRESERVED_SPECIMEN	ES	Jovades	Alicante	Comunidad Valenciana	Alicante	38.77	0.16	38.77	0.16	0				39	GMTED2010	11	1	1998	GEODETIC_DATUM_ASSUMED_WGS84	0
61003	1500449116	Acaulon	Acaulon dertosense		Acaulon dertosense C.Casas & al., 1986	Acaulon dertosense Casas, Sérgio, Cros & Brugués	Acaulon dertosense Casas, Sérgio, Cros & Brugués	Acaulon dertosense Casas, Sérgio, Cros & Brugués	Acaulon	Pottiaceae	F. Puche Pinazo | C. Gimeno	F. Puche Pizo | C. Gimeno	PRESERVED_SPECIMEN	ES	Jovades	Alicante	Comunidad Valenciana	Alicante	38.77	0.16	38.77	0.16	0				39	GMTED2010	5	1	1997	GEODETIC_DATUM_ASSUMED_WGS84	0
61037	1500449161	Acaulon	Acaulon dertosense		Acaulon dertosense C.Casas & al., 1986	Acaulon dertosense Casas, Sérgio, Cros & Brugués	Acaulon dertosense Casas, Sérgio, Cros & Brugués	Acaulon dertosense Casas, Sérgio, Cros & Brugués	Acaulon	Pottiaceae	A. Casañ	A. Casañ	PRESERVED_SPECIMEN	ES	Jovades	Alicante	Comunidad Valenciana	Alicante	38.77	0.16	38.77	0.16	0				39	GMTED2010	10	2	1998	GEODETIC_DATUM_ASSUMED_WGS84	0
61078	1500449222	Acaulon	Acaulon dertosense		Acaulon dertosense C.Casas & al., 1986	Acaulon dertosense Casas, Sérgio, Cros & Brugués	Acaulon dertosense Casas, Sérgio, Cros & Brugués	Acaulon dertosense Casas, Sérgio, Cros & Brugués	Acaulon	Pottiaceae	C. Gimeno	C. Gimeno	PRESERVED_SPECIMEN	ES	Cap de Sant Antoni	Alicante	Comunidad Valenciana	Alicante	38.8	0.19	38.8	0.19	0				78	GMTED2010	23	3	2000	GEODETIC_DATUM_ASSUMED_WGS84	0
61130	1500535450	Acaulon	Acaulon dertosense		Acaulon dertosense C.Casas & al., 1986	Acaulon dertosense Casas, Sérgio, Cros & Brugués	Acaulon dertosense Casas, Sérgio, Cros & Brugués	Acaulon dertosense Casas, Sérgio, Cros & Brugués	Acaulon	Pottiaceae	J. G. Segarra Moragues	J. G. Segarra Moragues	HUMAN_OBSERVATION	ES	Laguna de Salinas	Alicante	Comunidad Valenciana	Alicante	38.51	-0.89	38.51	-0.89	0				471	GMTED2010	11	2	1998	GEODETIC_DATUM_ASSUMED_WGS84	0
62268	1501752592	Acaulon	Acaulon dertosense		Acaulon dertosense C.Casas & al., 1986	Acaulon dertosense Casas, Sérgio, Cros & Brugués	Acaulon dertosense Casas, Sérgio, Cros & Brugués	Acaulon dertosense Casas, Sérgio, Cros & Brugués	Acaulon	Pottiaceae	J. Guerra | R. M. Ros Espin | M. J. Cano	J. Guerra | R. M. Ros Espin | M. J. Cano	UNKNOWN	ES		Alicante	Comunidad Valenciana	Alicante	38.21	-0.59	38.21	-0.59	0				4	GMTED2010			1996	GEODETIC_DATUM_ASSUMED_WGS84	0
62270	1501752594	Acaulon	Acaulon dertosense		Acaulon dertosense C.Casas & al., 1986	Acaulon dertosense Casas, Sérgio, Cros & Brugués	Acaulon dertosense Casas, Sérgio, Cros & Brugués	Acaulon dertosense Casas, Sérgio, Cros & Brugués	Acaulon	Pottiaceae	J. Guerra | R. M. Ros Espin | M. J. Cano	J. Guerra | R. M. Ros Espin | M. J. Cano	UNKNOWN	ES		Alicante	Comunidad Valenciana	Alicante	38.58	-0.22	38.58	-0.22	0				314	GMTED2010			1996	GEODETIC_DATUM_ASSUMED_WGS84	0
62271	1501752595	Acaulon	Acaulon dertosense		Acaulon dertosense C.Casas & al., 1986	Acaulon dertosense Casas, Sérgio, Cros & Brugués	Acaulon dertosense Casas, Sérgio, Cros & Brugués	Acaulon dertosense Casas, Sérgio, Cros & Brugués	Acaulon	Pottiaceae	J. Guerra | R. M. Ros Espin | M. J. Cano	J. Guerra | R. M. Ros Espin | M. J. Cano	UNKNOWN	ES		Alicante	Comunidad Valenciana	Alicante	38.2	-0.57	38.2	-0.57	0				6	GMTED2010			1996	GEODETIC_DATUM_ASSUMED_WGS84	0
62274	1501752600	Acaulon	Acaulon dertosense		Acaulon dertosense C.Casas & al., 1986	Acaulon dertosense Casas, Sérgio, Cros & Brugués	Acaulon dertosense Casas, Sérgio, Cros & Brugués	Acaulon dertosense Casas, Sérgio, Cros & Brugués	Acaulon	Pottiaceae	J. Guerra | R. M. Ros Espin | M. J. Cano	J. Guerra | R. M. Ros Espin | M. J. Cano	UNKNOWN	ES		Alicante	Comunidad Valenciana	Alicante	38.18	-0.76	38.18	-0.76	0				9	GMTED2010			1996	GEODETIC_DATUM_ASSUMED_WGS84	0
62275	1501752601	Acaulon	Acaulon dertosense		Acaulon dertosense C.Casas & al., 1986	Acaulon dertosense Casas, Sérgio, Cros & Brugués	Acaulon dertosense Casas, Sérgio, Cros & Brugués	Acaulon dertosense Casas, Sérgio, Cros & Brugués	Acaulon	Pottiaceae	J. Guerra | R. M. Ros Espin | M. J. Cano	J. Guerra | R. M. Ros Espin | M. J. Cano	UNKNOWN	ES		Alicante	Comunidad Valenciana	Alicante	38.24	-0.9	38.24	-0.9	0				199	GMTED2010			1996	GEODETIC_DATUM_ASSUMED_WGS84	0
62277	1501752603	Acaulon	Acaulon dertosense		Acaulon dertosense C.Casas & al., 1986	Acaulon dertosense Casas, Sérgio, Cros & Brugués	Acaulon dertosense Casas, Sérgio, Cros & Brugués	Acaulon dertosense Casas, Sérgio, Cros & Brugués	Acaulon	Pottiaceae		J. Guerra | R. M. Ros Espin | M. J. Cano	UNKNOWN	ES		Alicante	Comunidad Valenciana	Alicante	38.03	-0.65	38.03	-0.65	1	0			3	GMTED2010			1996	GEODETIC_DATUM_ASSUMED_WGS84	0
62278	1501752604	Acaulon	Acaulon dertosense		Acaulon dertosense C.Casas & al., 1986	Acaulon dertosense Casas, Sérgio, Cros & Brugués	Acaulon dertosense Casas, Sérgio, Cros & Brugués	Acaulon dertosense Casas, Sérgio, Cros & Brugués	Acaulon	Pottiaceae		J. Guerra | R. M. Ros Espin | M. J. Cano	UNKNOWN	ES		Alicante	Comunidad Valenciana	Alicante	38.16	-0.47	38.16	-0.47	1	0			1	GMTED2010			1996	GEODETIC_DATUM_ASSUMED_WGS84	0
62282	1501752608	Acaulon	Acaulon dertosense		Acaulon dertosense C.Casas & al., 1986	Acaulon dertosense Casas, Sérgio, Cros & Brugués	Acaulon dertosense Casas, Sérgio, Cros & Brugués	Acaulon dertosense Casas, Sérgio, Cros & Brugués	Acaulon	Pottiaceae	J. Guerra | R. M. Ros Espin | M. J. Cano	J. Guerra | R. M. Ros Espin | M. J. Cano	UNKNOWN	ES		Alicante	Comunidad Valenciana	Alicante	38.53	-0.96	38.53	-0.96	0				903	GMTED2010			1996	GEODETIC_DATUM_ASSUMED_WGS84	0
62283	1501752609	Acaulon	Acaulon dertosense		Acaulon dertosense C.Casas & al., 1986	Acaulon dertosense Casas, Sérgio, Cros & Brugués	Acaulon dertosense Casas, Sérgio, Cros & Brugués	Acaulon dertosense Casas, Sérgio, Cros & Brugués	Acaulon	Pottiaceae		J. Guerra | R. M. Ros Espin | M. J. Cano	UNKNOWN	ES		Alicante	Comunidad Valenciana	Alicante	37.85	-0.76	37.85416667	-0.770833333	1	1500			9	GMTED2010			1996	GEODETIC_DATUM_ASSUMED_WGS84	0
62285	1501752611	Acaulon	Acaulon dertosense		Acaulon dertosense C.Casas & al., 1986	Acaulon dertosense Casas, Sérgio, Cros & Brugués	Acaulon dertosense Casas, Sérgio, Cros & Brugués	Acaulon dertosense Casas, Sérgio, Cros & Brugués	Acaulon	Pottiaceae		J. Guerra | R. M. Ros Espin | M. J. Cano	UNKNOWN	ES		Alicante	Comunidad Valenciana	Alicante	38.62	-0.01	38.62916667	-0.0125	1	1500			18	GMTED2010			1996	GEODETIC_DATUM_ASSUMED_WGS84	0
62286	1501752614	Acaulon	Acaulon dertosense		Acaulon dertosense C.Casas & al., 1986	Acaulon dertosense Casas, Sérgio, Cros & Brugués	Acaulon dertosense Casas, Sérgio, Cros & Brugués	Acaulon dertosense Casas, Sérgio, Cros & Brugués	Acaulon	Pottiaceae	J. Guerra | R. M. Ros Espin | M. J. Cano	J. Guerra | R. M. Ros Espin | M. J. Cano	UNKNOWN	ES		Alicante	Comunidad Valenciana	Alicante	37.91	-0.74	37.91	-0.74	0				38	GMTED2010			1996	GEODETIC_DATUM_ASSUMED_WGS84	0
62287	1501752617	Acaulon	Acaulon dertosense		Acaulon dertosense C.Casas & al., 1986	Acaulon dertosense Casas, Sérgio, Cros & Brugués	Acaulon dertosense Casas, Sérgio, Cros & Brugués	Acaulon dertosense Casas, Sérgio, Cros & Brugués	Acaulon	Pottiaceae	J. Guerra | R. M. Ros Espin | M. J. Cano	J. Guerra | R. M. Ros Espin | M. J. Cano	UNKNOWN	ES		Alicante	Comunidad Valenciana	Alicante	38.09	-1.01	38.09	-1.01	0				223	GMTED2010			1996	GEODETIC_DATUM_ASSUMED_WGS84	0
62288	1501752618	Acaulon	Acaulon dertosense		Acaulon dertosense C.Casas & al., 1986	Acaulon dertosense Casas, Sérgio, Cros & Brugués	Acaulon dertosense Casas, Sérgio, Cros & Brugués	Acaulon dertosense Casas, Sérgio, Cros & Brugués	Acaulon	Pottiaceae		J. Guerra | R. M. Ros Espin | M. J. Cano	UNKNOWN	ES		Alicante	Comunidad Valenciana	Alicante	38.64	0.06	38.64	0.06	1	0			3	GMTED2010			1996	GEODETIC_DATUM_ASSUMED_WGS84	0
62290	1501752622	Acaulon	Acaulon dertosense		Acaulon dertosense C.Casas & al., 1986	Acaulon dertosense Casas, Sérgio, Cros & Brugués	Acaulon dertosense Casas, Sérgio, Cros & Brugués	Acaulon dertosense Casas, Sérgio, Cros & Brugués	Acaulon	Pottiaceae	J. Guerra | R. M. Ros Espin | M. J. Cano	J. Guerra | R. M. Ros Espin | M. J. Cano	UNKNOWN	ES		Alicante	Comunidad Valenciana	Alicante	37.91	-0.83	37.91	-0.83	0				91	GMTED2010			1996	GEODETIC_DATUM_ASSUMED_WGS84	0
62291	1501752624	Acaulon	Acaulon dertosense		Acaulon dertosense C.Casas & al., 1986	Acaulon dertosense Casas, Sérgio, Cros & Brugués	Acaulon dertosense Casas, Sérgio, Cros & Brugués	Acaulon dertosense Casas, Sérgio, Cros & Brugués	Acaulon	Pottiaceae	J. Guerra | R. M. Ros Espin | M. J. Cano	J. Guerra | R. M. Ros Espin | M. J. Cano	UNKNOWN	ES		Alicante	Comunidad Valenciana	Alicante	37.91	-0.83	37.91	-0.83	0				91	GMTED2010			1996	GEODETIC_DATUM_ASSUMED_WGS84	0
62292	1501752634	Acaulon	Acaulon dertosense		Acaulon dertosense C.Casas & al., 1986	Acaulon dertosense Casas, Sérgio, Cros & Brugués	Acaulon dertosense Casas, Sérgio, Cros & Brugués	Acaulon dertosense Casas, Sérgio, Cros & Brugués	Acaulon	Pottiaceae	J. Guerra | R. M. Ros Espin | M. J. Cano	J. Guerra | R. M. Ros Espin | M. J. Cano	UNKNOWN	ES		Alicante	Comunidad Valenciana	Alicante	38.84	-0.33	38.84	-0.33	0				300	GMTED2010			1996	GEODETIC_DATUM_ASSUMED_WGS84	0
63648	1701954163	Acaulon	Acaulon dertosense		Acaulon dertosense C.Casas & al., 1986	Acaulon dertosense Casas, Sérgio, Cros & Brugués	Acaulon dertosense Casas, Sérgio, Cros & Brugués	Acaulon dertosense Casas, Sérgio, Cros & Brugués	Acaulon	Pottiaceae			PRESERVED_SPECIMEN	ES	Torrevieja, Barranco de Fayona	Alicante	Comunidad Valenciana	Alicante	37.97	-0.78	37.97	-0.78	0				54	GMTED2010	25	11	1988	GEODETIC_DATUM_ASSUMED_WGS84	0
71647	225942935	Acaulon	Acaulon dertosense		Acaulon dertosense C.Casas & al., 1986	Acaulon dertosense Casas, Sérgio, Cros & Brugués	Acaulon dertosense Casas, Sérgio, Cros & Brugués	Acaulon dertosense Casas, Sérgio, Cros & Brugués	Acaulon	Pottiaceae	R.M.Ros y P.García-Zamora.		HUMAN_OBSERVATION	ES	Torrevieja (Alicante).	Alicante	Comunidad Valenciana	Alicante			37.97775873	-0.68302608	0		Torrevieja	Nomenclator de Municipios y Entidades	1	GMTED2010	25	11	1988		1
5274	137428404	Acaulon	Acaulon fontiquerianum		Acaulon fontiquerianum C.Casas & Sérgio, 1990	Acaulon fontiquerianum Casas & Sérgio	Acaulon fontiquerianum Casas & Sérgio	Acaulon fontiquerianum Casas & Sérgio	Acaulon	Pottiaceae	R.M.Ros & O.Werner	R.M.Ros & J.Guerra	PRESERVED_SPECIMEN	ES	Alhama de Murcia; Sierra Carrascoy. Rambla de la tía Ginesa.	Murcia	Región de Murcia	Murcia	37.85	-1.278	37.85	-1.278	0				726	GMTED2010	6	3	2007	GEODETIC_DATUM_ASSUMED_WGS84;COORDINATE_PRECISION_INVALID	0
5312	137428442	Acaulon	Acaulon fontiquerianum		Acaulon fontiquerianum C.Casas & Sérgio, 1990	Acaulon fontiquerianum Casas & Sérgio	Acaulon fontiquerianum Casas & Sérgio	Acaulon fontiquerianum Casas & Sérgio	Acaulon	Pottiaceae	C.Casas	C.Casas	PRESERVED_SPECIMEN	ES	Sierra del Cabo de Gata. Umbría del Cambronera.	Almería	Andalucía	Almería	36.8518	-2.0505	36.8518	-2.0505	0				108	GMTED2010	20	3	1972	GEODETIC_DATUM_ASSUMED_WGS84;COORDINATE_PRECISION_INVALID	0
5342	137428474	Acaulon	Acaulon fontiquerianum		Acaulon fontiquerianum C.Casas & Sérgio, 1990	Acaulon fontiquerianum Casas & Sérgio	Acaulon fontiquerianum Casas & Sérgio	Acaulon fontiquerianum Casas & Sérgio	Acaulon	Pottiaceae	P.García-Zamora & R.M.Ros	P.García-Zamora & J.Guerra	PRESERVED_SPECIMEN	ES	Lubrín; Sierra de Filabres. Cercanías Venta 'La Huertecica'.	Almería	Andalucía	Almería	37.219	-2.081	37.219	-2.081	0				751	GMTED2010	2	1	1990	GEODETIC_DATUM_ASSUMED_WGS84;COORDINATE_PRECISION_INVALID	0
5343	137428475	Acaulon	Acaulon fontiquerianum		Acaulon fontiquerianum C.Casas & Sérgio, 1990	Acaulon fontiquerianum Casas & Sérgio	Acaulon fontiquerianum Casas & Sérgio	Acaulon fontiquerianum Casas & Sérgio	Acaulon	Pottiaceae	P.García-Zamora & R.M.Ros	P.García-Zamora & R.M.Ros	PRESERVED_SPECIMEN	ES	Sierra de Filabres. Carretera de Uleila del Campo a Monteagudo, km 38, C-3325.	Almería	Andalucía	Almería	37.201	-2.194	37.201	-2.194	0				1098	GMTED2010	2	1	1990	GEODETIC_DATUM_ASSUMED_WGS84;COORDINATE_PRECISION_INVALID	0
5344	137428476	Acaulon	Acaulon fontiquerianum		Acaulon fontiquerianum C.Casas & Sérgio, 1990	Acaulon fontiquerianum Casas & Sérgio	Acaulon fontiquerianum Casas & Sérgio	Acaulon fontiquerianum Casas & Sérgio	Acaulon	Pottiaceae	P.García-Zamora & R.M.Ros	P.García-Zamora	PRESERVED_SPECIMEN	ES	Senés; Sierra de Filabres. Carretera Senés-Tabernas, km 2. Alto de la Molina.	Almería	Andalucía	Almería	37.202	-2.33	37.202	-2.33	0				908	GMTED2010	3	1	1990	GEODETIC_DATUM_ASSUMED_WGS84;COORDINATE_PRECISION_INVALID	0
5345	137428477	Acaulon	Acaulon fontiquerianum		Acaulon fontiquerianum C.Casas & Sérgio, 1990	Acaulon fontiquerianum Casas & Sérgio	Acaulon fontiquerianum Casas & Sérgio	Acaulon fontiquerianum Casas & Sérgio	Acaulon	Pottiaceae	P.García-Zamora & R.M.Ros	P.García-Zamora & J.Guerra	PRESERVED_SPECIMEN	ES	Níjar; Sierra del Cabo de Gata. Cercanías a los Cortijos del Barranco.	Almería	Andalucía	Almería	36.76	-2.165	36.76	-2.165	0				268	GMTED2010	13	6	1991	GEODETIC_DATUM_ASSUMED_WGS84;COORDINATE_PRECISION_INVALID	0
27596	998477101	Acaulon	Acaulon fontiquerianum		Acaulon fontiquerianum C.Casas & Sérgio, 1990	Acaulon fontiquerianum Casas & Sérgio	Acaulon fontiquerianum Casas & Sérgio	Acaulon fontiquerianum Casas & Sérgio	Acaulon	Pottiaceae			HUMAN_OBSERVATION	ES		Almería	Andalucía	Almería	36.73	-2.16	36.73	-2.16	0				38	GoogleEarth				GEODETIC_DATUM_ASSUMED_WGS84;COORDINATE_PRECISION_INVALID;MODIFIED_DATE_UNLIKELY;REFERENCES_URI_INVALID	0
27597	998477118	Acaulon	Acaulon fontiquerianum		Acaulon fontiquerianum C.Casas & Sérgio, 1990	Acaulon fontiquerianum Casas & Sérgio	Acaulon fontiquerianum Casas & Sérgio	Acaulon fontiquerianum Casas & Sérgio	Acaulon	Pottiaceae			HUMAN_OBSERVATION	ES		Almería	Andalucía	Almería	37.18	-2.38	37.18	-2.38	0				1066	GMTED2010				GEODETIC_DATUM_ASSUMED_WGS84;COORDINATE_PRECISION_INVALID;MODIFIED_DATE_UNLIKELY;REFERENCES_URI_INVALID	0
27598	998477119	Acaulon	Acaulon fontiquerianum		Acaulon fontiquerianum C.Casas & Sérgio, 1990	Acaulon fontiquerianum Casas & Sérgio	Acaulon fontiquerianum Casas & Sérgio	Acaulon fontiquerianum Casas & Sérgio	Acaulon	Pottiaceae			HUMAN_OBSERVATION	ES		Almería	Andalucía	Almería	36.82	-2.16	36.82	-2.16	0				73	GMTED2010				GEODETIC_DATUM_ASSUMED_WGS84;COORDINATE_PRECISION_INVALID;MODIFIED_DATE_UNLIKELY;REFERENCES_URI_INVALID	0
27599	998477122	Acaulon	Acaulon fontiquerianum		Acaulon fontiquerianum C.Casas & Sérgio, 1990	Acaulon fontiquerianum Casas & Sérgio	Acaulon fontiquerianum Casas & Sérgio	Acaulon fontiquerianum Casas & Sérgio	Acaulon	Pottiaceae			HUMAN_OBSERVATION	ES		Almería	Andalucía	Almería	37.18	-2.27	37.18	-2.27	0				876	GMTED2010				GEODETIC_DATUM_ASSUMED_WGS84;COORDINATE_PRECISION_INVALID;MODIFIED_DATE_UNLIKELY;REFERENCES_URI_INVALID	0
27600	998477125	Acaulon	Acaulon fontiquerianum		Acaulon fontiquerianum C.Casas & Sérgio, 1990	Acaulon fontiquerianum Casas & Sérgio	Acaulon fontiquerianum Casas & Sérgio	Acaulon fontiquerianum Casas & Sérgio	Acaulon	Pottiaceae			HUMAN_OBSERVATION	ES		Almería	Andalucía	Almería	37.27	-2.15	37.27	-2.15	0				768	GMTED2010				GEODETIC_DATUM_ASSUMED_WGS84;COORDINATE_PRECISION_INVALID;MODIFIED_DATE_UNLIKELY;REFERENCES_URI_INVALID	0
27602	998477139	Acaulon	Acaulon fontiquerianum		Acaulon fontiquerianum C.Casas & Sérgio, 1990	Acaulon fontiquerianum Casas & Sérgio	Acaulon fontiquerianum Casas & Sérgio	Acaulon fontiquerianum Casas & Sérgio	Acaulon	Pottiaceae			HUMAN_OBSERVATION	ES		Almería	Andalucía	Almería	37.18	-2.16	37.18	-2.16	0				525	GMTED2010				GEODETIC_DATUM_ASSUMED_WGS84;COORDINATE_PRECISION_INVALID;MODIFIED_DATE_UNLIKELY;REFERENCES_URI_INVALID	0
27603	998477151	Acaulon	Acaulon fontiquerianum		Acaulon fontiquerianum C.Casas & Sérgio, 1990	Acaulon fontiquerianum Casas & Sérgio	Acaulon fontiquerianum Casas & Sérgio	Acaulon fontiquerianum Casas & Sérgio	Acaulon	Pottiaceae			HUMAN_OBSERVATION	ES		Almería	Andalucía	Almería	37.27	-2.27	37.27	-2.27	0				1048	GMTED2010				GEODETIC_DATUM_ASSUMED_WGS84;COORDINATE_PRECISION_INVALID;MODIFIED_DATE_UNLIKELY;REFERENCES_URI_INVALID	0
27629	998477489	Acaulon	Acaulon fontiquerianum		Acaulon fontiquerianum C.Casas & Sérgio, 1990	Acaulon fontiquerianum Casas & Sérgio	Acaulon fontiquerianum Casas & Sérgio	Acaulon fontiquerianum Casas & Sérgio	Acaulon	Pottiaceae			HUMAN_OBSERVATION	ES		Almería	Andalucía	Almería	37.18	-2.04	37.18	-2.04	0				354	GMTED2010				GEODETIC_DATUM_ASSUMED_WGS84;COORDINATE_PRECISION_INVALID;MODIFIED_DATE_UNLIKELY;REFERENCES_URI_INVALID	0
27630	998477502	Acaulon	Acaulon fontiquerianum		Acaulon fontiquerianum C.Casas & Sérgio, 1990	Acaulon fontiquerianum Casas & Sérgio	Acaulon fontiquerianum Casas & Sérgio	Acaulon fontiquerianum Casas & Sérgio	Acaulon	Pottiaceae			HUMAN_OBSERVATION	ES		Girona	Cataluña	Girona	42.05	3.18	42.05	3.18	0				94	GMTED2010				GEODETIC_DATUM_ASSUMED_WGS84;COORDINATE_PRECISION_INVALID;MODIFIED_DATE_UNLIKELY;REFERENCES_URI_INVALID	0
27631	998477508	Acaulon	Acaulon fontiquerianum		Acaulon fontiquerianum C.Casas & Sérgio, 1990	Acaulon fontiquerianum Casas & Sérgio	Acaulon fontiquerianum Casas & Sérgio	Acaulon fontiquerianum Casas & Sérgio	Acaulon	Pottiaceae			HUMAN_OBSERVATION	ES		Almería	Andalucía	Almería	37.27	-2.04	37.27	-2.04	0				440	GMTED2010				GEODETIC_DATUM_ASSUMED_WGS84;COORDINATE_PRECISION_INVALID;MODIFIED_DATE_UNLIKELY;REFERENCES_URI_INVALID	0
27632	998477522	Acaulon	Acaulon fontiquerianum		Acaulon fontiquerianum C.Casas & Sérgio, 1990	Acaulon fontiquerianum Casas & Sérgio	Acaulon fontiquerianum Casas & Sérgio	Acaulon fontiquerianum Casas & Sérgio	Acaulon	Pottiaceae			HUMAN_OBSERVATION	ES		Murcia	Región de Murcia	Murcia	37.89	-1.24	37.89	-1.24	0				214	GMTED2010				GEODETIC_DATUM_ASSUMED_WGS84;COORDINATE_PRECISION_INVALID;MODIFIED_DATE_UNLIKELY;REFERENCES_URI_INVALID	0
27707	998477812	Acaulon	Acaulon fontiquerianum		Acaulon fontiquerianum C.Casas & Sérgio, 1990	Acaulon fontiquerianum Casas & Sérgio	Acaulon fontiquerianum Casas & Sérgio	Acaulon fontiquerianum Casas & Sérgio	Acaulon	Pottiaceae			HUMAN_OBSERVATION	ES		Girona	Cataluña	Girona	42.14	3.18	42.1125	3.170833333	1	3500			10	GoogleEarth				GEODETIC_DATUM_ASSUMED_WGS84;COORDINATE_PRECISION_INVALID;MODIFIED_DATE_UNLIKELY;REFERENCES_URI_INVALID	0
28707	1230441478	Acaulon	Acaulon fontiquerianum		Acaulon fontiquerianum C.Casas & Sérgio, 1990	Acaulon fontiquerianum Casas & Sérgio	Acaulon fontiquerianum Casas & Sérgio	Acaulon fontiquerianum Casas & Sérgio	Acaulon	Pottiaceae			HUMAN_OBSERVATION	ES	Torroella de Montgrí, als Pelats dels Perers, Muntanya Gran,	Girona	Cataluña	Girona	42	3.11	42	3.11	0				11	GMTED2010				GEODETIC_DATUM_ASSUMED_WGS84;COORDINATE_PRECISION_INVALID	0
28708	1230441479	Acaulon	Acaulon fontiquerianum		Acaulon fontiquerianum C.Casas & Sérgio, 1990	Acaulon fontiquerianum Casas & Sérgio	Acaulon fontiquerianum Casas & Sérgio	Acaulon fontiquerianum Casas & Sérgio	Acaulon	Pottiaceae			HUMAN_OBSERVATION	ES	L'Escala, turó del Mas Vilanera,	Girona	Cataluña	Girona	42.09	2.99	42.09	2.99	0				32	GMTED2010				GEODETIC_DATUM_ASSUMED_WGS84;COORDINATE_PRECISION_INVALID	0
28727	1230441498	Acaulon	Acaulon fontiquerianum		Acaulon fontiquerianum C.Casas & Sérgio, 1990	Acaulon fontiquerianum Casas & Sérgio	Acaulon fontiquerianum Casas & Sérgio	Acaulon fontiquerianum Casas & Sérgio	Acaulon	Pottiaceae			HUMAN_OBSERVATION	ES	Empúries	Girona	Cataluña	Girona	42.09	2.99	42.09	2.99	0				32	GMTED2010				GEODETIC_DATUM_ASSUMED_WGS84;COORDINATE_PRECISION_INVALID	0
28730	1230441501	Acaulon	Acaulon fontiquerianum		Acaulon fontiquerianum C.Casas & Sérgio, 1990	Acaulon fontiquerianum Casas & Sérgio	Acaulon fontiquerianum Casas & Sérgio	Acaulon fontiquerianum Casas & Sérgio	Acaulon	Pottiaceae			HUMAN_OBSERVATION	ES	L'Escala, turó del Mas Vilanera,	Girona	Cataluña	Girona	42.09	2.99	42.09	2.99	0				32	GMTED2010				GEODETIC_DATUM_ASSUMED_WGS84;COORDINATE_PRECISION_INVALID	0
28734	1230441505	Acaulon	Acaulon fontiquerianum		Acaulon fontiquerianum C.Casas & Sérgio, 1990	Acaulon fontiquerianum Casas & Sérgio	Acaulon fontiquerianum Casas & Sérgio	Acaulon fontiquerianum Casas & Sérgio	Acaulon	Pottiaceae			HUMAN_OBSERVATION	ES	Santa Caterina, Castell de Montgrí	Girona	Cataluña	Girona	42	3.11	42	3.11	0				11	GMTED2010				GEODETIC_DATUM_ASSUMED_WGS84;COORDINATE_PRECISION_INVALID	0
28740	1230441511	Acaulon	Acaulon fontiquerianum		Acaulon fontiquerianum C.Casas & Sérgio, 1990	Acaulon fontiquerianum Casas & Sérgio	Acaulon fontiquerianum Casas & Sérgio	Acaulon fontiquerianum Casas & Sérgio	Acaulon	Pottiaceae			HUMAN_OBSERVATION	ES	Torroella de Montgrí, prop del camí del Golf de la Morisca, Muntanya Gran,	Girona	Cataluña	Girona	42	3.11	42	3.11	0				11	GMTED2010				GEODETIC_DATUM_ASSUMED_WGS84;COORDINATE_PRECISION_INVALID	0
28746	1230441517	Acaulon	Acaulon fontiquerianum		Acaulon fontiquerianum C.Casas & Sérgio, 1990	Acaulon fontiquerianum Casas & Sérgio	Acaulon fontiquerianum Casas & Sérgio	Acaulon fontiquerianum Casas & Sérgio	Acaulon	Pottiaceae			HUMAN_OBSERVATION	ES	Torroella de Montgrí, Alt de la Pedrosa, prop del camí de cap d'Ultrera,	Girona	Cataluña	Girona	42	3.11	42	3.11	0				11	GMTED2010				GEODETIC_DATUM_ASSUMED_WGS84;COORDINATE_PRECISION_INVALID	0
28749	1230441520	Acaulon	Acaulon fontiquerianum		Acaulon fontiquerianum C.Casas & Sérgio, 1990	Acaulon fontiquerianum Casas & Sérgio	Acaulon fontiquerianum Casas & Sérgio	Acaulon fontiquerianum Casas & Sérgio	Acaulon	Pottiaceae			HUMAN_OBSERVATION	ES	Torroella de Montgrí, a l'antiga base militar de la Clota,	Girona	Cataluña	Girona	42.09	3.11	42.09	3.11	0				5	GMTED2010				GEODETIC_DATUM_ASSUMED_WGS84;COORDINATE_PRECISION_INVALID	0
76639	995245792	Acaulon	Acaulon fontiquerianum		Acaulon fontiquerianum C.Casas & Sérgio, 1990	Acaulon fontiquerianum Casas & Sérgio	Acaulon fontiquerianum Casas & Sérgio	Acaulon fontiquerianum Casas & Sérgio	Acaulon	Pottiaceae	Casas, C.	Casas, C.; Sergio, C.	PRESERVED_SPECIMEN	ES	Sierra del Calso de Gata Umbria del Carbonero.	Cáceres	Extremadura	Cáceres			40.23776908	-6.53833256	0		Cadalso	Nomenclator básico	434	GMTED2010	20	3	1972	IDENTIFIED_DATE_UNLIKELY	1
79320		Acaulon	Acaulon fontiquerianum		Acaulon fontiquerianum Casas & Sérgio	Acaulon fontiquerianum Casas & Sérgio	Acaulon fontiquerianum Casas & Sérgio	Acaulon fontiquerianum Casas & Sérgio	Acaulon	Pottiaceae	K. Cezón | J. Muñoz | S. Rams | R. M. Ros			ES	Vianos: Fuente de las Raigadas	Albacete	Castilla-La Mancha	Albacete			38.4238889	-2.4666667	0				1357	GMTED2010	3	5	2007		2
79321		Acaulon	Acaulon fontiquerianum		Acaulon fontiquerianum Casas & Sérgio	Acaulon fontiquerianum Casas & Sérgio	Acaulon fontiquerianum Casas & Sérgio	Acaulon fontiquerianum Casas & Sérgio	Acaulon	Pottiaceae	K. Cezón | J. Muñoz			ES	Alhambra	Ciudad Real	Castilla-La Mancha	Ciudad Real			38.9336111	-2.9405556	0				899	GMTED2010	2	5	2007		2
47	29401020	Acaulon	Acaulon muticum	mediterraneum	Acaulon muticum var. mediterraneum (Limpr.) Sérgio	Acaulon mediterraneum Limpr.	Acaulon mediterraneum Limpr.	Acaulon mediterraneum Limpr.	Acaulon	Pottiaceae	J. Muñoz		PRESERVED_SPECIMEN	ES	San Felices de los Gallegos; San Felices de los Gallegos, "Los Barrenos"	Salamanca	Castilla y León	Salamanca	40.810001	-6.75	40.810001	-6.75	0				591	GMTED2010	29	4	1989	GEODETIC_DATUM_ASSUMED_WGS84	0
74	29401507	Acaulon	Acaulon muticum	mediterraneum	Acaulon muticum var. mediterraneum (Limpr.) Sérgio	Acaulon mediterraneum Limpr.	Acaulon mediterraneum Limpr.	Acaulon mediterraneum Limpr.	Acaulon	Pottiaceae	Puche & Gimeno		PRESERVED_SPECIMEN	ES	Chovar, puerto de Eslida	Castellón	Comunidad Valenciana	Castellón	39.849998	-0.32	39.849998	-0.32	0				466	GMTED2010	16	2	1996	GEODETIC_DATUM_ASSUMED_WGS84	0
4855	137427587	Acaulon	Acaulon muticum		Acaulon mediterraneum Limpr.	Acaulon mediterraneum Limpr.	Acaulon mediterraneum Limpr.	Acaulon mediterraneum Limpr.	Acaulon	Pottiaceae	R.M.Ros & J.A.Jiménez	POR SINONIMIA	PRESERVED_SPECIMEN	ES	Sierra del Relumbrar. Cerro de La Navaza.	Albacete	Castilla-La Mancha	Albacete	38.609	-2.569	38.609	-2.569	0				945	GMTED2010	23	3	2000	GEODETIC_DATUM_ASSUMED_WGS84;COORDINATE_PRECISION_INVALID	0
4856	137427588	Acaulon	Acaulon muticum		Acaulon mediterraneum Limpr.	Acaulon mediterraneum Limpr.	Acaulon mediterraneum Limpr.	Acaulon mediterraneum Limpr.	Acaulon	Pottiaceae	R.M.Ros & J.A.Jiménez	POR SINONIMIA	PRESERVED_SPECIMEN	ES	Sierra del Relumbrar. Cerro de la Calva.	Albacete	Castilla-La Mancha	Albacete	38.61	-2.696	38.61	-2.696	0				983	GMTED2010	23	3	2000	GEODETIC_DATUM_ASSUMED_WGS84;COORDINATE_PRECISION_INVALID	0
4861	137427668	Acaulon	Acaulon muticum		Acaulon mediterraneum Limpr.	Acaulon mediterraneum Limpr.	Acaulon mediterraneum Limpr.	Acaulon mediterraneum Limpr.	Acaulon	Pottiaceae	J.Guerra, M.J.Cano & M.T.Gallego	J.Guerra	PRESERVED_SPECIMEN	ES	Cercanías a El Azulejo.	Sevilla	Andalucía	Sevilla	37.64	-6.229	37.64	-6.229	0				257	GMTED2010	26	1	2001	GEODETIC_DATUM_ASSUMED_WGS84;COORDINATE_PRECISION_INVALID	0
4897	137427981	Acaulon	Acaulon muticum		Acaulon mediterraneum Limpr.	Acaulon mediterraneum Limpr.	Acaulon mediterraneum Limpr.	Acaulon mediterraneum Limpr.	Acaulon	Pottiaceae	M.J.Cano	M.J.Cano	PRESERVED_SPECIMEN	ES	Sierra de Grazalema, pr. Villaluenga del Rosario.	Cádiz	Andalucía	Cádiz	36.6872	-5.3673	36.6872	-5.3673	0				993	GMTED2010	2	1	2004	GEODETIC_DATUM_ASSUMED_WGS84;COORDINATE_PRECISION_INVALID	0
5293	137428423	Acaulon	Acaulon muticum		Acaulon mediterraneum Limpr.	Acaulon mediterraneum Limpr.	Acaulon mediterraneum Limpr.	Acaulon mediterraneum Limpr.	Acaulon	Pottiaceae	J.de las Heras & R.M.Ros	POR SINONIMIA	PRESERVED_SPECIMEN	ES	Alcaraz; Sierra del Relumbrar. Proximidades finca 'El Palomar'.	Albacete	Castilla-La Mancha	Albacete	38.655	-2.626	38.655	-2.626	0				843	GMTED2010	9	3	1986	GEODETIC_DATUM_ASSUMED_WGS84;COORDINATE_PRECISION_INVALID	0
5295	137428425	Acaulon	Acaulon muticum		Acaulon mediterraneum Limpr.	Acaulon mediterraneum Limpr.	Acaulon mediterraneum Limpr.	Acaulon mediterraneum Limpr.	Acaulon	Pottiaceae	J.de las Heras & R.M.Ros	POR SINONIMIA	PRESERVED_SPECIMEN	ES	Sierra del Relumbrar. Cerro de la Calva.	Albacete	Castilla-La Mancha	Albacete	38.61	-2.696	38.61	-2.696	0				983	GMTED2010	9	3	1986	GEODETIC_DATUM_ASSUMED_WGS84;COORDINATE_PRECISION_INVALID	0
5334	137428466	Acaulon	Acaulon muticum		Acaulon mediterraneum Limpr.	Acaulon mediterraneum Limpr.	Acaulon mediterraneum Limpr.	Acaulon mediterraneum Limpr.	Acaulon	Pottiaceae	P.García-Zamora & R.M.Ros	P.García-Zamora & J.Guerra	PRESERVED_SPECIMEN	ES	Níjar; Sierra del Cabo de Gata. Rambla de 'El Pozo de los Frailes'.	Almería	Andalucía	Almería	36.777	-2.109	36.777	-2.109	0				20	GMTED2010	10	2	1990	GEODETIC_DATUM_ASSUMED_WGS84;COORDINATE_PRECISION_INVALID	0
5362	137428495	Acaulon	Acaulon muticum		Acaulon mediterraneum Limpr.	Acaulon mediterraneum Limpr.	Acaulon mediterraneum Limpr.	Acaulon mediterraneum Limpr.	Acaulon	Pottiaceae	M.J.Cano, M.T.Gallego & J.Guerra	M.J.Cano	PRESERVED_SPECIMEN	ES	Sierra de Aracena. Entre los Marines y Cortelazor.	Huelva	Andalucía	Huelva	37.928	-6.616	37.928	-6.616	0				758	GMTED2010	11	2	1998	GEODETIC_DATUM_ASSUMED_WGS84;COORDINATE_PRECISION_INVALID	0
5363	137428496	Acaulon	Acaulon muticum		Acaulon mediterraneum Limpr.	Acaulon mediterraneum Limpr.	Acaulon mediterraneum Limpr.	Acaulon mediterraneum Limpr.	Acaulon	Pottiaceae	M.J.Cano, M.T.Gallego & J.Guerra	M.J.Cano	PRESERVED_SPECIMEN	ES	Sierra de Aracena. Aracena.	Huelva	Andalucía	Huelva	37.89	-6.5585	37.89	-6.5585	0				747	GMTED2010	11	2	1998	GEODETIC_DATUM_ASSUMED_WGS84;COORDINATE_PRECISION_INVALID	0
60119	1500447908	Acaulon	Acaulon muticum		Acaulon mediterraneum Limpr.	Acaulon mediterraneum Limpr.	Acaulon mediterraneum Limpr.	Acaulon mediterraneum Limpr.	Acaulon	Pottiaceae	F. Puche Pinazo	F. Puche Pizo	PRESERVED_SPECIMEN	ES	Puerto de Eslida	Castellón	Comunidad Valenciana	Castellón	39.85	-0.31	39.85	-0.31	0				529	GMTED2010	16	2	1996	GEODETIC_DATUM_ASSUMED_WGS84	0
60125	1500447915	Acaulon	Acaulon muticum		Acaulon mediterraneum Limpr.	Acaulon mediterraneum Limpr.	Acaulon mediterraneum Limpr.	Acaulon mediterraneum Limpr.	Acaulon	Pottiaceae	F. Puche Pinazo	F. Puche Pizo	PRESERVED_SPECIMEN	ES	Puerto de Eslida	Castellón	Comunidad Valenciana	Castellón	39.85	-0.31	39.85	-0.31	0				529	GMTED2010	16	2	1996	GEODETIC_DATUM_ASSUMED_WGS84	0
61313	1500645395	Acaulon	Acaulon muticum		Acaulon mediterraneum Limpr.	Acaulon mediterraneum Limpr.	Acaulon mediterraneum Limpr.	Acaulon mediterraneum Limpr.	Acaulon	Pottiaceae	F. Puche Pinazo	F. Puche Pizo	PRESERVED_SPECIMEN	ES	El Pinar	Castellón	Comunidad Valenciana	Castellón	40.27	0.27	40.27	0.27	0				269	GMTED2010	9	2	2000	GEODETIC_DATUM_ASSUMED_WGS84	0
63580	1697871820	Acaulon	Acaulon muticum		Acaulon mediterraneum Limpr.	Acaulon mediterraneum Limpr.	Acaulon mediterraneum Limpr.	Acaulon mediterraneum Limpr.	Acaulon	Pottiaceae	Cano M. J.		PRESERVED_SPECIMEN	ES		Cádiz	Andalucía	Cádiz	36.689722	-5.367778	36.689722	-5.367778	0				815	GMTED2010	2	1	2004	COORDINATE_ROUNDED	0
9	29400792	Acaulon	Acaulon muticum		Acaulon muticum (Hedw.) Müll.Hal.	Acaulon muticum (Hedw.) Müll.Hal.	Acaulon muticum (Hedw.) Müll.Hal.	Acaulon muticum (Hedw.) Müll.Hal.	Acaulon	Pottiaceae	J. Muñoz		PRESERVED_SPECIMEN	ES	Villaescusa de Ebro; Páramo de Valderredible	Cantabria	Cantabria	Cantabria	42.810001	-3.86	42.810001	-3.86	0				974	GMTED2010	7	3	1987	GEODETIC_DATUM_ASSUMED_WGS84	0
4858	137427665	Acaulon	Acaulon muticum		Acaulon muticum (Hedw.) Müll.Hal.	Acaulon muticum (Hedw.) Müll.Hal.	Acaulon muticum (Hedw.) Müll.Hal.	Acaulon muticum (Hedw.) Müll.Hal.	Acaulon	Pottiaceae	F.Puche & C.Gimeno	F.Puche	PRESERVED_SPECIMEN	ES	Chovar. Puerto de Eslida.	Castellón	Comunidad Valenciana	Castellón	39.859	-0.317	39.859	-0.317	0				555	GMTED2010	16	2	1996	GEODETIC_DATUM_ASSUMED_WGS84;COORDINATE_PRECISION_INVALID	0
4904	137427993	Acaulon	Acaulon muticum		Acaulon muticum (Hedw.) Müll.Hal.	Acaulon muticum (Hedw.) Müll.Hal.	Acaulon muticum (Hedw.) Müll.Hal.	Acaulon muticum (Hedw.) Müll.Hal.	Acaulon	Pottiaceae	M.J.Cano	J.Guerra	PRESERVED_SPECIMEN	ES	Pr. Picón.	Ciudad Real	Castilla-La Mancha	Ciudad Real	39.0372	-4.1065	39.0372	-4.1065	0				675	GMTED2010	1	5	2004	GEODETIC_DATUM_ASSUMED_WGS84;COORDINATE_PRECISION_INVALID	0
5294	137428424	Acaulon	Acaulon muticum		Acaulon muticum (Hedw.) Müll.Hal.	Acaulon muticum (Hedw.) Müll.Hal.	Acaulon muticum (Hedw.) Müll.Hal.	Acaulon muticum (Hedw.) Müll.Hal.	Acaulon	Pottiaceae	J.de las Heras & R.M.Ros	J.de las Heras & R.M.Ros	PRESERVED_SPECIMEN	ES	Sierra del Relumbrar. Vertiente SW.	Ciudad Real	Castilla-La Mancha	Ciudad Real	38.583	-2.765	38.583	-2.765	0				808	GMTED2010	8	3	1986	GEODETIC_DATUM_ASSUMED_WGS84;COORDINATE_PRECISION_INVALID	0
5333	137428464	Acaulon	Acaulon muticum		Acaulon muticum (Hedw.) Müll.Hal.	Acaulon muticum (Hedw.) Müll.Hal.	Acaulon muticum (Hedw.) Müll.Hal.	Acaulon muticum (Hedw.) Müll.Hal.	Acaulon	Pottiaceae	R.M.Ros & P.García-Zamora	R.M.Ros & P.García-Zamora	PRESERVED_SPECIMEN	ES	Níjar; Sierra del Cabo de Gata. Barranco Pollatos.	Almería	Andalucía	Almería	36.75	-2.154	36.75	-2.154	0				27	GMTED2010	24	2	1990	GEODETIC_DATUM_ASSUMED_WGS84;COORDINATE_PRECISION_INVALID	0
9406	214405241	Acaulon	Acaulon muticum		Acaulon muticum (Hedw.) Müll.Hal.	Acaulon muticum (Hedw.) Müll.Hal.	Acaulon muticum (Hedw.) Müll.Hal.	Acaulon muticum (Hedw.) Müll.Hal.	Acaulon	Pottiaceae	Puche & Gimeno		PRESERVED_SPECIMEN	ES	Chovar, Puerto de Eslida	Castellón	Comunidad Valenciana	Castellón	39.849998	-0.32	39.849998	-0.32	0				466	GMTED2010	16	2	1996	COORDINATE_ROUNDED;GEODETIC_DATUM_ASSUMED_WGS84	0
15237	214474172	Acaulon	Acaulon muticum		Acaulon muticum C.Müller, 1847	Acaulon muticum (Hedw.) Müll.Hal.	Acaulon muticum (Hedw.) Müll.Hal.	Acaulon muticum (Hedw.) Müll.Hal.	Acaulon	Pottiaceae	Ros & García-Z.		PRESERVED_SPECIMEN	ES	Níjar, cabo de Gata, Barranco de Pollatos	Almería	Andalucía	Almería	36.75	-2.16	36.75	-2.16	0				106	GMTED2010	24	2	1990	COORDINATE_ROUNDED;GEODETIC_DATUM_ASSUMED_WGS84	0
20705	768614108	Acaulon	Acaulon muticum		Acaulon muticum (Hedw.) Müll.Hal.	Acaulon muticum (Hedw.) Müll.Hal.	Acaulon muticum (Hedw.) Müll.Hal.	Acaulon muticum (Hedw.) Müll.Hal.	Acaulon	Pottiaceae	García-Zamora & R. M. Ros	E. Fuertes Lasala	PRESERVED_SPECIMEN	ES	Sierra del Cabo de Gata, Barranco de Pollatos (Níjar)	Almería	Andalucía	Almería	36.75	-2.16	36.75	-2.16	0				106	GMTED2010				COORDINATE_ROUNDED;GEODETIC_DATUM_ASSUMED_WGS84;RECORDED_DATE_INVALID	0
28703	1230441474	Acaulon	Acaulon muticum		Acaulon muticum C.Müller, 1847	Acaulon muticum (Hedw.) Müll.Hal.	Acaulon muticum (Hedw.) Müll.Hal.	Acaulon muticum (Hedw.) Müll.Hal.	Acaulon	Pottiaceae			HUMAN_OBSERVATION	ES	Roses	Girona	Cataluña	Girona	42.27	3.12	42.27	3.12	0				3	GMTED2010				GEODETIC_DATUM_ASSUMED_WGS84;COORDINATE_PRECISION_INVALID	0
28705	1230441476	Acaulon	Acaulon muticum		Acaulon muticum C.Müller, 1847	Acaulon muticum (Hedw.) Müll.Hal.	Acaulon muticum (Hedw.) Müll.Hal.	Acaulon muticum (Hedw.) Müll.Hal.	Acaulon	Pottiaceae			HUMAN_OBSERVATION	ES	Roses	Girona	Cataluña	Girona	42.27	3.12	42.27	3.12	0				3	GMTED2010				GEODETIC_DATUM_ASSUMED_WGS84;COORDINATE_PRECISION_INVALID	0
28715	1230441486	Acaulon	Acaulon muticum		Acaulon muticum C.Müller, 1847	Acaulon muticum (Hedw.) Müll.Hal.	Acaulon muticum (Hedw.) Müll.Hal.	Acaulon muticum (Hedw.) Müll.Hal.	Acaulon	Pottiaceae			HUMAN_OBSERVATION	ES	Port de la Selva	Girona	Cataluña	Girona	42.27	3.12	42.27	3.12	0				3	GMTED2010				GEODETIC_DATUM_ASSUMED_WGS84;COORDINATE_PRECISION_INVALID	0
28720	1230441491	Acaulon	Acaulon muticum		Acaulon muticum C.Müller, 1847	Acaulon muticum (Hedw.) Müll.Hal.	Acaulon muticum (Hedw.) Müll.Hal.	Acaulon muticum (Hedw.) Müll.Hal.	Acaulon	Pottiaceae			HUMAN_OBSERVATION	ES	Port de la Selva	Girona	Cataluña	Girona	42.27	3.12	42.27	3.12	0				3	GMTED2010				GEODETIC_DATUM_ASSUMED_WGS84;COORDINATE_PRECISION_INVALID	0
28731	1230441502	Acaulon	Acaulon muticum		Acaulon muticum C.Müller, 1847	Acaulon muticum (Hedw.) Müll.Hal.	Acaulon muticum (Hedw.) Müll.Hal.	Acaulon muticum (Hedw.) Müll.Hal.	Acaulon	Pottiaceae			HUMAN_OBSERVATION	ES	Vilajuiga	Girona	Cataluña	Girona	42.27	2.99	42.27	2.99	0				26	GMTED2010				GEODETIC_DATUM_ASSUMED_WGS84;COORDINATE_PRECISION_INVALID	0
28733	1230441504	Acaulon	Acaulon muticum		Acaulon muticum C.Müller, 1847	Acaulon muticum (Hedw.) Müll.Hal.	Acaulon muticum (Hedw.) Müll.Hal.	Acaulon muticum (Hedw.) Müll.Hal.	Acaulon	Pottiaceae			HUMAN_OBSERVATION	ES	Garraf	Barcelona	Cataluña	Barcelona	41.27	1.8	41.27	1.8	0				106	GMTED2010				GEODETIC_DATUM_ASSUMED_WGS84;COORDINATE_PRECISION_INVALID	0
28735	1230441506	Acaulon	Acaulon muticum		Acaulon muticum C.Müller, 1847	Acaulon muticum (Hedw.) Müll.Hal.	Acaulon muticum (Hedw.) Müll.Hal.	Acaulon muticum (Hedw.) Müll.Hal.	Acaulon	Pottiaceae			HUMAN_OBSERVATION	ES	Port de la Selva	Girona	Cataluña	Girona	42.27	3.12	42.27	3.12	0				3	GMTED2010				GEODETIC_DATUM_ASSUMED_WGS84;COORDINATE_PRECISION_INVALID	0
28741	1230441512	Acaulon	Acaulon muticum		Acaulon muticum C.Müller, 1847	Acaulon muticum (Hedw.) Müll.Hal.	Acaulon muticum (Hedw.) Müll.Hal.	Acaulon muticum (Hedw.) Müll.Hal.	Acaulon	Pottiaceae			HUMAN_OBSERVATION	ES	Garraf	Barcelona	Cataluña	Barcelona	41.27	1.8	41.27	1.8	0				106	GMTED2010				GEODETIC_DATUM_ASSUMED_WGS84;COORDINATE_PRECISION_INVALID	0
28742	1230441513	Acaulon	Acaulon muticum		Acaulon muticum C.Müller, 1847	Acaulon muticum (Hedw.) Müll.Hal.	Acaulon muticum (Hedw.) Müll.Hal.	Acaulon muticum (Hedw.) Müll.Hal.	Acaulon	Pottiaceae			HUMAN_OBSERVATION	ES	Perafita	Girona	Cataluña	Girona	42.27	3.12	42.27	3.12	0				3	GMTED2010				GEODETIC_DATUM_ASSUMED_WGS84;COORDINATE_PRECISION_INVALID	0
28744	1230441515	Acaulon	Acaulon muticum		Acaulon muticum C.Müller, 1847	Acaulon muticum (Hedw.) Müll.Hal.	Acaulon muticum (Hedw.) Müll.Hal.	Acaulon muticum (Hedw.) Müll.Hal.	Acaulon	Pottiaceae			HUMAN_OBSERVATION	ES	Torroella de Montgrí, entre l'Ovellaria i el puig de les Cogullades, vora el camí,	Girona	Cataluña	Girona	42	2.99	42	2.99	0				96	GMTED2010				GEODETIC_DATUM_ASSUMED_WGS84;COORDINATE_PRECISION_INVALID	0
28745	1230441516	Acaulon	Acaulon muticum		Acaulon muticum C.Müller, 1847	Acaulon muticum (Hedw.) Müll.Hal.	Acaulon muticum (Hedw.) Müll.Hal.	Acaulon muticum (Hedw.) Müll.Hal.	Acaulon	Pottiaceae			HUMAN_OBSERVATION	ES	Port de la Selva	Girona	Cataluña	Girona	42.27	3.12	42.27	3.12	0				3	GMTED2010				GEODETIC_DATUM_ASSUMED_WGS84;COORDINATE_PRECISION_INVALID	0
28748	1230441519	Acaulon	Acaulon muticum		Acaulon muticum C.Müller, 1847	Acaulon muticum (Hedw.) Müll.Hal.	Acaulon muticum (Hedw.) Müll.Hal.	Acaulon muticum (Hedw.) Müll.Hal.	Acaulon	Pottiaceae			HUMAN_OBSERVATION	ES	Perafita	Girona	Cataluña	Girona	42.27	3.12	42.27	3.12	0				3	GMTED2010				GEODETIC_DATUM_ASSUMED_WGS84;COORDINATE_PRECISION_INVALID	0
28750	1230441521	Acaulon	Acaulon muticum		Acaulon muticum C.Müller, 1847	Acaulon muticum (Hedw.) Müll.Hal.	Acaulon muticum (Hedw.) Müll.Hal.	Acaulon muticum (Hedw.) Müll.Hal.	Acaulon	Pottiaceae			HUMAN_OBSERVATION	ES	Cadaqués	Girona	Cataluña	Girona	42.27	3.24	42.27	3.24	0				180	GMTED2010				GEODETIC_DATUM_ASSUMED_WGS84;COORDINATE_PRECISION_INVALID	0
28761	1230441532	Acaulon	Acaulon muticum		Acaulon muticum C.Müller, 1847	Acaulon muticum (Hedw.) Müll.Hal.	Acaulon muticum (Hedw.) Müll.Hal.	Acaulon muticum (Hedw.) Müll.Hal.	Acaulon	Pottiaceae			HUMAN_OBSERVATION	ES	Port de la Selva, Mas de la Birba	Girona	Cataluña	Girona	42.27	3.24	42.27	3.24	0				180	GMTED2010				GEODETIC_DATUM_ASSUMED_WGS84;COORDINATE_PRECISION_INVALID	0
28762	1230441533	Acaulon	Acaulon muticum		Acaulon muticum C.Müller, 1847	Acaulon muticum (Hedw.) Müll.Hal.	Acaulon muticum (Hedw.) Müll.Hal.	Acaulon muticum (Hedw.) Müll.Hal.	Acaulon	Pottiaceae			HUMAN_OBSERVATION	ES	Roses	Girona	Cataluña	Girona	42.18	3.11	42.18	3.11	0				1	GMTED2010				GEODETIC_DATUM_ASSUMED_WGS84;COORDINATE_PRECISION_INVALID	0
28764	1230441535	Acaulon	Acaulon muticum		Acaulon muticum C.Müller, 1847	Acaulon muticum (Hedw.) Müll.Hal.	Acaulon muticum (Hedw.) Müll.Hal.	Acaulon muticum (Hedw.) Müll.Hal.	Acaulon	Pottiaceae			HUMAN_OBSERVATION	ES	L'Escala, turó del Mas Vilanera,	Girona	Cataluña	Girona	42.09	2.99	42.09	2.99	0				32	GMTED2010				GEODETIC_DATUM_ASSUMED_WGS84;COORDINATE_PRECISION_INVALID	0
28766	1230441537	Acaulon	Acaulon muticum		Acaulon muticum C.Müller, 1847	Acaulon muticum (Hedw.) Müll.Hal.	Acaulon muticum (Hedw.) Müll.Hal.	Acaulon muticum (Hedw.) Müll.Hal.	Acaulon	Pottiaceae			HUMAN_OBSERVATION	ES	Roses, Perafita	Girona	Cataluña	Girona	42.27	3.12	42.27	3.12	0				3	GMTED2010				GEODETIC_DATUM_ASSUMED_WGS84;COORDINATE_PRECISION_INVALID	0
28768	1230441539	Acaulon	Acaulon muticum		Acaulon muticum C.Müller, 1847	Acaulon muticum (Hedw.) Müll.Hal.	Acaulon muticum (Hedw.) Müll.Hal.	Acaulon muticum (Hedw.) Müll.Hal.	Acaulon	Pottiaceae			HUMAN_OBSERVATION	ES	Cadaqués	Girona	Cataluña	Girona	42.27	3.24	42.27	3.24	0				180	GMTED2010				GEODETIC_DATUM_ASSUMED_WGS84;COORDINATE_PRECISION_INVALID	0
28774	1230441545	Acaulon	Acaulon muticum		Acaulon muticum C.Müller, 1847	Acaulon muticum (Hedw.) Müll.Hal.	Acaulon muticum (Hedw.) Müll.Hal.	Acaulon muticum (Hedw.) Müll.Hal.	Acaulon	Pottiaceae			HUMAN_OBSERVATION	ES	Roses	Girona	Cataluña	Girona	42.18	3.11	42.18	3.11	0				1	GMTED2010				GEODETIC_DATUM_ASSUMED_WGS84;COORDINATE_PRECISION_INVALID	0
65314	1701956795	Acaulon	Acaulon muticum		Acaulon muticum (Hedw.) Müll.Hal.	Acaulon muticum (Hedw.) Müll.Hal.	Acaulon muticum (Hedw.) Müll.Hal.	Acaulon muticum (Hedw.) Müll.Hal.	Acaulon	Pottiaceae		Calís, V.	PRESERVED_SPECIMEN	ES	Cadaquès Camí al far de Cala Nans. Cap de Creus	Girona	Cataluña	Girona	42.32	3.3	42.32	3.3	0				71	GMTED2010				GEODETIC_DATUM_ASSUMED_WGS84;RECORDED_DATE_MISMATCH	0
65439	1701957047	Acaulon	Acaulon muticum		Acaulon muticum (Hedw.) Müll.Hal.	Acaulon muticum (Hedw.) Müll.Hal.	Acaulon muticum (Hedw.) Müll.Hal.	Acaulon muticum (Hedw.) Müll.Hal.	Acaulon	Pottiaceae		Calís, V.	PRESERVED_SPECIMEN	ES	Camí de la Vall de Santa Creu. Cap de Creus.	Girona	Cataluña	Girona	42.32	3.18	42.32	3.18	0				108	GMTED2010				GEODETIC_DATUM_ASSUMED_WGS84;RECORDED_DATE_MISMATCH	0
70370	214404702	Acaulon	Acaulon muticum		Acaulon muticum (Hedw.) Müll.Hal.	Acaulon muticum (Hedw.) Müll.Hal.	Acaulon muticum (Hedw.) Müll.Hal.	Acaulon muticum (Hedw.) Müll.Hal.	Acaulon	Pottiaceae	Ros & García-Zamora		PRESERVED_SPECIMEN	ES	Sierra del cabo de Gata, barranco del Pollatos (Níjar)	Almería	Andalucía	Almería			36.75750685	-2.148987493	0		Sierra del Cabo de Gata	Nomenclator básico	123	GMTED2010	24	2	1990		1
72260	225943800	Acaulon	Acaulon muticum		Acaulon muticum (Hedw.) Müll.Hal.	Acaulon muticum (Hedw.) Müll.Hal.	Acaulon muticum (Hedw.) Müll.Hal.	Acaulon muticum (Hedw.) Müll.Hal.	Acaulon	Pottiaceae	Ros		HUMAN_OBSERVATION	ES	Almería, Sierra del Cabo de Gata,	Almería	Andalucía	Almería			36.75750685	-2.148987493	0		Sierra del Cabo de Gata	Nomenclator básico	123	GMTED2010	24	2	1990		1
73527	235569232	Acaulon	Acaulon muticum		Acaulon muticum (Hedw.) Müll.Hal.	Acaulon muticum (Hedw.) Müll.Hal.	Acaulon muticum (Hedw.) Müll.Hal.	Acaulon muticum (Hedw.) Müll.Hal.	Acaulon	Pottiaceae	J. Guerra	J. Guerra	PRESERVED_SPECIMEN	ES	Aranjuez; El Salobral	Madrid	Comunidad de Madrid	Madrid			40.03340145	-3.60279693	0		Aranjuez	Nomenclator de Municipios y Entidades	482	GMTED2010				RECORDED_DATE_INVALID	1
76457	993951746	Acaulon	Acaulon muticum		Acaulon muticum C.Müller, 1847	Acaulon muticum (Hedw.) Müll.Hal.	Acaulon muticum (Hedw.) Müll.Hal.	Acaulon muticum (Hedw.) Müll.Hal.	Acaulon	Pottiaceae	Merino, B.		PRESERVED_SPECIMEN	ES	La Guardia, Tuy.	Pontevedra	Galicia	Pontevedra			41.90117013	-8.87421884	0		A Guarda	Nomenclator de Municipios y Entidades	4	GoogleEarth			1918	TAXON_MATCH_HIGHERRANK	1
79520		Acaulon	Acaulon muticum		Acaulon muticum (Hedw.) Müll.Hal.	Acaulon muticum (Hedw.) Müll.Hal.	Acaulon muticum (Hedw.) Müll.Hal.	Acaulon muticum (Hedw.) Müll.Hal.	Acaulon	Pottiaceae	K. Cezón | J. Muñoz			ES	La Peralosa: Olivar cerca del pueblo	Ciudad Real	Castilla-La Mancha	Ciudad Real			39.1558333	-4.0569444	0				637	GMTED2010	16	12	2006		2
7	29400714	Acaulon	Acaulon triquetrum		Acaulon triquetrum (Spruce) Müll.Hal.	Acaulon triquetrum (Spruce) Müll.Hal.	Acaulon triquetrum (Spruce) Müll.Hal.	Acaulon triquetrum (Spruce) Müll.Hal.	Acaulon	Pottiaceae	Puche & Gimeno		PRESERVED_SPECIMEN	ES	Serra, Cerro del Campillo	Valencia	Comunidad Valenciana	Valencia	39.68	-0.48	39.68	-0.48	0				301	GMTED2010				GEODETIC_DATUM_ASSUMED_WGS84	0
46	29401012	Acaulon	Acaulon triquetrum		Acaulon triquetrum (Spruce) Müll.Hal.	Acaulon triquetrum (Spruce) Müll.Hal.	Acaulon triquetrum (Spruce) Müll.Hal.	Acaulon triquetrum (Spruce) Müll.Hal.	Acaulon	Pottiaceae	C. Aedo		PRESERVED_SPECIMEN	ES	Alía; pr. Alía, embalse del Cíjara	Badajoz	Extremadura	Badajoz	39.369999	-5.09	39.369999	-5.09	0				548	GMTED2010	26	11	1991	GEODETIC_DATUM_ASSUMED_WGS84	0
75	29401510	Acaulon	Acaulon triquetrum		Acaulon triquetrum C.Müller, 1847	Acaulon triquetrum (Spruce) Müll.Hal.	Acaulon triquetrum (Spruce) Müll.Hal.	Acaulon triquetrum (Spruce) Müll.Hal.	Acaulon	Pottiaceae	Puche & Gimeno		PRESERVED_SPECIMEN	ES	Serra, cerro del Campillo	Valencia	Comunidad Valenciana	Valencia	39.68	-0.48	39.68	-0.48	0				301	GMTED2010				GEODETIC_DATUM_ASSUMED_WGS84	0
4860	137427667	Acaulon	Acaulon triquetrum		Acaulon triquetrum (Spruce) Müll.Hal.	Acaulon triquetrum (Spruce) Müll.Hal.	Acaulon triquetrum (Spruce) Müll.Hal.	Acaulon triquetrum (Spruce) Müll.Hal.	Acaulon	Pottiaceae	M.J.Cano, M.T.Gallego & M.C.Sánchez-Moya	M.J.Cano	PRESERVED_SPECIMEN	ES	MALLORCA. Torrente de Garonda. Finca 'El Purgatorio'.	Baleares	Islas Baleares	Baleares	39.3888	2.8838	39.3888	2.8838	0				57	GMTED2010	13	4	1999	GEODETIC_DATUM_ASSUMED_WGS84;COORDINATE_PRECISION_INVALID	0
4865	137427736	Acaulon	Acaulon triquetrum		Acaulon triquetrum (Spruce) Müll.Hal.	Acaulon triquetrum (Spruce) Müll.Hal.	Acaulon triquetrum (Spruce) Müll.Hal.	Acaulon triquetrum (Spruce) Müll.Hal.	Acaulon	Pottiaceae	R.M.Ros	M.Brugués	PRESERVED_SPECIMEN	ES	Moratalla; Carretera Calasparra-Salmerón.	Albacete	Castilla-La Mancha	Albacete	38.35	-1.68	38.35	-1.68	0				342	GMTED2010	7	1	1983	GEODETIC_DATUM_ASSUMED_WGS84;COORDINATE_PRECISION_INVALID	0
4867	137427766	Acaulon	Acaulon triquetrum		Acaulon triquetrum (Spruce) Müll.Hal.	Acaulon triquetrum (Spruce) Müll.Hal.	Acaulon triquetrum (Spruce) Müll.Hal.	Acaulon triquetrum (Spruce) Müll.Hal.	Acaulon	Pottiaceae	R.M.Ros	R.M.Ros	PRESERVED_SPECIMEN	ES	Jumilla; Cerro de la Rosa.	Murcia	Región de Murcia	Murcia	38.434	-1.218	38.434	-1.218	0				658	GMTED2010	21	12	1982	GEODETIC_DATUM_ASSUMED_WGS84;COORDINATE_PRECISION_INVALID	0
4868	137427767	Acaulon	Acaulon triquetrum		Acaulon triquetrum (Spruce) Müll.Hal.	Acaulon triquetrum (Spruce) Müll.Hal.	Acaulon triquetrum (Spruce) Müll.Hal.	Acaulon triquetrum (Spruce) Müll.Hal.	Acaulon	Pottiaceae	R.M.Ros	R.M.Ros	PRESERVED_SPECIMEN	ES	Sierra de la Pila. Barranco de las Cabras.	Murcia	Región de Murcia	Murcia	38.273	-1.245	38.273	-1.245	0				628	GMTED2010	22	1	1984	GEODETIC_DATUM_ASSUMED_WGS84;COORDINATE_PRECISION_INVALID	0
4869	137427768	Acaulon	Acaulon triquetrum		Acaulon triquetrum (Spruce) Müll.Hal.	Acaulon triquetrum (Spruce) Müll.Hal.	Acaulon triquetrum (Spruce) Müll.Hal.	Acaulon triquetrum (Spruce) Müll.Hal.	Acaulon	Pottiaceae	R.M.Ros	R.M.Ros	PRESERVED_SPECIMEN	ES	Moratalla; Carretera Calasparra-Salmerón.	Albacete	Castilla-La Mancha	Albacete	38.35	-1.68	38.35	-1.68	0				342	GMTED2010	7	1	1983	GEODETIC_DATUM_ASSUMED_WGS84;COORDINATE_PRECISION_INVALID	0
4870	137427769	Acaulon	Acaulon triquetrum		Acaulon triquetrum (Spruce) Müll.Hal.	Acaulon triquetrum (Spruce) Müll.Hal.	Acaulon triquetrum (Spruce) Müll.Hal.	Acaulon triquetrum (Spruce) Müll.Hal.	Acaulon	Pottiaceae	R.M.Ros	R.M.Ros	PRESERVED_SPECIMEN	ES	Caravaca de la Cruz; Archivel. Loma Ancha.	Murcia	Región de Murcia	Murcia	38.092	-2.014	38.092	-2.014	0				935	GMTED2010	18	3	1984	GEODETIC_DATUM_ASSUMED_WGS84;COORDINATE_PRECISION_INVALID	0
4871	137427770	Acaulon	Acaulon triquetrum		Acaulon triquetrum (Spruce) Müll.Hal.	Acaulon triquetrum (Spruce) Müll.Hal.	Acaulon triquetrum (Spruce) Müll.Hal.	Acaulon triquetrum (Spruce) Müll.Hal.	Acaulon	Pottiaceae	R.M.Ros	R.M.Ros	PRESERVED_SPECIMEN	ES	Moratalla; La Puerta de Moratalla.	Murcia	Región de Murcia	Murcia	38.218	-1.943	38.218	-1.943	0				722	GMTED2010	18	12	1983	GEODETIC_DATUM_ASSUMED_WGS84;COORDINATE_PRECISION_INVALID	0
4872	137427771	Acaulon	Acaulon triquetrum		Acaulon triquetrum (Spruce) Müll.Hal.	Acaulon triquetrum (Spruce) Müll.Hal.	Acaulon triquetrum (Spruce) Müll.Hal.	Acaulon triquetrum (Spruce) Müll.Hal.	Acaulon	Pottiaceae	R.M.Ros	R.M.Ros	PRESERVED_SPECIMEN	ES	Moratalla; La Rogativa.	Murcia	Región de Murcia	Murcia	38.175	-2.218	38.175	-2.218	0				1117	GMTED2010	21	5	1983	GEODETIC_DATUM_ASSUMED_WGS84;COORDINATE_PRECISION_INVALID	0
4873	137427772	Acaulon	Acaulon triquetrum		Acaulon triquetrum (Spruce) Müll.Hal.	Acaulon triquetrum (Spruce) Müll.Hal.	Acaulon triquetrum (Spruce) Müll.Hal.	Acaulon triquetrum (Spruce) Müll.Hal.	Acaulon	Pottiaceae	R.M.Ros	R.M.Ros	PRESERVED_SPECIMEN	ES	Moratalla; Sierra de los Alamos. Collado del Agua Cernida. Cenajo de Agua Cernida.	Murcia	Región de Murcia	Murcia	38.209	-1.989	38.209	-1.989	0				762	GMTED2010	30	4	1983	GEODETIC_DATUM_ASSUMED_WGS84;COORDINATE_PRECISION_INVALID	0
4874	137427773	Acaulon	Acaulon triquetrum		Acaulon triquetrum (Spruce) Müll.Hal.	Acaulon triquetrum (Spruce) Müll.Hal.	Acaulon triquetrum (Spruce) Müll.Hal.	Acaulon triquetrum (Spruce) Müll.Hal.	Acaulon	Pottiaceae	R.M.Ros	R.M.Ros	PRESERVED_SPECIMEN	ES	Mazarrón; Fuente de Meca.	Murcia	Región de Murcia	Murcia	37.59	-1.375	37.59	-1.375	0				96	GMTED2010	10	3	1984	GEODETIC_DATUM_ASSUMED_WGS84;COORDINATE_PRECISION_INVALID	0
4875	137427774	Acaulon	Acaulon triquetrum		Acaulon triquetrum (Spruce) Müll.Hal.	Acaulon triquetrum (Spruce) Müll.Hal.	Acaulon triquetrum (Spruce) Müll.Hal.	Acaulon triquetrum (Spruce) Müll.Hal.	Acaulon	Pottiaceae	R.M.Ros	R.M.Ros	PRESERVED_SPECIMEN	ES	Cartagena; Isla del Ciervo. Mar Menor.	Murcia	Región de Murcia	Murcia	37.66	-0.738	37.66	-0.738	0				25	GoogleEarth	20	2	1983	GEODETIC_DATUM_ASSUMED_WGS84;COORDINATE_PRECISION_INVALID	0
4876	137427775	Acaulon	Acaulon triquetrum		Acaulon triquetrum (Spruce) Müll.Hal.	Acaulon triquetrum (Spruce) Müll.Hal.	Acaulon triquetrum (Spruce) Müll.Hal.	Acaulon triquetrum (Spruce) Müll.Hal.	Acaulon	Pottiaceae	R.M.Ros	R.M.Ros	PRESERVED_SPECIMEN	ES	El Niño de Mula.	Murcia	Región de Murcia	Murcia	38.051	-1.524	38.051	-1.524	0				423	GMTED2010	9	1	1983	GEODETIC_DATUM_ASSUMED_WGS84;COORDINATE_PRECISION_INVALID	0
4877	137427776	Acaulon	Acaulon triquetrum		Acaulon triquetrum (Spruce) Müll.Hal.	Acaulon triquetrum (Spruce) Müll.Hal.	Acaulon triquetrum (Spruce) Müll.Hal.	Acaulon triquetrum (Spruce) Müll.Hal.	Acaulon	Pottiaceae	R.M.Ros	R.M.Ros	PRESERVED_SPECIMEN	ES	Bullas; Fuentes del Salto Lucero. Río Mula.	Murcia	Región de Murcia	Murcia	38.026	-1.661	38.026	-1.661	0				638	GMTED2010	8	4	1984	GEODETIC_DATUM_ASSUMED_WGS84;COORDINATE_PRECISION_INVALID	0
4878	137427777	Acaulon	Acaulon triquetrum		Acaulon triquetrum (Spruce) Müll.Hal.	Acaulon triquetrum (Spruce) Müll.Hal.	Acaulon triquetrum (Spruce) Müll.Hal.	Acaulon triquetrum (Spruce) Müll.Hal.	Acaulon	Pottiaceae	R.M.Ros	R.M.Ros	PRESERVED_SPECIMEN	ES	Caravaca de la Cruz; Carretera Caravaca-Lorca. Barranco Blanco.	Murcia	Región de Murcia	Murcia	37.965	-1.924	37.965	-1.924	0				841	GMTED2010	10	3	1985	GEODETIC_DATUM_ASSUMED_WGS84;COORDINATE_PRECISION_INVALID	0
4879	137427778	Acaulon	Acaulon triquetrum		Acaulon triquetrum (Spruce) Müll.Hal.	Acaulon triquetrum (Spruce) Müll.Hal.	Acaulon triquetrum (Spruce) Müll.Hal.	Acaulon triquetrum (Spruce) Müll.Hal.	Acaulon	Pottiaceae	R.M.Ros	R.M.Ros	PRESERVED_SPECIMEN	ES	Caravaca de la Cruz; Carretera a Moralejo.	Murcia	Región de Murcia	Murcia	37.99	-2.15	37.99	-2.15	0				1024	GMTED2010	8	1	1983	GEODETIC_DATUM_ASSUMED_WGS84;COORDINATE_PRECISION_INVALID	0
4880	137427779	Acaulon	Acaulon triquetrum		Acaulon triquetrum (Spruce) Müll.Hal.	Acaulon triquetrum (Spruce) Müll.Hal.	Acaulon triquetrum (Spruce) Müll.Hal.	Acaulon triquetrum (Spruce) Müll.Hal.	Acaulon	Pottiaceae	R.M.Ros	R.M.Ros	PRESERVED_SPECIMEN	ES	Caravaca de la Cruz; La Roya de Abajo.	Murcia	Región de Murcia	Murcia	37.885	-2.028	37.885	-2.028	0				946	GMTED2010	8	1	1983	GEODETIC_DATUM_ASSUMED_WGS84;COORDINATE_PRECISION_INVALID	0
4881	137427780	Acaulon	Acaulon triquetrum		Acaulon triquetrum (Spruce) Müll.Hal.	Acaulon triquetrum (Spruce) Müll.Hal.	Acaulon triquetrum (Spruce) Müll.Hal.	Acaulon triquetrum (Spruce) Müll.Hal.	Acaulon	Pottiaceae	R.M.Ros	R.M.Ros	PRESERVED_SPECIMEN	ES	Cehegín; Carretera a la Canara.	Murcia	Región de Murcia	Murcia	38.126	-1.762	38.126	-1.762	0				454	GMTED2010	7	1	1983	GEODETIC_DATUM_ASSUMED_WGS84;COORDINATE_PRECISION_INVALID	0
4882	137427781	Acaulon	Acaulon triquetrum		Acaulon triquetrum (Spruce) Müll.Hal.	Acaulon triquetrum (Spruce) Müll.Hal.	Acaulon triquetrum (Spruce) Müll.Hal.	Acaulon triquetrum (Spruce) Müll.Hal.	Acaulon	Pottiaceae	R.M.Ros	R.M.Ros	PRESERVED_SPECIMEN	ES	Lorca; Umbría de Peña Rubia.	Murcia	Región de Murcia	Murcia	37.684	-1.724	37.684	-1.724	0				322	GMTED2010	3	3	1984	GEODETIC_DATUM_ASSUMED_WGS84;COORDINATE_PRECISION_INVALID	0
4883	137427782	Acaulon	Acaulon triquetrum		Acaulon triquetrum (Spruce) Müll.Hal.	Acaulon triquetrum (Spruce) Müll.Hal.	Acaulon triquetrum (Spruce) Müll.Hal.	Acaulon triquetrum (Spruce) Müll.Hal.	Acaulon	Pottiaceae	R.M.Ros	R.M.Ros	PRESERVED_SPECIMEN	ES	Lorca; Cabezo de Calnegre.	Murcia	Región de Murcia	Murcia	37.518	-1.421	37.518	-1.421	0				116	GMTED2010	10	3	1984	GEODETIC_DATUM_ASSUMED_WGS84;COORDINATE_PRECISION_INVALID	0
4884	137427783	Acaulon	Acaulon triquetrum		Acaulon triquetrum (Spruce) Müll.Hal.	Acaulon triquetrum (Spruce) Müll.Hal.	Acaulon triquetrum (Spruce) Müll.Hal.	Acaulon triquetrum (Spruce) Müll.Hal.	Acaulon	Pottiaceae	R.M.Ros	R.M.Ros	PRESERVED_SPECIMEN	ES	Lorca; Sierra de la Almenara. Alto del Peral.	Murcia	Región de Murcia	Murcia	37.565	-1.556	37.565	-1.556	0				733	GMTED2010	11	3	1984	GEODETIC_DATUM_ASSUMED_WGS84;COORDINATE_PRECISION_INVALID	0
4885	137427784	Acaulon	Acaulon triquetrum		Acaulon triquetrum (Spruce) Müll.Hal.	Acaulon triquetrum (Spruce) Müll.Hal.	Acaulon triquetrum (Spruce) Müll.Hal.	Acaulon triquetrum (Spruce) Müll.Hal.	Acaulon	Pottiaceae	R.M.Ros	R.M.Ros	PRESERVED_SPECIMEN	ES	Carretera Mazarrón-Aguilas, cruce a Pastrana.	Murcia	Región de Murcia	Murcia	37.572	-1.409	37.572	-1.409	0				163	GMTED2010	19	2	1994	GEODETIC_DATUM_ASSUMED_WGS84;COORDINATE_PRECISION_INVALID	0
4886	137427785	Acaulon	Acaulon triquetrum		Acaulon triquetrum (Spruce) Müll.Hal.	Acaulon triquetrum (Spruce) Müll.Hal.	Acaulon triquetrum (Spruce) Müll.Hal.	Acaulon triquetrum (Spruce) Müll.Hal.	Acaulon	Pottiaceae	R.M.Ros	R.M.Ros	PRESERVED_SPECIMEN	ES	Carretera Mazarrón-Aguilas.	Murcia	Región de Murcia	Murcia	37.589	-1.352	37.589	-1.352	0				81	GMTED2010	19	2	1984	GEODETIC_DATUM_ASSUMED_WGS84;COORDINATE_PRECISION_INVALID	0
4887	137427790	Acaulon	Acaulon triquetrum		Acaulon triquetrum (Spruce) Müll.Hal.	Acaulon triquetrum (Spruce) Müll.Hal.	Acaulon triquetrum (Spruce) Müll.Hal.	Acaulon triquetrum (Spruce) Müll.Hal.	Acaulon	Pottiaceae	R.M.Ros	R.M.Ros	PRESERVED_SPECIMEN	ES	Orihuela; Embalse de la Pedrera.	Alicante	Comunidad Valenciana	Alicante	38.023	-0.875	38.023	-0.875	0				91	GMTED2010	17	12	1983	GEODETIC_DATUM_ASSUMED_WGS84;COORDINATE_PRECISION_INVALID	0
4888	137427971	Acaulon	Acaulon triquetrum		Acaulon triquetrum (Spruce) Müll.Hal.	Acaulon triquetrum (Spruce) Müll.Hal.	Acaulon triquetrum (Spruce) Müll.Hal.	Acaulon triquetrum (Spruce) Müll.Hal.	Acaulon	Pottiaceae	R.M.Ros & O.Werner	J.Guerra	PRESERVED_SPECIMEN	ES	Sierra de Orce, Casa Forestal 'El Bosque'.	Granada	Andalucía	Granada	37.671	-2.405	37.671	-2.405	0				1099	GMTED2010	7	12	2002	GEODETIC_DATUM_ASSUMED_WGS84;COORDINATE_PRECISION_INVALID	0
4890	137427973	Acaulon	Acaulon triquetrum		Acaulon triquetrum (Spruce) Müll.Hal.	Acaulon triquetrum (Spruce) Müll.Hal.	Acaulon triquetrum (Spruce) Müll.Hal.	Acaulon triquetrum (Spruce) Müll.Hal.	Acaulon	Pottiaceae	P.Heras & M.Infante	J.Guerra	PRESERVED_SPECIMEN	ES	Belchite, Codo.	Zaragoza	Aragón	Zaragoza	41.327	-0.748	41.327	-0.748	0				374	GMTED2010	6	3	2001	GEODETIC_DATUM_ASSUMED_WGS84;COORDINATE_PRECISION_INVALID	0
4892	137427975	Acaulon	Acaulon triquetrum		Acaulon triquetrum (Spruce) Müll.Hal.	Acaulon triquetrum (Spruce) Müll.Hal.	Acaulon triquetrum (Spruce) Müll.Hal.	Acaulon triquetrum (Spruce) Müll.Hal.	Acaulon	Pottiaceae	M.J.Cano	M.J.Cano	PRESERVED_SPECIMEN	ES	Pr. Villafranca de los Caballeros, Laguna de la Sal.	Toledo	Castilla-La Mancha	Toledo	39.4375	-3.3333	39.4375	-3.3333	0				638	GMTED2010	22	3	2003	GEODETIC_DATUM_ASSUMED_WGS84;COORDINATE_PRECISION_INVALID	0
4893	137427976	Acaulon	Acaulon triquetrum		Acaulon triquetrum (Spruce) Müll.Hal.	Acaulon triquetrum (Spruce) Müll.Hal.	Acaulon triquetrum (Spruce) Müll.Hal.	Acaulon triquetrum (Spruce) Müll.Hal.	Acaulon	Pottiaceae	M.J.Cano	M.J.Cano	PRESERVED_SPECIMEN	ES	Pr. Alcázar de San Juan. Laguna de las Yeguas.	Ciudad Real	Castilla-La Mancha	Ciudad Real	39.421	-3.2747	39.421	-3.2747	0				635	GMTED2010	22	3	2003	GEODETIC_DATUM_ASSUMED_WGS84;COORDINATE_PRECISION_INVALID	0
4895	137427978	Acaulon	Acaulon triquetrum		Acaulon triquetrum (Spruce) Müll.Hal.	Acaulon triquetrum (Spruce) Müll.Hal.	Acaulon triquetrum (Spruce) Müll.Hal.	Acaulon triquetrum (Spruce) Müll.Hal.	Acaulon	Pottiaceae	P.Heras & M.Infante	J.Guerra	PRESERVED_SPECIMEN	ES	Caspe.	Zaragoza	Aragón	Zaragoza	41.2383	-0.0383	41.2383	-0.0383	0				106	GMTED2010	19	1	2000	GEODETIC_DATUM_ASSUMED_WGS84;COORDINATE_PRECISION_INVALID	0
4896	137427979	Acaulon	Acaulon triquetrum		Acaulon triquetrum (Spruce) Müll.Hal.	Acaulon triquetrum (Spruce) Müll.Hal.	Acaulon triquetrum (Spruce) Müll.Hal.	Acaulon triquetrum (Spruce) Müll.Hal.	Acaulon	Pottiaceae	R.M.Ros & M.J.Cano	R.M.Ros	PRESERVED_SPECIMEN	ES	El Valle. Cresta del Gallo.	Murcia	Región de Murcia	Murcia	37.946	-1.094	37.946	-1.094	0				421	GMTED2010	30	1	1998	GEODETIC_DATUM_ASSUMED_WGS84;COORDINATE_PRECISION_INVALID	0
4898	137427982	Acaulon	Acaulon triquetrum		Acaulon triquetrum (Spruce) Müll.Hal.	Acaulon triquetrum (Spruce) Müll.Hal.	Acaulon triquetrum (Spruce) Müll.Hal.	Acaulon triquetrum (Spruce) Müll.Hal.	Acaulon	Pottiaceae	M.J.Cano	M.J.Cano	PRESERVED_SPECIMEN	ES	Cartagena; Sierra de la Muela, pico la Muela.	Murcia	Región de Murcia	Murcia	37.5838	-1.0902	37.5838	-1.0902	0				515	GMTED2010	11	1	2004	GEODETIC_DATUM_ASSUMED_WGS84;COORDINATE_PRECISION_INVALID	0
4900	137427989	Acaulon	Acaulon triquetrum		Acaulon triquetrum (Spruce) Müll.Hal.	Acaulon triquetrum (Spruce) Müll.Hal.	Acaulon triquetrum (Spruce) Müll.Hal.	Acaulon triquetrum (Spruce) Müll.Hal.	Acaulon	Pottiaceae	E.Fuertes	E.Fuertes	PRESERVED_SPECIMEN	ES	Añover de Tajo.	Toledo	Castilla-La Mancha	Toledo	39.9883	-3.755	39.9883	-3.755	0				488	GMTED2010	20	1	1977	GEODETIC_DATUM_ASSUMED_WGS84;COORDINATE_PRECISION_INVALID	0
4901	137427990	Acaulon	Acaulon triquetrum		Acaulon triquetrum (Spruce) Müll.Hal.	Acaulon triquetrum (Spruce) Müll.Hal.	Acaulon triquetrum (Spruce) Müll.Hal.	Acaulon triquetrum (Spruce) Müll.Hal.	Acaulon	Pottiaceae	R.M.Ros	R.M.Ros	PRESERVED_SPECIMEN	ES	Caravaca de la Cruz; Carretera Caravaca-Moratalla.	Alicante	Comunidad Valenciana	Alicante	38.11	-0.724	38.11	-0.724	0				7	GMTED2010	16	3	1985	GEODETIC_DATUM_ASSUMED_WGS84;COORDINATE_PRECISION_INVALID	0
4902	137427991	Acaulon	Acaulon triquetrum		Acaulon triquetrum (Spruce) Müll.Hal.	Acaulon triquetrum (Spruce) Müll.Hal.	Acaulon triquetrum (Spruce) Müll.Hal.	Acaulon triquetrum (Spruce) Müll.Hal.	Acaulon	Pottiaceae	P.Heras	P.Heras	PRESERVED_SPECIMEN	ES	Navaridas.	Álava	País Vasco	Álava	42.547	-2.641	42.547	-2.641	0				523	GMTED2010	21	2	1986	GEODETIC_DATUM_ASSUMED_WGS84;COORDINATE_PRECISION_INVALID	0
5178	137428272	Acaulon	Acaulon triquetrum		Acaulon triquetrum (Spruce) Müll.Hal.	Acaulon triquetrum (Spruce) Müll.Hal.	Acaulon triquetrum (Spruce) Müll.Hal.	Acaulon triquetrum (Spruce) Müll.Hal.	Acaulon	Pottiaceae	M.J.Cano	M.J.Cano	PRESERVED_SPECIMEN	ES	Pilar de la Horadada; Torre de la Horadada, Las Villas.	Alicante	Comunidad Valenciana	Alicante	37.859	-0.766	37.859	-0.766	0				8	GMTED2010	6	3	1994	GEODETIC_DATUM_ASSUMED_WGS84;COORDINATE_PRECISION_INVALID	0
5287	137428417	Acaulon	Acaulon triquetrum		Acaulon triquetrum (Spruce) Müll.Hal.	Acaulon triquetrum (Spruce) Müll.Hal.	Acaulon triquetrum (Spruce) Müll.Hal.	Acaulon triquetrum (Spruce) Müll.Hal.	Acaulon	Pottiaceae	X.Llimona, J.M.Egea, F.Alcaraz & R.M.Ros	R.M.Ros & C.Casas	PRESERVED_SPECIMEN	ES	Bullas; El Carrascalejo.	Murcia	Región de Murcia	Murcia	38.062	-1.706	38.062	-1.706	0				573	GMTED2010	31	1	1981	GEODETIC_DATUM_ASSUMED_WGS84;COORDINATE_PRECISION_INVALID	0
5288	137428418	Acaulon	Acaulon triquetrum		Acaulon triquetrum (Spruce) Müll.Hal.	Acaulon triquetrum (Spruce) Müll.Hal.	Acaulon triquetrum (Spruce) Müll.Hal.	Acaulon triquetrum (Spruce) Müll.Hal.	Acaulon	Pottiaceae	R.M.Ros	R.M.Ros	PRESERVED_SPECIMEN	ES	Moratalla; La Puerta de Moratalla. Río Benamor.	Murcia	Región de Murcia	Murcia	38.218	-1.955	38.218	-1.955	0				632	GMTED2010	26	10	1986	GEODETIC_DATUM_ASSUMED_WGS84;COORDINATE_PRECISION_INVALID	0
5290	137428420	Acaulon	Acaulon triquetrum		Acaulon triquetrum (Spruce) Müll.Hal.	Acaulon triquetrum (Spruce) Müll.Hal.	Acaulon triquetrum (Spruce) Müll.Hal.	Acaulon triquetrum (Spruce) Müll.Hal.	Acaulon	Pottiaceae	V.Canalís	V.Calís & I.Álvaro	PRESERVED_SPECIMEN	ES	Com. Garraf. Riera de Vallbona.	Barcelona	Cataluña	Barcelona	41.272	1.931	41.272	1.931	0				96	GMTED2010	14	2	1986	GEODETIC_DATUM_ASSUMED_WGS84;COORDINATE_PRECISION_INVALID	0
5291	137428421	Acaulon	Acaulon triquetrum		Acaulon triquetrum (Spruce) Müll.Hal.	Acaulon triquetrum (Spruce) Müll.Hal.	Acaulon triquetrum (Spruce) Müll.Hal.	Acaulon triquetrum (Spruce) Müll.Hal.	Acaulon	Pottiaceae	P.García-Zamora, J.Guerra & R.M.Ros	P.García-Zamora	PRESERVED_SPECIMEN	ES	Torrevieja; Laguna de Torrevieja. Saladar junto a 'El Limonar'.	Alicante	Comunidad Valenciana	Alicante	38.02	-0.704	38.02	-0.704	0				19	GMTED2010	5	2	1988	GEODETIC_DATUM_ASSUMED_WGS84;COORDINATE_PRECISION_INVALID	0
5292	137428422	Acaulon	Acaulon triquetrum		Acaulon triquetrum (Spruce) Müll.Hal.	Acaulon triquetrum (Spruce) Müll.Hal.	Acaulon triquetrum (Spruce) Müll.Hal.	Acaulon triquetrum (Spruce) Müll.Hal.	Acaulon	Pottiaceae	P.García-Zamora & R.M.Ros	R.M.Ros	PRESERVED_SPECIMEN	ES	Almoradí; Laguna de Torrevieja. Los Paredes.	Alicante	Comunidad Valenciana	Alicante	38.021	-0.75	38.021	-0.75	0				2	GMTED2010	25	2	1988	GEODETIC_DATUM_ASSUMED_WGS84;COORDINATE_PRECISION_INVALID	0
5296	137428426	Acaulon	Acaulon triquetrum		Acaulon triquetrum (Spruce) Müll.Hal.	Acaulon triquetrum (Spruce) Müll.Hal.	Acaulon triquetrum (Spruce) Müll.Hal.	Acaulon triquetrum (Spruce) Müll.Hal.	Acaulon	Pottiaceae	J.de las Heras & R.M.Ros	J.de las Heras & R.M.Ros	PRESERVED_SPECIMEN	ES	Sierra del Relumbrar. Vertiente SW.	Ciudad Real	Castilla-La Mancha	Ciudad Real	38.583	-2.765	38.583	-2.765	0				808	GMTED2010	9	3	1986	GEODETIC_DATUM_ASSUMED_WGS84;COORDINATE_PRECISION_INVALID	0
5298	137428428	Acaulon	Acaulon triquetrum		Acaulon triquetrum (Spruce) Müll.Hal.	Acaulon triquetrum (Spruce) Müll.Hal.	Acaulon triquetrum (Spruce) Müll.Hal.	Acaulon triquetrum (Spruce) Müll.Hal.	Acaulon	Pottiaceae		R.M.Ros	PRESERVED_SPECIMEN	ES	Mazarrón; Fuente de Meca.	Murcia	Región de Murcia	Murcia	37.59	-1.375	37.59	-1.375	0				96	GMTED2010	10	3	1984	GEODETIC_DATUM_ASSUMED_WGS84;COORDINATE_PRECISION_INVALID	0
5299	137428429	Acaulon	Acaulon triquetrum		Acaulon triquetrum (Spruce) Müll.Hal.	Acaulon triquetrum (Spruce) Müll.Hal.	Acaulon triquetrum (Spruce) Müll.Hal.	Acaulon triquetrum (Spruce) Müll.Hal.	Acaulon	Pottiaceae	R.M.Ros	R.M.Ros	PRESERVED_SPECIMEN	ES	Lorca; Cabezo de Calnegre.	Murcia	Región de Murcia	Murcia	37.518	-1.421	37.518	-1.421	0				116	GMTED2010	10	3	1984	GEODETIC_DATUM_ASSUMED_WGS84;COORDINATE_PRECISION_INVALID	0
5301	137428431	Acaulon	Acaulon triquetrum		Acaulon triquetrum (Spruce) Müll.Hal.	Acaulon triquetrum (Spruce) Müll.Hal.	Acaulon triquetrum (Spruce) Müll.Hal.	Acaulon triquetrum (Spruce) Müll.Hal.	Acaulon	Pottiaceae	R.M.Ros & P.García-Zamora	R.M.Ros	PRESERVED_SPECIMEN	ES	Crevillente; Laguna del Hondo. Carretera de Crevillente a Catral, km 4. El Realengo.	Alicante	Comunidad Valenciana	Alicante	38.193	-0.813	38.193	-0.813	0				12	GMTED2010	24	3	1988	GEODETIC_DATUM_ASSUMED_WGS84;COORDINATE_PRECISION_INVALID	0
5306	137428436	Acaulon	Acaulon triquetrum		Acaulon triquetrum (Spruce) Müll.Hal.	Acaulon triquetrum (Spruce) Müll.Hal.	Acaulon triquetrum (Spruce) Müll.Hal.	Acaulon triquetrum (Spruce) Müll.Hal.	Acaulon	Pottiaceae	R.M.Ros	R.M.Ros	PRESERVED_SPECIMEN	ES	Bullas; El Carrascalejo.	Murcia	Región de Murcia	Murcia	38.062	-1.706	38.062	-1.706	0				573	GMTED2010	5	2	1983	GEODETIC_DATUM_ASSUMED_WGS84;COORDINATE_PRECISION_INVALID	0
5307	137428437	Acaulon	Acaulon triquetrum		Acaulon triquetrum (Spruce) Müll.Hal.	Acaulon triquetrum (Spruce) Müll.Hal.	Acaulon triquetrum (Spruce) Müll.Hal.	Acaulon triquetrum (Spruce) Müll.Hal.	Acaulon	Pottiaceae	R.M.Ros	R.M.Ros	PRESERVED_SPECIMEN	ES	Bullas; El Carrascalejo.	Murcia	Región de Murcia	Murcia	38.062	-1.706	38.062	-1.706	0				573	GMTED2010	5	2	1983	GEODETIC_DATUM_ASSUMED_WGS84;COORDINATE_PRECISION_INVALID	0
5310	137428440	Acaulon	Acaulon triquetrum		Acaulon triquetrum (Spruce) Müll.Hal.	Acaulon triquetrum (Spruce) Müll.Hal.	Acaulon triquetrum (Spruce) Müll.Hal.	Acaulon triquetrum (Spruce) Müll.Hal.	Acaulon	Pottiaceae	R.M.Ros	R.M.Ros	PRESERVED_SPECIMEN	ES	San Javier; Cruce Los Narejos-Los Dolores de Pacheco.	Murcia	Región de Murcia	Murcia	37.761	-0.849	37.761	-0.849	0				5	GMTED2010	18	2	1984	GEODETIC_DATUM_ASSUMED_WGS84;COORDINATE_PRECISION_INVALID	0
5311	137428441	Acaulon	Acaulon triquetrum		Acaulon triquetrum (Spruce) Müll.Hal.	Acaulon triquetrum (Spruce) Müll.Hal.	Acaulon triquetrum (Spruce) Müll.Hal.	Acaulon triquetrum (Spruce) Müll.Hal.	Acaulon	Pottiaceae	R.M.Ros	R.M.Ros	PRESERVED_SPECIMEN	ES	Puerto Lumbreras; Cabezo de la Jara.	Murcia	Región de Murcia	Murcia	37.551	-1.896	37.551	-1.896	0				811	GMTED2010	19	12	1982	GEODETIC_DATUM_ASSUMED_WGS84;COORDINATE_PRECISION_INVALID	0
5313	137428443	Acaulon	Acaulon triquetrum		Acaulon triquetrum (Spruce) Müll.Hal.	Acaulon triquetrum (Spruce) Müll.Hal.	Acaulon triquetrum (Spruce) Müll.Hal.	Acaulon triquetrum (Spruce) Müll.Hal.	Acaulon	Pottiaceae	R.M.Ros	R.M.Ros	PRESERVED_SPECIMEN	ES	Cartagena; Isla del Ciervo. Mar Menor.	Murcia	Región de Murcia	Murcia	37.66	-0.738	37.66	-0.738	0				25	GoogleEarth	19	2	1983	GEODETIC_DATUM_ASSUMED_WGS84;COORDINATE_PRECISION_INVALID	0
5314	137428444	Acaulon	Acaulon triquetrum		Acaulon triquetrum (Spruce) Müll.Hal.	Acaulon triquetrum (Spruce) Müll.Hal.	Acaulon triquetrum (Spruce) Müll.Hal.	Acaulon triquetrum (Spruce) Müll.Hal.	Acaulon	Pottiaceae	R.M.Ros	R.M.Ros	PRESERVED_SPECIMEN	ES	Lorca; Próximo a Los Cautivos.	Murcia	Región de Murcia	Murcia	37.712	-1.814	37.712	-1.814	0				482	GMTED2010	3	3	1984	GEODETIC_DATUM_ASSUMED_WGS84;COORDINATE_PRECISION_INVALID	0
5315	137428445	Acaulon	Acaulon triquetrum		Acaulon triquetrum (Spruce) Müll.Hal.	Acaulon triquetrum (Spruce) Müll.Hal.	Acaulon triquetrum (Spruce) Müll.Hal.	Acaulon triquetrum (Spruce) Müll.Hal.	Acaulon	Pottiaceae	R.M.Ros	R.M.Ros	PRESERVED_SPECIMEN	ES	Fuente de Columbares.	Murcia	Región de Murcia	Murcia	37.927	-1.026	37.927	-1.026	0				252	GMTED2010	22	2	1984	GEODETIC_DATUM_ASSUMED_WGS84;COORDINATE_PRECISION_INVALID	0
5323	137428453	Acaulon	Acaulon triquetrum		Acaulon triquetrum (Spruce) Müll.Hal.	Acaulon triquetrum (Spruce) Müll.Hal.	Acaulon triquetrum (Spruce) Müll.Hal.	Acaulon triquetrum (Spruce) Müll.Hal.	Acaulon	Pottiaceae	J.J.Martínez, R.M.Ros & J.Guerra	J.J.Martínez, R.M.Ros & J.Guerra	PRESERVED_SPECIMEN	ES	Tabernas; El Tablazo.	Almería	Andalucía	Almería	37.041	-2.455	37.041	-2.455	0				425	GMTED2010	19	2	1988	GEODETIC_DATUM_ASSUMED_WGS84;COORDINATE_PRECISION_INVALID	0
5324	137428454	Acaulon	Acaulon triquetrum		Acaulon triquetrum (Spruce) Müll.Hal.	Acaulon triquetrum (Spruce) Müll.Hal.	Acaulon triquetrum (Spruce) Müll.Hal.	Acaulon triquetrum (Spruce) Müll.Hal.	Acaulon	Pottiaceae	J.J.Martínez, R.M.Ros & J.Guerra	J.J.Martínez, R.M.Ros & J.Guerra	PRESERVED_SPECIMEN	ES	Tabernas; El Tablazo.	Almería	Andalucía	Almería	37.041	-2.455	37.041	-2.455	0				425	GMTED2010	19	2	1988	GEODETIC_DATUM_ASSUMED_WGS84;COORDINATE_PRECISION_INVALID	0
5325	137428455	Acaulon	Acaulon triquetrum		Acaulon triquetrum (Spruce) Müll.Hal.	Acaulon triquetrum (Spruce) Müll.Hal.	Acaulon triquetrum (Spruce) Müll.Hal.	Acaulon triquetrum (Spruce) Müll.Hal.	Acaulon	Pottiaceae	J.J.Martínez, R.M.Ros & J.Guerra	J.J.Martínez, R.M.Ros & J.Guerra	PRESERVED_SPECIMEN	ES	Tabernas; Llano del Duque. Cruce a Gérgal, en la carretera Almería-Murcia.	Almería	Andalucía	Almería	37.032	-2.443	37.032	-2.443	0				283	GMTED2010			1988	GEODETIC_DATUM_ASSUMED_WGS84;COORDINATE_PRECISION_INVALID	0
5326	137428456	Acaulon	Acaulon triquetrum		Acaulon triquetrum (Spruce) Müll.Hal.	Acaulon triquetrum (Spruce) Müll.Hal.	Acaulon triquetrum (Spruce) Müll.Hal.	Acaulon triquetrum (Spruce) Müll.Hal.	Acaulon	Pottiaceae	R.M.Ros	R.M.Ros	PRESERVED_SPECIMEN	ES	Carretera Murcia-San Javier, km 5-7.	Murcia	Región de Murcia	Murcia	37.855	-1.062	37.855	-1.062	0				158	GMTED2010	18	2	1984	GEODETIC_DATUM_ASSUMED_WGS84;COORDINATE_PRECISION_INVALID	0
5328	137428458	Acaulon	Acaulon triquetrum		Acaulon triquetrum (Spruce) Müll.Hal.	Acaulon triquetrum (Spruce) Müll.Hal.	Acaulon triquetrum (Spruce) Müll.Hal.	Acaulon triquetrum (Spruce) Müll.Hal.	Acaulon	Pottiaceae	J.Guerra & R.M.Ros	J.Guerra	PRESERVED_SPECIMEN	ES	Entre Cúllar y Baza, km 165.	Granada	Andalucía	Granada	37.537	-2.655	37.537	-2.655	0				818	GMTED2010	1	2	1990	GEODETIC_DATUM_ASSUMED_WGS84;COORDINATE_PRECISION_INVALID	0
5329	137428459	Acaulon	Acaulon triquetrum		Acaulon triquetrum (Spruce) Müll.Hal.	Acaulon triquetrum (Spruce) Müll.Hal.	Acaulon triquetrum (Spruce) Müll.Hal.	Acaulon triquetrum (Spruce) Müll.Hal.	Acaulon	Pottiaceae	R.M.Ros & J.Guerra	J.Guerra	PRESERVED_SPECIMEN	ES	Cúllar. Cortijo de Don Andrés. Carretera Cúllar-Huéscar, km 14.	Granada	Andalucía	Granada	37.5843	-2.5725	37.5843	-2.5725	0				874	GMTED2010	4	3	1988	GEODETIC_DATUM_ASSUMED_WGS84;COORDINATE_PRECISION_INVALID	0
5330	137428460	Acaulon	Acaulon triquetrum		Acaulon triquetrum (Spruce) Müll.Hal.	Acaulon triquetrum (Spruce) Müll.Hal.	Acaulon triquetrum (Spruce) Müll.Hal.	Acaulon triquetrum (Spruce) Müll.Hal.	Acaulon	Pottiaceae	R.M.Ros & J.Guerra	J.Guerra & R.M.Ros	PRESERVED_SPECIMEN	ES	Entre Cúllar y Baza, km 165.	Granada	Andalucía	Granada	37.537	-2.655	37.537	-2.655	0				818	GMTED2010	1	2	1990	GEODETIC_DATUM_ASSUMED_WGS84;COORDINATE_PRECISION_INVALID	0
5331	137428461	Acaulon	Acaulon triquetrum		Acaulon triquetrum (Spruce) Müll.Hal.	Acaulon triquetrum (Spruce) Müll.Hal.	Acaulon triquetrum (Spruce) Müll.Hal.	Acaulon triquetrum (Spruce) Müll.Hal.	Acaulon	Pottiaceae	J.J.Martínez, R.M.Ros & J.Guerra	J.J.Martínez, R.M.Ros & J.Guerra	PRESERVED_SPECIMEN	ES	Tabernas; Venta de los Yesos.	Almería	Andalucía	Almería	37.0762	-2.3015	37.0762	-2.3015	0				474	GMTED2010	20	2	1988	GEODETIC_DATUM_ASSUMED_WGS84;COORDINATE_PRECISION_INVALID	0
5332	137428463	Acaulon	Acaulon triquetrum		Acaulon triquetrum (Spruce) Müll.Hal.	Acaulon triquetrum (Spruce) Müll.Hal.	Acaulon triquetrum (Spruce) Müll.Hal.	Acaulon triquetrum (Spruce) Müll.Hal.	Acaulon	Pottiaceae	J.Guerra	J.Guerra	PRESERVED_SPECIMEN	ES	Carretera Antequera-Bobadilla.	Málaga	Andalucía	Málaga	37.0378	-4.6407	37.0378	-4.6407	0				424	GMTED2010	27	12	1992	GEODETIC_DATUM_ASSUMED_WGS84;COORDINATE_PRECISION_INVALID	0
5335	137428467	Acaulon	Acaulon triquetrum		Acaulon triquetrum (Spruce) Müll.Hal.	Acaulon triquetrum (Spruce) Müll.Hal.	Acaulon triquetrum (Spruce) Müll.Hal.	Acaulon triquetrum (Spruce) Müll.Hal.	Acaulon	Pottiaceae		M.J.Cano	PRESERVED_SPECIMEN	ES	Alicante; Isla de Tabarca.	Alicante	Comunidad Valenciana	Alicante	38.168	-0.472	38.1625	-0.470833333	1	1000			1	GMTED2010	27	2	1994	GEODETIC_DATUM_ASSUMED_WGS84;COORDINATE_PRECISION_INVALID	0
5341	137428473	Acaulon	Acaulon triquetrum		Acaulon triquetrum (Spruce) Müll.Hal.	Acaulon triquetrum (Spruce) Müll.Hal.	Acaulon triquetrum (Spruce) Müll.Hal.	Acaulon triquetrum (Spruce) Müll.Hal.	Acaulon	Pottiaceae	F.Puche & C.Gimeno	F.Puche & C.Gimeno	PRESERVED_SPECIMEN	ES	Serra, Cerro del Campillo.	Valencia	Comunidad Valenciana	Valencia	39.682	-0.475	39.682	-0.475	0				297	GMTED2010				GEODETIC_DATUM_ASSUMED_WGS84;COORDINATE_PRECISION_INVALID;RECORDED_DATE_INVALID	0
5347	137428479	Acaulon	Acaulon triquetrum		Acaulon triquetrum (Spruce) Müll.Hal.	Acaulon triquetrum (Spruce) Müll.Hal.	Acaulon triquetrum (Spruce) Müll.Hal.	Acaulon triquetrum (Spruce) Müll.Hal.	Acaulon	Pottiaceae	P.García-Zamora & R.M.Ros	P.García-Zamora	PRESERVED_SPECIMEN	ES	Turre; Sierra de Cabrera. Cercanías al 'Cortijo Colorado'.	Almería	Andalucía	Almería	37.136	-1.925	37.136	-1.925	0				169	GMTED2010	20	1	1990	GEODETIC_DATUM_ASSUMED_WGS84;COORDINATE_PRECISION_INVALID	0
5348	137428480	Acaulon	Acaulon triquetrum		Acaulon triquetrum (Spruce) Müll.Hal.	Acaulon triquetrum (Spruce) Müll.Hal.	Acaulon triquetrum (Spruce) Müll.Hal.	Acaulon triquetrum (Spruce) Müll.Hal.	Acaulon	Pottiaceae	P.García-Zamora & R.M.Ros	P.García-Zamora & J.Guerra	PRESERVED_SPECIMEN	ES	Benizalón; Sierra de Filabres. Carretera de Senés a Tabernas, km 10.	Almería	Andalucía	Almería	37.139	-2.341	37.139	-2.341	0				736	GMTED2010	3	1	1990	GEODETIC_DATUM_ASSUMED_WGS84;COORDINATE_PRECISION_INVALID	0
5349	137428481	Acaulon	Acaulon triquetrum		Acaulon triquetrum (Spruce) Müll.Hal.	Acaulon triquetrum (Spruce) Müll.Hal.	Acaulon triquetrum (Spruce) Müll.Hal.	Acaulon triquetrum (Spruce) Müll.Hal.	Acaulon	Pottiaceae	P.García-Zamora & R.M.Ros	P.García-Zamora & J.Guerra	PRESERVED_SPECIMEN	ES	Gérgal; Sierra de Filabres. Carretera del Tallón Alto a Gérgal, km 8. Barranco de Raspajos.	Almería	Andalucía	Almería	37.149	-2.488	37.149	-2.488	0				1070	GMTED2010	4	1	1990	GEODETIC_DATUM_ASSUMED_WGS84;COORDINATE_PRECISION_INVALID	0
5350	137428482	Acaulon	Acaulon triquetrum		Acaulon triquetrum (Spruce) Müll.Hal.	Acaulon triquetrum (Spruce) Müll.Hal.	Acaulon triquetrum (Spruce) Müll.Hal.	Acaulon triquetrum (Spruce) Müll.Hal.	Acaulon	Pottiaceae	P.García-Zamora & R.M.Ros	P.García-Zamora & J.Guerra	PRESERVED_SPECIMEN	ES	Gérgal; Sierra de Filabres. Carretera del Tallón Alto a Gérgal, km 8. Barranco de Raspajos.	Almería	Andalucía	Almería	37.149	-2.488	37.149	-2.488	0				1070	GMTED2010	4	1	1990	GEODETIC_DATUM_ASSUMED_WGS84;COORDINATE_PRECISION_INVALID	0
5351	137428483	Acaulon	Acaulon triquetrum		Acaulon triquetrum (Spruce) Müll.Hal.	Acaulon triquetrum (Spruce) Müll.Hal.	Acaulon triquetrum (Spruce) Müll.Hal.	Acaulon triquetrum (Spruce) Müll.Hal.	Acaulon	Pottiaceae	P.García-Zamora & R.M.Ros	P.García-Zamora & J.Guerra	PRESERVED_SPECIMEN	ES	Turre; Sierra de Cabrera. Cerro del Búho. Caserío 'El Puerto'.	Almería	Andalucía	Almería	37.092	-1.97	37.092	-1.97	0				584	GMTED2010	21	1	1990	GEODETIC_DATUM_ASSUMED_WGS84;COORDINATE_PRECISION_INVALID	0
5352	137428484	Acaulon	Acaulon triquetrum		Acaulon triquetrum (Spruce) Müll.Hal.	Acaulon triquetrum (Spruce) Müll.Hal.	Acaulon triquetrum (Spruce) Müll.Hal.	Acaulon triquetrum (Spruce) Müll.Hal.	Acaulon	Pottiaceae	P.García-Zamora & R.M.Ros	P.García-Zamora & J.Guerra	PRESERVED_SPECIMEN	ES	Turre; Sierra de Cabrera. Base del Mezquita.	Almería	Andalucía	Almería	37.1	-1.925	37.1	-1.925	0				600	GMTED2010	21	1	1990	GEODETIC_DATUM_ASSUMED_WGS84;COORDINATE_PRECISION_INVALID	0
5353	137428485	Acaulon	Acaulon triquetrum		Acaulon triquetrum (Spruce) Müll.Hal.	Acaulon triquetrum (Spruce) Müll.Hal.	Acaulon triquetrum (Spruce) Müll.Hal.	Acaulon triquetrum (Spruce) Müll.Hal.	Acaulon	Pottiaceae	P.García-Zamora & R.M.Ros	P.García-Zamora & J.Guerra	PRESERVED_SPECIMEN	ES	Níjar; Sierra del Cabo de Gata. Campillo del Genovés.	Almería	Andalucía	Almería	36.741	-2.132	36.741	-2.132	0				38	GMTED2010	21	1	1990	GEODETIC_DATUM_ASSUMED_WGS84;COORDINATE_PRECISION_INVALID	0
5354	137428486	Acaulon	Acaulon triquetrum		Acaulon triquetrum (Spruce) Müll.Hal.	Acaulon triquetrum (Spruce) Müll.Hal.	Acaulon triquetrum (Spruce) Müll.Hal.	Acaulon triquetrum (Spruce) Müll.Hal.	Acaulon	Pottiaceae	P.García-Zamora & R.M.Ros	P.García-Zamora & J.Guerra	PRESERVED_SPECIMEN	ES	Níjar; Sierra del Cabo de Gata. Barranco Pollatos.	Almería	Andalucía	Almería	36.75	-2.154	36.75	-2.154	0				27	GMTED2010	10	2	1990	GEODETIC_DATUM_ASSUMED_WGS84;COORDINATE_PRECISION_INVALID	0
5355	137428487	Acaulon	Acaulon triquetrum		Acaulon triquetrum (Spruce) Müll.Hal.	Acaulon triquetrum (Spruce) Müll.Hal.	Acaulon triquetrum (Spruce) Müll.Hal.	Acaulon triquetrum (Spruce) Müll.Hal.	Acaulon	Pottiaceae	P.García-Zamora & R.M.Ros	P.García-Zamora & J.Guerra	PRESERVED_SPECIMEN	ES	Tabernas; Sierra Alhamilla. 'Las Palomas'.	Almería	Andalucía	Almería	36.9908	-2.3255	36.9908	-2.3255	0				1096	GMTED2010	16	3	1990	GEODETIC_DATUM_ASSUMED_WGS84;COORDINATE_PRECISION_INVALID	0
5356	137428488	Acaulon	Acaulon triquetrum		Acaulon triquetrum (Spruce) Müll.Hal.	Acaulon triquetrum (Spruce) Müll.Hal.	Acaulon triquetrum (Spruce) Müll.Hal.	Acaulon triquetrum (Spruce) Müll.Hal.	Acaulon	Pottiaceae	P.García-Zamora & R.M.Ros	P.García-Zamora & J.Guerra	PRESERVED_SPECIMEN	ES	Tabernas; Sierra Alhamilla. Carretera N-340, km 157.	Almería	Andalucía	Almería	37.067	-2.252	37.067	-2.252	0				573	GMTED2010	17	3	1990	GEODETIC_DATUM_ASSUMED_WGS84;COORDINATE_PRECISION_INVALID	0
5357	137428489	Acaulon	Acaulon triquetrum		Acaulon triquetrum (Spruce) Müll.Hal.	Acaulon triquetrum (Spruce) Müll.Hal.	Acaulon triquetrum (Spruce) Müll.Hal.	Acaulon triquetrum (Spruce) Müll.Hal.	Acaulon	Pottiaceae	P.García-Zamora & R.M.Ros	P.García-Zamora	PRESERVED_SPECIMEN	ES	Níjar; Sierra del Cabo de Gata. Cercanías a los Cortijos del Barranco.	Almería	Andalucía	Almería	36.76	-2.165	36.76	-2.165	0				268	GMTED2010	17	3	1990	GEODETIC_DATUM_ASSUMED_WGS84;COORDINATE_PRECISION_INVALID	0
5359	137428492	Acaulon	Acaulon triquetrum		Acaulon triquetrum (Spruce) Müll.Hal.	Acaulon triquetrum (Spruce) Müll.Hal.	Acaulon triquetrum (Spruce) Müll.Hal.	Acaulon triquetrum (Spruce) Müll.Hal.	Acaulon	Pottiaceae	J.Guerra, M.J.Cano & R.M.Ros	J.Guerra	PRESERVED_SPECIMEN	ES	Tabernas; Rambla del Aguilón.	Almería	Andalucía	Almería	37.0383	-2.3717	37.0383	-2.3717	0				420	GMTED2010	26	1	1998	GEODETIC_DATUM_ASSUMED_WGS84;COORDINATE_PRECISION_INVALID	0
5364	137428549	Acaulon	Acaulon triquetrum		Acaulon triquetrum (Spruce) Müll.Hal.	Acaulon triquetrum (Spruce) Müll.Hal.	Acaulon triquetrum (Spruce) Müll.Hal.	Acaulon triquetrum (Spruce) Müll.Hal.	Acaulon	Pottiaceae	B.Albertos, M.J.Cano, R.Garilleti & F.Lara	M.J.Cano	PRESERVED_SPECIMEN	ES	Los Monegros. Santuario Santa Quiteria.	Zaragoza	Aragón	Zaragoza	41.592	-0.3065	41.592	-0.3065	0				449	GMTED2010	18	7	1998	GEODETIC_DATUM_ASSUMED_WGS84;COORDINATE_PRECISION_INVALID	0
6315	144637834	Acaulon	Acaulon triquetrum		Acaulon triquetrum (Spruce) Müll.Hal.	Acaulon triquetrum (Spruce) Müll.Hal.	Acaulon triquetrum (Spruce) Müll.Hal.	Acaulon triquetrum (Spruce) Müll.Hal.	Acaulon	Pottiaceae	E. Fuertes		PRESERVED_SPECIMEN	ES	Añover de Tajo.	Madrid	Comunidad de Madrid	Madrid	39.93	-3.82	39.93	-3.82	0				484	GMTED2010	20	1	1977	COORDINATE_ROUNDED;GEODETIC_DATUM_ASSUMED_WGS84	0
6347	144637887	Acaulon	Acaulon triquetrum		Acaulon triquetrum (Spruce) Müll.Hal.	Acaulon triquetrum (Spruce) Müll.Hal.	Acaulon triquetrum (Spruce) Müll.Hal.	Acaulon triquetrum (Spruce) Müll.Hal.	Acaulon	Pottiaceae	R. M. Ros		PRESERVED_SPECIMEN	ES	Caravaca de la Cruz.	Alicante	Comunidad Valenciana	Alicante	38.110001	-0.73	38.110001	-0.73	0				7	GMTED2010	16	3	1985	COORDINATE_ROUNDED;GEODETIC_DATUM_ASSUMED_WGS84	0
6429	144638002	Acaulon	Acaulon triquetrum		Acaulon triquetrum (Spruce) Müll.Hal.	Acaulon triquetrum (Spruce) Müll.Hal.	Acaulon triquetrum (Spruce) Müll.Hal.	Acaulon triquetrum (Spruce) Müll.Hal.	Acaulon	Pottiaceae	P. Heras		PRESERVED_SPECIMEN	ES	Navaridas.	Álava	País Vasco	Álava	42.540001	-2.65	42.540001	-2.65	0				519	GMTED2010	21	2	1986	COORDINATE_ROUNDED;GEODETIC_DATUM_ASSUMED_WGS84	0
6781	144638451	Acaulon	Acaulon triquetrum		Acaulon triquetrum (Spruce) Müll.Hal.	Acaulon triquetrum (Spruce) Müll.Hal.	Acaulon triquetrum (Spruce) Müll.Hal.	Acaulon triquetrum (Spruce) Müll.Hal.	Acaulon	Pottiaceae	R. M. Ros		PRESERVED_SPECIMEN	ES	Moratalla. Puerta de Moratalla	Murcia	Región de Murcia	Murcia	38.209999	-1.96	38.209999	-1.96	0				786	GMTED2010	26	10	1986	COORDINATE_ROUNDED;GEODETIC_DATUM_ASSUMED_WGS84	0
6816	144638489	Acaulon	Acaulon triquetrum		Acaulon triquetrum (Spruce) Müll.Hal.	Acaulon triquetrum (Spruce) Müll.Hal.	Acaulon triquetrum (Spruce) Müll.Hal.	Acaulon triquetrum (Spruce) Müll.Hal.	Acaulon	Pottiaceae	V. Canalís		PRESERVED_SPECIMEN	ES	Com. El Garraf. Riera de Vallbona	Barcelona	Cataluña	Barcelona	41.27	1.93	41.27	1.93	0				96	GMTED2010	14	2	1986	COORDINATE_ROUNDED;GEODETIC_DATUM_ASSUMED_WGS84	0
7044	178314067	Acaulon	Acaulon triquetrum		Acaulon triquetrum (Spruce) Müll.Hal.	Acaulon triquetrum (Spruce) Müll.Hal.	Acaulon triquetrum (Spruce) Müll.Hal.	Acaulon triquetrum (Spruce) Müll.Hal.	Acaulon	Pottiaceae	S.Rams	J.Guerra & S.Rams	PRESERVED_SPECIMEN	ES	Canjáyar; Sierra Nevada: Camino entre Canjáyar y Ohanes.	Almería	Andalucía	Almería	37.033	-2.736	37.033	-2.736	0				1053	GMTED2010	8	3	2002	GEODETIC_DATUM_ASSUMED_WGS84;COORDINATE_PRECISION_INVALID	0
7048	178314071	Acaulon	Acaulon triquetrum		Acaulon triquetrum (Spruce) Müll.Hal.	Acaulon triquetrum (Spruce) Müll.Hal.	Acaulon triquetrum (Spruce) Müll.Hal.	Acaulon triquetrum (Spruce) Müll.Hal.	Acaulon	Pottiaceae	S.Rams	R.M.Ros & S.Rams	PRESERVED_SPECIMEN	ES	Canjáyar; Sierra Nevada: Afueras de Canjáyar (Pago del Tejar).	Almería	Andalucía	Almería	37.006	-2.725	37.006	-2.725	0				462	GMTED2010	9	3	2002	GEODETIC_DATUM_ASSUMED_WGS84;COORDINATE_PRECISION_INVALID	0
7055	178314078	Acaulon	Acaulon triquetrum		Acaulon triquetrum (Spruce) Müll.Hal.	Acaulon triquetrum (Spruce) Müll.Hal.	Acaulon triquetrum (Spruce) Müll.Hal.	Acaulon triquetrum (Spruce) Müll.Hal.	Acaulon	Pottiaceae	S.Rams	S.Rams	PRESERVED_SPECIMEN	ES	Canjáyar; Sierra Nevada: Afueras de Canjáyar (Puente Río Chico).	Almería	Andalucía	Almería	37.006	-2.736	37.006	-2.736	0				631	GMTED2010	9	3	2002	GEODETIC_DATUM_ASSUMED_WGS84;COORDINATE_PRECISION_INVALID	0
9012	214404599	Acaulon	Acaulon triquetrum		Acaulon triquetrum (Spruce) Müll.Hal.	Acaulon triquetrum (Spruce) Müll.Hal.	Acaulon triquetrum (Spruce) Müll.Hal.	Acaulon triquetrum (Spruce) Müll.Hal.	Acaulon	Pottiaceae	V. Canalís		PRESERVED_SPECIMEN	ES	Garraf, riera de Vallbona	Barcelona	Cataluña	Barcelona	41.27	1.93	41.27	1.93	0				96	GMTED2010	14	2	1986	COORDINATE_ROUNDED;GEODETIC_DATUM_ASSUMED_WGS84	0
9095	214404735	Acaulon	Acaulon triquetrum		Acaulon triquetrum (Spruce) Müll.Hal.	Acaulon triquetrum (Spruce) Müll.Hal.	Acaulon triquetrum (Spruce) Müll.Hal.	Acaulon triquetrum (Spruce) Müll.Hal.	Acaulon	Pottiaceae	Gimeno & Puche		PRESERVED_SPECIMEN	ES	Serra, Cerro del Campillo	Valencia	Comunidad Valenciana	Valencia	39.68	-0.48	39.68	-0.48	0				301	GMTED2010				COORDINATE_ROUNDED;GEODETIC_DATUM_ASSUMED_WGS84	0
9628	214405576	Acaulon	Acaulon triquetrum		Acaulon triquetrum (Spruce) Müll.Hal.	Acaulon triquetrum (Spruce) Müll.Hal.	Acaulon triquetrum (Spruce) Müll.Hal.	Acaulon triquetrum (Spruce) Müll.Hal.	Acaulon	Pottiaceae	R.M. Ros		PRESERVED_SPECIMEN	ES	Puerta de Moratalla	Murcia	Región de Murcia	Murcia	38.209999	-1.96	38.209999	-1.96	0				786	GMTED2010	26	10	1986	COORDINATE_ROUNDED;GEODETIC_DATUM_ASSUMED_WGS84	0
14928	214473776	Acaulon	Acaulon triquetrum		Acaulon triquetrum C.Müller, 1847	Acaulon triquetrum (Spruce) Müll.Hal.	Acaulon triquetrum (Spruce) Müll.Hal.	Acaulon triquetrum (Spruce) Müll.Hal.	Acaulon	Pottiaceae	E. Fuertes		PRESERVED_SPECIMEN	ES	Añover del Tajo	Madrid	Comunidad de Madrid	Madrid	39.93	-3.82	39.93	-3.82	0				484	GMTED2010	20	1	1977	COORDINATE_ROUNDED;GEODETIC_DATUM_ASSUMED_WGS84	0
14947	214473803	Acaulon	Acaulon triquetrum		Acaulon triquetrum C.Müller, 1847	Acaulon triquetrum (Spruce) Müll.Hal.	Acaulon triquetrum (Spruce) Müll.Hal.	Acaulon triquetrum (Spruce) Müll.Hal.	Acaulon	Pottiaceae	Ros		PRESERVED_SPECIMEN	ES	Caravaca	Alicante	Comunidad Valenciana	Alicante	38.110001	-0.73	38.110001	-0.73	0				7	GMTED2010	16	3	1985	COORDINATE_ROUNDED;GEODETIC_DATUM_ASSUMED_WGS84	0
14990	214473854	Acaulon	Acaulon triquetrum		Acaulon triquetrum C.Müller, 1847	Acaulon triquetrum (Spruce) Müll.Hal.	Acaulon triquetrum (Spruce) Müll.Hal.	Acaulon triquetrum (Spruce) Müll.Hal.	Acaulon	Pottiaceae	Patxi Heras		PRESERVED_SPECIMEN	ES	Navaridas	Álava	País Vasco	Álava	42.540001	-2.65	42.540001	-2.65	0				519	GMTED2010	21	2	1986	COORDINATE_ROUNDED;GEODETIC_DATUM_ASSUMED_WGS84	0
15136	214474038	Acaulon	Acaulon triquetrum		Acaulon triquetrum C.Müller, 1847	Acaulon triquetrum (Spruce) Müll.Hal.	Acaulon triquetrum (Spruce) Müll.Hal.	Acaulon triquetrum (Spruce) Müll.Hal.	Acaulon	Pottiaceae	Ros		PRESERVED_SPECIMEN	ES	Puerta de Moratalla	Murcia	Región de Murcia	Murcia	38.209999	-1.96	38.209999	-1.96	0				786	GMTED2010	26	10	1986	COORDINATE_ROUNDED;GEODETIC_DATUM_ASSUMED_WGS84	0
15156	214474060	Acaulon	Acaulon triquetrum		Acaulon triquetrum C.Müller, 1847	Acaulon triquetrum (Spruce) Müll.Hal.	Acaulon triquetrum (Spruce) Müll.Hal.	Acaulon triquetrum (Spruce) Müll.Hal.	Acaulon	Pottiaceae	V. Canalis		PRESERVED_SPECIMEN	ES	Garraf, Rierra de Vallbona	Barcelona	Cataluña	Barcelona	41.27	1.93	41.27	1.93	0				96	GMTED2010	14	2	1986	COORDINATE_ROUNDED;GEODETIC_DATUM_ASSUMED_WGS84	0
16819	235569349	Acaulon	Acaulon triquetrum		Acaulon triquetrum C.Müller, 1847	Acaulon triquetrum (Spruce) Müll.Hal.	Acaulon triquetrum (Spruce) Müll.Hal.	Acaulon triquetrum (Spruce) Müll.Hal.	Acaulon	Pottiaceae	R. M. Ros	R. M. Ros	PRESERVED_SPECIMEN	ES	Caravaca de la Cruz	Alicante	Comunidad Valenciana	Alicante	38.11	-0.724	38.11	-0.724	0				7	GMTED2010	16	3	1985	GEODETIC_DATUM_ASSUMED_WGS84	0
16845	235569399	Acaulon	Acaulon triquetrum		Acaulon triquetrum C.Müller, 1847	Acaulon triquetrum (Spruce) Müll.Hal.	Acaulon triquetrum (Spruce) Müll.Hal.	Acaulon triquetrum (Spruce) Müll.Hal.	Acaulon	Pottiaceae	P. Heras	P. Heras	PRESERVED_SPECIMEN	ES	Navaridas	Álava	País Vasco	Álava	42.547	-2.641	42.547	-2.641	0				523	GMTED2010	21	2	1986	GEODETIC_DATUM_ASSUMED_WGS84	0
17414	328136013	Acaulon	Acaulon triquetrum		Acaulon triquetrum (Spruce) Müll.Hal.	Acaulon triquetrum (Spruce) Müll.Hal.	Acaulon triquetrum (Spruce) Müll.Hal.	Acaulon triquetrum (Spruce) Müll.Hal.	Acaulon	Pottiaceae	P.García-Zamora & R.M.Ros	M.J.Cano	PRESERVED_SPECIMEN	ES	Tabernas; Sierra Alhamilla. Carretera N-340, km 157.	Almería	Andalucía	Almería	37.067	-2.252	37.067	-2.252	0				573	GMTED2010	17	3	1990	GEODETIC_DATUM_ASSUMED_WGS84;COORDINATE_PRECISION_INVALID	0
20706	768614110	Acaulon	Acaulon triquetrum		Acaulon triquetrum (Spruce) Müll.Hal.	Acaulon triquetrum (Spruce) Müll.Hal.	Acaulon triquetrum (Spruce) Müll.Hal.	Acaulon triquetrum (Spruce) Müll.Hal.	Acaulon	Pottiaceae	R. M. Ros	R.M. Ros	PRESERVED_SPECIMEN	ES	Puerta de Moratalla	Murcia	Región de Murcia	Murcia	38.209999	-1.96	38.209999	-1.96	0				786	GMTED2010				COORDINATE_ROUNDED;GEODETIC_DATUM_ASSUMED_WGS84;RECORDED_DATE_INVALID	0
20707	768614112	Acaulon	Acaulon triquetrum		Acaulon triquetrum (Spruce) Müll.Hal.	Acaulon triquetrum (Spruce) Müll.Hal.	Acaulon triquetrum (Spruce) Müll.Hal.	Acaulon triquetrum (Spruce) Müll.Hal.	Acaulon	Pottiaceae	C. Gimeno & F. Puche	Gimeno & Puche	PRESERVED_SPECIMEN	ES	Serra, Cerro del Campillo	Valencia	Comunidad Valenciana	Valencia	39.68	-0.48	39.68	-0.48	0				301	GMTED2010				COORDINATE_ROUNDED;GEODETIC_DATUM_ASSUMED_WGS84	0
20708	768614114	Acaulon	Acaulon triquetrum		Acaulon triquetrum (Spruce) Müll.Hal.	Acaulon triquetrum (Spruce) Müll.Hal.	Acaulon triquetrum (Spruce) Müll.Hal.	Acaulon triquetrum (Spruce) Müll.Hal.	Acaulon	Pottiaceae	V. Canalís	I. Álvaro & V. Calís	PRESERVED_SPECIMEN	ES	Garraf, Riera de Vallbona	Barcelona	Cataluña	Barcelona	41.27	1.93	41.27	1.93	0				96	GMTED2010				COORDINATE_ROUNDED;GEODETIC_DATUM_ASSUMED_WGS84;RECORDED_DATE_INVALID	0
28728	1230441499	Acaulon	Acaulon triquetrum		Acaulon triquetrum C.Müller, 1847	Acaulon triquetrum (Spruce) Müll.Hal.	Acaulon triquetrum (Spruce) Müll.Hal.	Acaulon triquetrum (Spruce) Müll.Hal.	Acaulon	Pottiaceae			HUMAN_OBSERVATION	ES	Garraf	Barcelona	Cataluña	Barcelona	41.18	1.8	41.22083333	1.770833333	1	5500			23	GoogleEarth				GEODETIC_DATUM_ASSUMED_WGS84;COORDINATE_PRECISION_INVALID	0
28729	1230441500	Acaulon	Acaulon triquetrum		Acaulon triquetrum C.Müller, 1847	Acaulon triquetrum (Spruce) Müll.Hal.	Acaulon triquetrum (Spruce) Müll.Hal.	Acaulon triquetrum (Spruce) Müll.Hal.	Acaulon	Pottiaceae			HUMAN_OBSERVATION	ES	Torroella de Montgrí, entre l'Ovella ria i el puig de les Cogullades, vora el camí,	Girona	Cataluña	Girona	42	2.99	42	2.99	0				96	GMTED2010				GEODETIC_DATUM_ASSUMED_WGS84;COORDINATE_PRECISION_INVALID	0
28732	1230441503	Acaulon	Acaulon triquetrum		Acaulon triquetrum C.Müller, 1847	Acaulon triquetrum (Spruce) Müll.Hal.	Acaulon triquetrum (Spruce) Müll.Hal.	Acaulon triquetrum (Spruce) Müll.Hal.	Acaulon	Pottiaceae			HUMAN_OBSERVATION	ES	Entre Villalba de los Arcos y Pobla de Masaluca	Zaragoza	Aragón	Zaragoza	41.15	0.25	41.15	0.25	0				314	GMTED2010				GEODETIC_DATUM_ASSUMED_WGS84;COORDINATE_PRECISION_INVALID	0
28738	1230441509	Acaulon	Acaulon triquetrum		Acaulon triquetrum C.Müller, 1847	Acaulon triquetrum (Spruce) Müll.Hal.	Acaulon triquetrum (Spruce) Müll.Hal.	Acaulon triquetrum (Spruce) Müll.Hal.	Acaulon	Pottiaceae			HUMAN_OBSERVATION	ES	Vilalba dels Ares	Tarragona	Cataluña	Tarragona	41.06	0.38	41.06	0.38	0				449	GMTED2010				GEODETIC_DATUM_ASSUMED_WGS84;COORDINATE_PRECISION_INVALID	0
28747	1230441518	Acaulon	Acaulon triquetrum		Acaulon triquetrum C.Müller, 1847	Acaulon triquetrum (Spruce) Müll.Hal.	Acaulon triquetrum (Spruce) Müll.Hal.	Acaulon triquetrum (Spruce) Müll.Hal.	Acaulon	Pottiaceae			HUMAN_OBSERVATION	ES	Prat de Llobregat	Barcelona	Cataluña	Barcelona	41.27	2.04	41.27	2.04	0				1	GoogleEarth				GEODETIC_DATUM_ASSUMED_WGS84;COORDINATE_PRECISION_INVALID	0
28752	1230441523	Acaulon	Acaulon triquetrum		Acaulon triquetrum C.Müller, 1847	Acaulon triquetrum (Spruce) Müll.Hal.	Acaulon triquetrum (Spruce) Müll.Hal.	Acaulon triquetrum (Spruce) Müll.Hal.	Acaulon	Pottiaceae			HUMAN_OBSERVATION	ES	La Pobla de Benifassá, Barranc de Tenalla	Castellón	Comunidad Valenciana	Castellón	40.61	0.16	40.61	0.16	0				816	GMTED2010				GEODETIC_DATUM_ASSUMED_WGS84;COORDINATE_PRECISION_INVALID	0
28753	1230441524	Acaulon	Acaulon triquetrum		Acaulon triquetrum C.Müller, 1847	Acaulon triquetrum (Spruce) Müll.Hal.	Acaulon triquetrum (Spruce) Müll.Hal.	Acaulon triquetrum (Spruce) Müll.Hal.	Acaulon	Pottiaceae			HUMAN_OBSERVATION	ES	Prat de Llobregat	Barcelona	Cataluña	Barcelona	41.27	2.04	41.27	2.04	0				1	GoogleEarth				GEODETIC_DATUM_ASSUMED_WGS84;COORDINATE_PRECISION_INVALID	0
28754	1230441525	Acaulon	Acaulon triquetrum		Acaulon triquetrum C.Müller, 1847	Acaulon triquetrum (Spruce) Müll.Hal.	Acaulon triquetrum (Spruce) Müll.Hal.	Acaulon triquetrum (Spruce) Müll.Hal.	Acaulon	Pottiaceae			HUMAN_OBSERVATION	ES	Calaf	Barcelona	Cataluña	Barcelona	41.71	1.43	41.71	1.43	0				746	GMTED2010				GEODETIC_DATUM_ASSUMED_WGS84;COORDINATE_PRECISION_INVALID	0
28755	1230441526	Acaulon	Acaulon triquetrum		Acaulon triquetrum C.Müller, 1847	Acaulon triquetrum (Spruce) Müll.Hal.	Acaulon triquetrum (Spruce) Müll.Hal.	Acaulon triquetrum (Spruce) Müll.Hal.	Acaulon	Pottiaceae			HUMAN_OBSERVATION	ES	Torroella de Montgrí, als Pelats dels Perers, Muntanya Gran,	Girona	Cataluña	Girona	42	3.11	42	3.11	0				11	GMTED2010				GEODETIC_DATUM_ASSUMED_WGS84;COORDINATE_PRECISION_INVALID	0
28756	1230441527	Acaulon	Acaulon triquetrum		Acaulon triquetrum C.Müller, 1847	Acaulon triquetrum (Spruce) Müll.Hal.	Acaulon triquetrum (Spruce) Müll.Hal.	Acaulon triquetrum (Spruce) Müll.Hal.	Acaulon	Pottiaceae			HUMAN_OBSERVATION	ES	Torroella de Montgrí, olivet al peudemont del Montplá , al sòl,	Girona	Cataluña	Girona	42	3.11	42	3.11	0				11	GMTED2010				GEODETIC_DATUM_ASSUMED_WGS84;COORDINATE_PRECISION_INVALID	0
28757	1230441528	Acaulon	Acaulon triquetrum		Acaulon triquetrum C.Müller, 1847	Acaulon triquetrum (Spruce) Müll.Hal.	Acaulon triquetrum (Spruce) Müll.Hal.	Acaulon triquetrum (Spruce) Müll.Hal.	Acaulon	Pottiaceae			HUMAN_OBSERVATION	ES	entre Vilalba dels Ares i la Pobla de Massaluca	Tarragona	Cataluña	Tarragona	41.06	0.38	41.06	0.38	0				449	GMTED2010				GEODETIC_DATUM_ASSUMED_WGS84;COORDINATE_PRECISION_INVALID	0
28758	1230441529	Acaulon	Acaulon triquetrum		Acaulon triquetrum C.Müller, 1847	Acaulon triquetrum (Spruce) Müll.Hal.	Acaulon triquetrum (Spruce) Müll.Hal.	Acaulon triquetrum (Spruce) Müll.Hal.	Acaulon	Pottiaceae			HUMAN_OBSERVATION	ES	Villalba dels Arcs	Tarragona	Cataluña	Tarragona	41.06	0.38	41.06	0.38	0				449	GMTED2010				GEODETIC_DATUM_ASSUMED_WGS84;COORDINATE_PRECISION_INVALID	0
28759	1230441530	Acaulon	Acaulon triquetrum		Acaulon triquetrum C.Müller, 1847	Acaulon triquetrum (Spruce) Müll.Hal.	Acaulon triquetrum (Spruce) Müll.Hal.	Acaulon triquetrum (Spruce) Müll.Hal.	Acaulon	Pottiaceae			HUMAN_OBSERVATION	ES	Castellfullit de Riubregós	Barcelona	Cataluña	Barcelona	41.71	1.43	41.71	1.43	0				746	GMTED2010				GEODETIC_DATUM_ASSUMED_WGS84;COORDINATE_PRECISION_INVALID	0
28760	1230441531	Acaulon	Acaulon triquetrum		Acaulon triquetrum C.Müller, 1847	Acaulon triquetrum (Spruce) Müll.Hal.	Acaulon triquetrum (Spruce) Müll.Hal.	Acaulon triquetrum (Spruce) Müll.Hal.	Acaulon	Pottiaceae			HUMAN_OBSERVATION	ES	Gavá, Bruguers	Barcelona	Cataluña	Barcelona	41.27	1.8	41.27	1.8	0				106	GMTED2010				GEODETIC_DATUM_ASSUMED_WGS84;COORDINATE_PRECISION_INVALID	0
28763	1230441534	Acaulon	Acaulon triquetrum		Acaulon triquetrum C.Müller, 1847	Acaulon triquetrum (Spruce) Müll.Hal.	Acaulon triquetrum (Spruce) Müll.Hal.	Acaulon triquetrum (Spruce) Müll.Hal.	Acaulon	Pottiaceae			HUMAN_OBSERVATION	ES	Calaf	Barcelona	Cataluña	Barcelona	41.63	1.55	41.63	1.55	0				469	GMTED2010				GEODETIC_DATUM_ASSUMED_WGS84;COORDINATE_PRECISION_INVALID	0
28765	1230441536	Acaulon	Acaulon triquetrum		Acaulon triquetrum C.Müller, 1847	Acaulon triquetrum (Spruce) Müll.Hal.	Acaulon triquetrum (Spruce) Müll.Hal.	Acaulon triquetrum (Spruce) Müll.Hal.	Acaulon	Pottiaceae			HUMAN_OBSERVATION	ES	Calaf	Barcelona	Cataluña	Barcelona	41.71	1.43	41.71	1.43	0				746	GMTED2010				GEODETIC_DATUM_ASSUMED_WGS84;COORDINATE_PRECISION_INVALID	0
28767	1230441538	Acaulon	Acaulon triquetrum		Acaulon triquetrum C.Müller, 1847	Acaulon triquetrum (Spruce) Müll.Hal.	Acaulon triquetrum (Spruce) Müll.Hal.	Acaulon triquetrum (Spruce) Müll.Hal.	Acaulon	Pottiaceae			HUMAN_OBSERVATION	ES	Garraf	Barcelona	Cataluña	Barcelona	41.27	1.8	41.27	1.8	0				106	GMTED2010				GEODETIC_DATUM_ASSUMED_WGS84;COORDINATE_PRECISION_INVALID	0
28769	1230441540	Acaulon	Acaulon triquetrum		Acaulon triquetrum C.Müller, 1847	Acaulon triquetrum (Spruce) Müll.Hal.	Acaulon triquetrum (Spruce) Müll.Hal.	Acaulon triquetrum (Spruce) Müll.Hal.	Acaulon	Pottiaceae			HUMAN_OBSERVATION	ES	Torá	Lleida	Cataluña	Lleida	41.71	1.31	41.71	1.31	0				536	GMTED2010				GEODETIC_DATUM_ASSUMED_WGS84;COORDINATE_PRECISION_INVALID	0
28770	1230441541	Acaulon	Acaulon triquetrum		Acaulon triquetrum C.Müller, 1847	Acaulon triquetrum (Spruce) Müll.Hal.	Acaulon triquetrum (Spruce) Müll.Hal.	Acaulon triquetrum (Spruce) Müll.Hal.	Acaulon	Pottiaceae			HUMAN_OBSERVATION	ES	Prades, Ermita de l'Abellera	Tarragona	Cataluña	Tarragona	41.26	0.96	41.26	0.96	0				857	GMTED2010				GEODETIC_DATUM_ASSUMED_WGS84;COORDINATE_PRECISION_INVALID	0
28771	1230441542	Acaulon	Acaulon triquetrum		Acaulon triquetrum C.Müller, 1847	Acaulon triquetrum (Spruce) Müll.Hal.	Acaulon triquetrum (Spruce) Müll.Hal.	Acaulon triquetrum (Spruce) Müll.Hal.	Acaulon	Pottiaceae			HUMAN_OBSERVATION	ES	Torá de Riubregós	Lleida	Cataluña	Lleida	41.71	1.31	41.71	1.31	0				536	GMTED2010				GEODETIC_DATUM_ASSUMED_WGS84;COORDINATE_PRECISION_INVALID	0
28772	1230441543	Acaulon	Acaulon triquetrum		Acaulon triquetrum C.Müller, 1847	Acaulon triquetrum (Spruce) Müll.Hal.	Acaulon triquetrum (Spruce) Müll.Hal.	Acaulon triquetrum (Spruce) Müll.Hal.	Acaulon	Pottiaceae			HUMAN_OBSERVATION	ES	Torroella de Montgrí, als Perers,	Girona	Cataluña	Girona	42	3.11	42	3.11	0				11	GMTED2010				GEODETIC_DATUM_ASSUMED_WGS84;COORDINATE_PRECISION_INVALID	0
28773	1230441544	Acaulon	Acaulon triquetrum		Acaulon triquetrum C.Müller, 1847	Acaulon triquetrum (Spruce) Müll.Hal.	Acaulon triquetrum (Spruce) Müll.Hal.	Acaulon triquetrum (Spruce) Müll.Hal.	Acaulon	Pottiaceae			HUMAN_OBSERVATION	ES	Sant Pere Pescador	Girona	Cataluña	Girona	42.18	2.99	42.18	2.99	0				44	GMTED2010				GEODETIC_DATUM_ASSUMED_WGS84;COORDINATE_PRECISION_INVALID	0
28775	1230441546	Acaulon	Acaulon triquetrum		Acaulon triquetrum C.Müller, 1847	Acaulon triquetrum (Spruce) Müll.Hal.	Acaulon triquetrum (Spruce) Müll.Hal.	Acaulon triquetrum (Spruce) Müll.Hal.	Acaulon	Pottiaceae			HUMAN_OBSERVATION	ES	Cornudella de Montsant, El Pellissar del Jepu,	Tarragona	Cataluña	Tarragona	41.25	0.85	41.25	0.85	0				413	GMTED2010				GEODETIC_DATUM_ASSUMED_WGS84;COORDINATE_PRECISION_INVALID	0
28776	1230441547	Acaulon	Acaulon triquetrum		Acaulon triquetrum C.Müller, 1847	Acaulon triquetrum (Spruce) Müll.Hal.	Acaulon triquetrum (Spruce) Müll.Hal.	Acaulon triquetrum (Spruce) Müll.Hal.	Acaulon	Pottiaceae			HUMAN_OBSERVATION	ES	Cornudella de Montsant, El Coll d'Albarca,	Tarragona	Cataluña	Tarragona	41.25	0.85	41.25	0.85	0				413	GMTED2010				GEODETIC_DATUM_ASSUMED_WGS84;COORDINATE_PRECISION_INVALID	0
28778	1230441549	Acaulon	Acaulon triquetrum		Acaulon triquetrum C.Müller, 1847	Acaulon triquetrum (Spruce) Müll.Hal.	Acaulon triquetrum (Spruce) Müll.Hal.	Acaulon triquetrum (Spruce) Müll.Hal.	Acaulon	Pottiaceae			HUMAN_OBSERVATION	ES	Castelldefels	Barcelona	Cataluña	Barcelona	41.27	1.92	41.27	1.92	0				262	GMTED2010				GEODETIC_DATUM_ASSUMED_WGS84;COORDINATE_PRECISION_INVALID	0
28779	1230441550	Acaulon	Acaulon triquetrum		Acaulon triquetrum C.Müller, 1847	Acaulon triquetrum (Spruce) Müll.Hal.	Acaulon triquetrum (Spruce) Müll.Hal.	Acaulon triquetrum (Spruce) Müll.Hal.	Acaulon	Pottiaceae			HUMAN_OBSERVATION	ES	La Pobla de Benifassá , Barranc de Tenalla,	Castellón	Comunidad Valenciana	Castellón	40.61	0.16	40.61	0.16	0				816	GMTED2010				GEODETIC_DATUM_ASSUMED_WGS84;COORDINATE_PRECISION_INVALID	0
28780	1230441551	Acaulon	Acaulon triquetrum		Acaulon triquetrum C.Müller, 1847	Acaulon triquetrum (Spruce) Müll.Hal.	Acaulon triquetrum (Spruce) Müll.Hal.	Acaulon triquetrum (Spruce) Müll.Hal.	Acaulon	Pottiaceae			HUMAN_OBSERVATION	ES	Calaf	Barcelona	Cataluña	Barcelona	41.71	1.43	41.71	1.43	0				746	GMTED2010				GEODETIC_DATUM_ASSUMED_WGS84;COORDINATE_PRECISION_INVALID	0
28784	1230441555	Acaulon	Acaulon triquetrum		Acaulon triquetrum C.Müller, 1847	Acaulon triquetrum (Spruce) Müll.Hal.	Acaulon triquetrum (Spruce) Müll.Hal.	Acaulon triquetrum (Spruce) Müll.Hal.	Acaulon	Pottiaceae			HUMAN_OBSERVATION	ES	Bruguers	Barcelona	Cataluña	Barcelona	41.27	1.92	41.27	1.92	0				262	GMTED2010				GEODETIC_DATUM_ASSUMED_WGS84;COORDINATE_PRECISION_INVALID	0
28785	1230441556	Acaulon	Acaulon triquetrum		Acaulon triquetrum C.Müller, 1847	Acaulon triquetrum (Spruce) Müll.Hal.	Acaulon triquetrum (Spruce) Müll.Hal.	Acaulon triquetrum (Spruce) Müll.Hal.	Acaulon	Pottiaceae			HUMAN_OBSERVATION	ES	Calaf	Barcelona	Cataluña	Barcelona	41.71	1.43	41.71	1.43	0				746	GMTED2010				GEODETIC_DATUM_ASSUMED_WGS84;COORDINATE_PRECISION_INVALID	0
28786	1230441557	Acaulon	Acaulon triquetrum		Acaulon triquetrum C.Müller, 1847	Acaulon triquetrum (Spruce) Müll.Hal.	Acaulon triquetrum (Spruce) Müll.Hal.	Acaulon triquetrum (Spruce) Müll.Hal.	Acaulon	Pottiaceae			HUMAN_OBSERVATION	ES	Mollet	Barcelona	Cataluña	Barcelona	41.45	2.16	41.45	2.16	0				204	GMTED2010				GEODETIC_DATUM_ASSUMED_WGS84;COORDINATE_PRECISION_INVALID	0
28787	1230441558	Acaulon	Acaulon triquetrum		Acaulon triquetrum C.Müller, 1847	Acaulon triquetrum (Spruce) Müll.Hal.	Acaulon triquetrum (Spruce) Müll.Hal.	Acaulon triquetrum (Spruce) Müll.Hal.	Acaulon	Pottiaceae			HUMAN_OBSERVATION	ES	La Panadella	Tarragona	Cataluña	Tarragona	41.53	1.32	41.53	1.32	0				750	GMTED2010				GEODETIC_DATUM_ASSUMED_WGS84;COORDINATE_PRECISION_INVALID	0
28789	1230441560	Acaulon	Acaulon triquetrum		Acaulon triquetrum C.Müller, 1847	Acaulon triquetrum (Spruce) Müll.Hal.	Acaulon triquetrum (Spruce) Müll.Hal.	Acaulon triquetrum (Spruce) Müll.Hal.	Acaulon	Pottiaceae			HUMAN_OBSERVATION	ES	Castellfollit de Riubregós	Barcelona	Cataluña	Barcelona	41.71	1.43	41.71	1.43	0				746	GMTED2010				GEODETIC_DATUM_ASSUMED_WGS84;COORDINATE_PRECISION_INVALID	0
28790	1230441561	Acaulon	Acaulon triquetrum		Acaulon triquetrum C.Müller, 1847	Acaulon triquetrum (Spruce) Müll.Hal.	Acaulon triquetrum (Spruce) Müll.Hal.	Acaulon triquetrum (Spruce) Müll.Hal.	Acaulon	Pottiaceae			HUMAN_OBSERVATION	ES	Zona entre les llacunes litorals de la Massona i la Rogera i la platja	Girona	Cataluña	Girona	42.18	2.99	42.18	2.99	0				44	GMTED2010				GEODETIC_DATUM_ASSUMED_WGS84;COORDINATE_PRECISION_INVALID	0
28791	1230441562	Acaulon	Acaulon triquetrum		Acaulon triquetrum C.Müller, 1847	Acaulon triquetrum (Spruce) Müll.Hal.	Acaulon triquetrum (Spruce) Müll.Hal.	Acaulon triquetrum (Spruce) Müll.Hal.	Acaulon	Pottiaceae			HUMAN_OBSERVATION	ES	Sant Cugat	Barcelona	Cataluña	Barcelona	41.45	2.04	41.45	2.04	0				145	GMTED2010				GEODETIC_DATUM_ASSUMED_WGS84;COORDINATE_PRECISION_INVALID	0
28793	1230441564	Acaulon	Acaulon triquetrum		Acaulon triquetrum C.Müller, 1847	Acaulon triquetrum (Spruce) Müll.Hal.	Acaulon triquetrum (Spruce) Müll.Hal.	Acaulon triquetrum (Spruce) Müll.Hal.	Acaulon	Pottiaceae			HUMAN_OBSERVATION	ES	Vallbona de les Monges	Tarragona	Cataluña	Tarragona	41.44	1.08	41.44	1.08	0				492	GMTED2010				GEODETIC_DATUM_ASSUMED_WGS84;COORDINATE_PRECISION_INVALID	0
28794	1230441565	Acaulon	Acaulon triquetrum		Acaulon triquetrum C.Müller, 1847	Acaulon triquetrum (Spruce) Müll.Hal.	Acaulon triquetrum (Spruce) Müll.Hal.	Acaulon triquetrum (Spruce) Müll.Hal.	Acaulon	Pottiaceae			HUMAN_OBSERVATION	ES	Calaf	Barcelona	Cataluña	Barcelona	41.71	1.43	41.71	1.43	0				746	GMTED2010				GEODETIC_DATUM_ASSUMED_WGS84;COORDINATE_PRECISION_INVALID	0
28796	1230441567	Acaulon	Acaulon triquetrum		Acaulon triquetrum C.Müller, 1847	Acaulon triquetrum (Spruce) Müll.Hal.	Acaulon triquetrum (Spruce) Müll.Hal.	Acaulon triquetrum (Spruce) Müll.Hal.	Acaulon	Pottiaceae			HUMAN_OBSERVATION	ES	Torroella de Montgrí, a l'antiga base militar de la Clota,	Girona	Cataluña	Girona	42	3.11	42	3.11	0				11	GMTED2010				GEODETIC_DATUM_ASSUMED_WGS84;COORDINATE_PRECISION_INVALID	0
28797	1230441568	Acaulon	Acaulon triquetrum		Acaulon triquetrum C.Müller, 1847	Acaulon triquetrum (Spruce) Müll.Hal.	Acaulon triquetrum (Spruce) Müll.Hal.	Acaulon triquetrum (Spruce) Müll.Hal.	Acaulon	Pottiaceae			HUMAN_OBSERVATION	ES	Sant Mateu de Bages, la Creu Escapçada	Barcelona	Cataluña	Barcelona	41.72	1.67	41.72	1.67	0				639	GMTED2010				GEODETIC_DATUM_ASSUMED_WGS84;COORDINATE_PRECISION_INVALID	0
28798	1230441569	Acaulon	Acaulon triquetrum		Acaulon triquetrum C.Müller, 1847	Acaulon triquetrum (Spruce) Müll.Hal.	Acaulon triquetrum (Spruce) Müll.Hal.	Acaulon triquetrum (Spruce) Müll.Hal.	Acaulon	Pottiaceae			HUMAN_OBSERVATION	ES	Calaf	Barcelona	Cataluña	Barcelona	41.71	1.43	41.71	1.43	0				746	GMTED2010				GEODETIC_DATUM_ASSUMED_WGS84;COORDINATE_PRECISION_INVALID	0
28799	1230441570	Acaulon	Acaulon triquetrum		Acaulon triquetrum C.Müller, 1847	Acaulon triquetrum (Spruce) Müll.Hal.	Acaulon triquetrum (Spruce) Müll.Hal.	Acaulon triquetrum (Spruce) Müll.Hal.	Acaulon	Pottiaceae			HUMAN_OBSERVATION	ES	Calaf	Barcelona	Cataluña	Barcelona	41.71	1.43	41.71	1.43	0				746	GMTED2010				GEODETIC_DATUM_ASSUMED_WGS84;COORDINATE_PRECISION_INVALID	0
28800	1230441571	Acaulon	Acaulon triquetrum		Acaulon triquetrum C.Müller, 1847	Acaulon triquetrum (Spruce) Müll.Hal.	Acaulon triquetrum (Spruce) Müll.Hal.	Acaulon triquetrum (Spruce) Müll.Hal.	Acaulon	Pottiaceae			HUMAN_OBSERVATION	ES	Torroella de Montgrí, a la Clota,	Girona	Cataluña	Girona	42.09	3.11	42.09	3.11	0				5	GMTED2010				GEODETIC_DATUM_ASSUMED_WGS84;COORDINATE_PRECISION_INVALID	0
28801	1230441572	Acaulon	Acaulon triquetrum		Acaulon triquetrum C.Müller, 1847	Acaulon triquetrum (Spruce) Müll.Hal.	Acaulon triquetrum (Spruce) Müll.Hal.	Acaulon triquetrum (Spruce) Müll.Hal.	Acaulon	Pottiaceae			HUMAN_OBSERVATION	ES	Castelldefels	Barcelona	Cataluña	Barcelona	41.27	1.92	41.27	1.92	0				262	GMTED2010				GEODETIC_DATUM_ASSUMED_WGS84;COORDINATE_PRECISION_INVALID	0
28810	1230441581	Acaulon	Acaulon triquetrum		Acaulon triquetrum C.Müller, 1847	Acaulon triquetrum (Spruce) Müll.Hal.	Acaulon triquetrum (Spruce) Müll.Hal.	Acaulon triquetrum (Spruce) Müll.Hal.	Acaulon	Pottiaceae			HUMAN_OBSERVATION	ES	Garraf	Barcelona	Cataluña	Barcelona	41.27	1.8	41.27	1.8	0				106	GMTED2010				GEODETIC_DATUM_ASSUMED_WGS84;COORDINATE_PRECISION_INVALID	0
28815	1230441586	Acaulon	Acaulon triquetrum		Acaulon triquetrum C.Müller, 1847	Acaulon triquetrum (Spruce) Müll.Hal.	Acaulon triquetrum (Spruce) Müll.Hal.	Acaulon triquetrum (Spruce) Müll.Hal.	Acaulon	Pottiaceae			HUMAN_OBSERVATION	ES	Garraf	Barcelona	Cataluña	Barcelona	41.27	1.8	41.27	1.8	0				106	GMTED2010				GEODETIC_DATUM_ASSUMED_WGS84;COORDINATE_PRECISION_INVALID	0
28817	1230441588	Acaulon	Acaulon triquetrum		Acaulon triquetrum C.Müller, 1847	Acaulon triquetrum (Spruce) Müll.Hal.	Acaulon triquetrum (Spruce) Müll.Hal.	Acaulon triquetrum (Spruce) Müll.Hal.	Acaulon	Pottiaceae			HUMAN_OBSERVATION	ES	Riera de Val]bona	Barcelona	Cataluña	Barcelona	41.18	1.92	41.25416667	1.904166667	1	8500			7	GMTED2010				GEODETIC_DATUM_ASSUMED_WGS84;COORDINATE_PRECISION_INVALID	0
57945	1500445286	Acaulon	Acaulon triquetrum		Acaulon triquetrum (Spruce) Müll.Hal.	Acaulon triquetrum (Spruce) Müll.Hal.	Acaulon triquetrum (Spruce) Müll.Hal.	Acaulon triquetrum (Spruce) Müll.Hal.	Acaulon	Pottiaceae	A. Casañ	A. Casañ	PRESERVED_SPECIMEN	ES	Cabezo del Chocolaino	Alicante	Comunidad Valenciana	Alicante	38.6	-0.89	38.6	-0.89	0				553	GMTED2010		2	1998	GEODETIC_DATUM_ASSUMED_WGS84	0
58049	1500445461	Acaulon	Acaulon triquetrum		Acaulon triquetrum (Spruce) Müll.Hal.	Acaulon triquetrum (Spruce) Müll.Hal.	Acaulon triquetrum (Spruce) Müll.Hal.	Acaulon triquetrum (Spruce) Müll.Hal.	Acaulon	Pottiaceae	C. Casas	C. Casas	PRESERVED_SPECIMEN	ES		Valencia	Comunidad Valenciana	Valencia	39.24	-1.05	39.24	-1.05	0				386	GMTED2010	2	5	1991	GEODETIC_DATUM_ASSUMED_WGS84	0
58058	1500445471	Acaulon	Acaulon triquetrum		Acaulon triquetrum (Spruce) Müll.Hal.	Acaulon triquetrum (Spruce) Müll.Hal.	Acaulon triquetrum (Spruce) Müll.Hal.	Acaulon triquetrum (Spruce) Müll.Hal.	Acaulon	Pottiaceae	F. Puche Pinazo	F. Puche Pizo	PRESERVED_SPECIMEN	ES	Riu Juanes	Valencia	Comunidad Valenciana	Valencia	39.61	-1.09	39.61	-1.09	0				1001	GMTED2010	25	1	1990	GEODETIC_DATUM_ASSUMED_WGS84	0
58351	1500445813	Acaulon	Acaulon triquetrum		Acaulon triquetrum (Spruce) Müll.Hal.	Acaulon triquetrum (Spruce) Müll.Hal.	Acaulon triquetrum (Spruce) Müll.Hal.	Acaulon triquetrum (Spruce) Müll.Hal.	Acaulon	Pottiaceae	V. Atienza Tamarit | J. G. Segarra Moragues	V. Atienza Tamarit | J. G. Segarra Moragues	PRESERVED_SPECIMEN	ES	Riu Turia	Valencia	Comunidad Valenciana	Valencia	39.7	-1	39.7	-1	0				468	GMTED2010	7	2	2001	GEODETIC_DATUM_ASSUMED_WGS84	0
58370	1500445833	Acaulon	Acaulon triquetrum		Acaulon triquetrum (Spruce) Müll.Hal.	Acaulon triquetrum (Spruce) Müll.Hal.	Acaulon triquetrum (Spruce) Müll.Hal.	Acaulon triquetrum (Spruce) Müll.Hal.	Acaulon	Pottiaceae	F. Puche Pinazo	F. Puche Pizo	PRESERVED_SPECIMEN	ES		Valencia	Comunidad Valenciana	Valencia	38.94	-0.86	38.94	-0.86	0				712	GMTED2010	27	10	1995	GEODETIC_DATUM_ASSUMED_WGS84	0
58615	1500446107	Acaulon	Acaulon triquetrum		Acaulon triquetrum (Spruce) Müll.Hal.	Acaulon triquetrum (Spruce) Müll.Hal.	Acaulon triquetrum (Spruce) Müll.Hal.	Acaulon triquetrum (Spruce) Müll.Hal.	Acaulon	Pottiaceae	F. Puche Pinazo	F. Puche Pizo	PRESERVED_SPECIMEN	ES	La Marjana	Valencia	Comunidad Valenciana	Valencia	39.53	-0.87	39.53	-0.87	0				899	GMTED2010	2	4	2003	GEODETIC_DATUM_ASSUMED_WGS84	0
58652	1500446145	Acaulon	Acaulon triquetrum		Acaulon triquetrum (Spruce) Müll.Hal.	Acaulon triquetrum (Spruce) Müll.Hal.	Acaulon triquetrum (Spruce) Müll.Hal.	Acaulon triquetrum (Spruce) Müll.Hal.	Acaulon	Pottiaceae	F. Puche Pinazo	F. Puche Pizo	PRESERVED_SPECIMEN	ES		Valencia	Comunidad Valenciana	Valencia	39.69	-0.87	39.69	-0.87	0				336	GMTED2010	7	2	2001	GEODETIC_DATUM_ASSUMED_WGS84	0
58723	1500446227	Acaulon	Acaulon triquetrum		Acaulon triquetrum (Spruce) Müll.Hal.	Acaulon triquetrum (Spruce) Müll.Hal.	Acaulon triquetrum (Spruce) Müll.Hal.	Acaulon triquetrum (Spruce) Müll.Hal.	Acaulon	Pottiaceae	F. Puche Pinazo	F. Puche Pizo	PRESERVED_SPECIMEN	ES	Riu Grande	Valencia	Comunidad Valenciana	Valencia	39.12	-0.76	39.12	-0.76	0				220	GMTED2010	3	2	2000	GEODETIC_DATUM_ASSUMED_WGS84	0
58747	1500446257	Acaulon	Acaulon triquetrum		Acaulon triquetrum (Spruce) Müll.Hal.	Acaulon triquetrum (Spruce) Müll.Hal.	Acaulon triquetrum (Spruce) Müll.Hal.	Acaulon triquetrum (Spruce) Müll.Hal.	Acaulon	Pottiaceae	A. Casañ	A. Casañ	PRESERVED_SPECIMEN	ES	Riu Grande	Valencia	Comunidad Valenciana	Valencia	39.12	-0.76	39.12	-0.76	0				220	GMTED2010	3	2	2000	GEODETIC_DATUM_ASSUMED_WGS84	0
58762	1500446272	Acaulon	Acaulon triquetrum		Acaulon triquetrum (Spruce) Müll.Hal.	Acaulon triquetrum (Spruce) Müll.Hal.	Acaulon triquetrum (Spruce) Müll.Hal.	Acaulon triquetrum (Spruce) Müll.Hal.	Acaulon	Pottiaceae	A. Casañ	A. Casañ	PRESERVED_SPECIMEN	ES	Riu Grande	Valencia	Comunidad Valenciana	Valencia	39.12	-0.76	39.12	-0.76	0				220	GMTED2010	3	2	2000	GEODETIC_DATUM_ASSUMED_WGS84	0
58823	1500446343	Acaulon	Acaulon triquetrum		Acaulon triquetrum (Spruce) Müll.Hal.	Acaulon triquetrum (Spruce) Müll.Hal.	Acaulon triquetrum (Spruce) Müll.Hal.	Acaulon triquetrum (Spruce) Müll.Hal.	Acaulon	Pottiaceae	J. G. Segarra Moragues	J. G. Segarra Moragues	PRESERVED_SPECIMEN	ES	Cueva del Turche	Valencia	Comunidad Valenciana	Valencia	39.4	-0.78	39.4	-0.78	0				301	GMTED2010	15	2	1986	GEODETIC_DATUM_ASSUMED_WGS84	0
58835	1500446361	Acaulon	Acaulon triquetrum		Acaulon triquetrum (Spruce) Müll.Hal.	Acaulon triquetrum (Spruce) Müll.Hal.	Acaulon triquetrum (Spruce) Müll.Hal.	Acaulon triquetrum (Spruce) Müll.Hal.	Acaulon	Pottiaceae	A. Casañ	A. Casañ	PRESERVED_SPECIMEN	ES	Castillo de Covas	Valencia	Comunidad Valenciana	Valencia	39.24	-0.79	39.24	-0.79	0				509	GMTED2010	8	1	2000	GEODETIC_DATUM_ASSUMED_WGS84	0
58933	1500446478	Acaulon	Acaulon triquetrum		Acaulon triquetrum (Spruce) Müll.Hal.	Acaulon triquetrum (Spruce) Müll.Hal.	Acaulon triquetrum (Spruce) Müll.Hal.	Acaulon triquetrum (Spruce) Müll.Hal.	Acaulon	Pottiaceae	F. Puche Pinazo	F. Puche Pizo	PRESERVED_SPECIMEN	ES	Molino Marqués	Valencia	Comunidad Valenciana	Valencia	39.89	-1.16	39.89	-1.16	0				846	GMTED2010	7	12	1999	GEODETIC_DATUM_ASSUMED_WGS84	0
59035	1500446594	Acaulon	Acaulon triquetrum		Acaulon triquetrum (Spruce) Müll.Hal.	Acaulon triquetrum (Spruce) Müll.Hal.	Acaulon triquetrum (Spruce) Müll.Hal.	Acaulon triquetrum (Spruce) Müll.Hal.	Acaulon	Pottiaceae	F. Puche Pinazo | A. Matías	F. Puche Pinazo | A. Matías	PRESERVED_SPECIMEN	ES	Cerrito Royo	Valencia	Comunidad Valenciana	Valencia	39.84	-0.97	39.84	-0.97	0				899	GMTED2010	7	2	2001	GEODETIC_DATUM_ASSUMED_WGS84	0
59054	1500446614	Acaulon	Acaulon triquetrum		Acaulon triquetrum (Spruce) Müll.Hal.	Acaulon triquetrum (Spruce) Müll.Hal.	Acaulon triquetrum (Spruce) Müll.Hal.	Acaulon triquetrum (Spruce) Müll.Hal.	Acaulon	Pottiaceae	F. Puche Pinazo	F. Puche Pizo	PRESERVED_SPECIMEN	ES	Cerrito Royo	Valencia	Comunidad Valenciana	Valencia	39.84	-0.97	39.84	-0.97	0				899	GMTED2010	7	2	2001	GEODETIC_DATUM_ASSUMED_WGS84	0
59603	1500447231	Acaulon	Acaulon triquetrum		Acaulon triquetrum (Spruce) Müll.Hal.	Acaulon triquetrum (Spruce) Müll.Hal.	Acaulon triquetrum (Spruce) Müll.Hal.	Acaulon triquetrum (Spruce) Müll.Hal.	Acaulon	Pottiaceae	J. G. Segarra Moragues	J. G. Segarra Moragues	PRESERVED_SPECIMEN	ES	Cerro del Campillo	Valencia	Comunidad Valenciana	Valencia	39.68	-0.47	39.68	-0.47	0				297	GMTED2010	12	2	1995	GEODETIC_DATUM_ASSUMED_WGS84	0
59647	1500447295	Acaulon	Acaulon triquetrum		Acaulon triquetrum (Spruce) Müll.Hal.	Acaulon triquetrum (Spruce) Müll.Hal.	Acaulon triquetrum (Spruce) Müll.Hal.	Acaulon triquetrum (Spruce) Müll.Hal.	Acaulon	Pottiaceae	G. Mateo Sanz	G. Mateo Sanz	PRESERVED_SPECIMEN	ES		Valencia	Comunidad Valenciana	Valencia	39.7	-0.45	39.7	-0.45	0				671	GMTED2010		2	1996	GEODETIC_DATUM_ASSUMED_WGS84	0
59659	1500447313	Acaulon	Acaulon triquetrum		Acaulon triquetrum (Spruce) Müll.Hal.	Acaulon triquetrum (Spruce) Müll.Hal.	Acaulon triquetrum (Spruce) Müll.Hal.	Acaulon triquetrum (Spruce) Müll.Hal.	Acaulon	Pottiaceae	F. Puche Pinazo	F. Puche Pizo	PRESERVED_SPECIMEN	ES		Valencia	Comunidad Valenciana	Valencia	39.05	-0.4	39.05	-0.4	0				266	GMTED2010		2	1987	GEODETIC_DATUM_ASSUMED_WGS84	0
59711	1500447385	Acaulon	Acaulon triquetrum		Acaulon triquetrum (Spruce) Müll.Hal.	Acaulon triquetrum (Spruce) Müll.Hal.	Acaulon triquetrum (Spruce) Müll.Hal.	Acaulon triquetrum (Spruce) Müll.Hal.	Acaulon	Pottiaceae	J. G. Segarra Moragues	J. G. Segarra Moragues	PRESERVED_SPECIMEN	ES	Fuente del Garrofer	Valencia	Comunidad Valenciana	Valencia	39.11	-0.32	39.11	-0.32	0				330	GMTED2010	20	1	2003	GEODETIC_DATUM_ASSUMED_WGS84	0
59806	1500447495	Acaulon	Acaulon triquetrum		Acaulon triquetrum (Spruce) Müll.Hal.	Acaulon triquetrum (Spruce) Müll.Hal.	Acaulon triquetrum (Spruce) Müll.Hal.	Acaulon triquetrum (Spruce) Müll.Hal.	Acaulon	Pottiaceae		F. Puche Pizo	PRESERVED_SPECIMEN	ES	El Saler	Valencia	Comunidad Valenciana	Valencia	39.35	-0.31	39.35	-0.31	1	0			1	GMTED2010		2	1985	GEODETIC_DATUM_ASSUMED_WGS84	0
61105	1500449277	Acaulon	Acaulon triquetrum		Acaulon triquetrum (Spruce) Müll.Hal.	Acaulon triquetrum (Spruce) Müll.Hal.	Acaulon triquetrum (Spruce) Müll.Hal.	Acaulon triquetrum (Spruce) Müll.Hal.	Acaulon	Pottiaceae	F. Puche Pinazo | C. Gimeno	F. Puche Pizo | C. Gimeno	PRESERVED_SPECIMEN	ES	Cova de la Punta de Benimaquia	Alicante	Comunidad Valenciana	Alicante	38.81	0.06	38.81	0.06	0				66	GMTED2010	19	3	2000	GEODETIC_DATUM_ASSUMED_WGS84	0
61126	1500535442	Acaulon	Acaulon triquetrum		Acaulon triquetrum (Spruce) Müll.Hal.	Acaulon triquetrum (Spruce) Müll.Hal.	Acaulon triquetrum (Spruce) Müll.Hal.	Acaulon triquetrum (Spruce) Müll.Hal.	Acaulon	Pottiaceae	F. Puche Pinazo	F. Puche Pizo	HUMAN_OBSERVATION	ES		Valencia	Comunidad Valenciana	Valencia	39.51	-0.42	39.51	-0.42	0				52	GMTED2010			1987	GEODETIC_DATUM_ASSUMED_WGS84	0
61129	1500535448	Acaulon	Acaulon triquetrum		Acaulon triquetrum (Spruce) Müll.Hal.	Acaulon triquetrum (Spruce) Müll.Hal.	Acaulon triquetrum (Spruce) Müll.Hal.	Acaulon triquetrum (Spruce) Müll.Hal.	Acaulon	Pottiaceae	F. Puche Pinazo	F. Puche Pizo	HUMAN_OBSERVATION	ES	El Saler	Valencia	Comunidad Valenciana	Valencia	39.33	-0.31	39.33	-0.31	0				1	GMTED2010	21	12	1982	GEODETIC_DATUM_ASSUMED_WGS84	0
61267	1500645341	Acaulon	Acaulon triquetrum		Acaulon triquetrum (Spruce) Müll.Hal.	Acaulon triquetrum (Spruce) Müll.Hal.	Acaulon triquetrum (Spruce) Müll.Hal.	Acaulon triquetrum (Spruce) Müll.Hal.	Acaulon	Pottiaceae	F. Puche Pinazo	F. Puche Pizo	PRESERVED_SPECIMEN	ES	Cap de Sant Antoni	Alicante	Comunidad Valenciana	Alicante	38.81	0.17	38.81	0.17	0				133	GMTED2010	5	1	1998	GEODETIC_DATUM_ASSUMED_WGS84	0
62266	1501752590	Acaulon	Acaulon triquetrum		Acaulon triquetrum (Spruce) Müll.Hal.	Acaulon triquetrum (Spruce) Müll.Hal.	Acaulon triquetrum (Spruce) Müll.Hal.	Acaulon triquetrum (Spruce) Müll.Hal.	Acaulon	Pottiaceae	J. Guerra | R. M. Ros Espin | M. J. Cano	J. Guerra | R. M. Ros Espin | M. J. Cano	UNKNOWN	ES		Alicante	Comunidad Valenciana	Alicante	38.64	-0.39	38.64	-0.39	0				977	GMTED2010			1996	GEODETIC_DATUM_ASSUMED_WGS84	0
63509	1501762939	Acaulon	Acaulon triquetrum		Acaulon triquetrum (Spruce) Müll.Hal.	Acaulon triquetrum (Spruce) Müll.Hal.	Acaulon triquetrum (Spruce) Müll.Hal.	Acaulon triquetrum (Spruce) Müll.Hal.	Acaulon	Pottiaceae	F. Puche Pinazo	F. Puche Pizo	UNKNOWN	ES	Sancti Spiritu	Valencia	Comunidad Valenciana	Valencia	39.67	-0.34	39.67	-0.34	0				172	GMTED2010			2006	GEODETIC_DATUM_ASSUMED_WGS84	0
63615	1701954121	Acaulon	Acaulon triquetrum		Acaulon triquetrum (Spruce) Müll.Hal.	Acaulon triquetrum (Spruce) Müll.Hal.	Acaulon triquetrum (Spruce) Müll.Hal.	Acaulon triquetrum (Spruce) Müll.Hal.	Acaulon	Pottiaceae		Ros, R. M.	PRESERVED_SPECIMEN	ES	Puerta de Moratalla	Murcia	Región de Murcia	Murcia	38.26	-1.91	38.26	-1.91	0				740	GMTED2010	26	10	1986	GEODETIC_DATUM_ASSUMED_WGS84	0
63679	1701954206	Acaulon	Acaulon triquetrum		Acaulon triquetrum (Spruce) Müll.Hal.	Acaulon triquetrum (Spruce) Müll.Hal.	Acaulon triquetrum (Spruce) Müll.Hal.	Acaulon triquetrum (Spruce) Müll.Hal.	Acaulon	Pottiaceae		Calís, V.	PRESERVED_SPECIMEN	ES	Garraf. Riera de Vallbona.	Barcelona	Cataluña	Barcelona	41.23	1.99	41.27083333	1.9875	1	5000			2	GMTED2010	14	2	1986	GEODETIC_DATUM_ASSUMED_WGS84	0
65554	1701957238	Acaulon	Acaulon triquetrum		Acaulon triquetrum (Spruce) Müll.Hal.	Acaulon triquetrum (Spruce) Müll.Hal.	Acaulon triquetrum (Spruce) Müll.Hal.	Acaulon triquetrum (Spruce) Müll.Hal.	Acaulon	Pottiaceae		Ros, R. M.	PRESERVED_SPECIMEN	ES	Caravaca.	Alicante	Comunidad Valenciana	Alicante	38.15	-0.77	38.15	-0.77	0				9	GMTED2010	16	3	1985	GEODETIC_DATUM_ASSUMED_WGS84	0
65601	1701957340	Acaulon	Acaulon triquetrum		Acaulon triquetrum (Spruce) Müll.Hal.	Acaulon triquetrum (Spruce) Müll.Hal.	Acaulon triquetrum (Spruce) Müll.Hal.	Acaulon triquetrum (Spruce) Müll.Hal.	Acaulon	Pottiaceae		Heras, P.	PRESERVED_SPECIMEN	ES	Navaridas.	La Rioja	La Rioja	La Rioja	42.59	-2.7	42.59	-2.7	0				791	GMTED2010	21	2	1986	GEODETIC_DATUM_ASSUMED_WGS84	0
66096	29400652	Acaulon	Acaulon triquetrum		Acaulon triquetrum (Spruce) Müll.Hal.	Acaulon triquetrum (Spruce) Müll.Hal.	Acaulon triquetrum (Spruce) Müll.Hal.	Acaulon triquetrum (Spruce) Müll.Hal.	Acaulon	Pottiaceae	C.Casas		PRESERVED_SPECIMEN	ES	entre Villalba de los Arcos y Pobla de Masaluca	Tarragona	Cataluña	Tarragona			41.11988327	0.40907693	0		Vilalba dels Arcs	Nomenclator de Municipios y Entidades	438	GMTED2010	8	1	1973		1
66139	29401789	Acaulon	Acaulon triquetrum		Acaulon triquetrum (Spruce) Müll.Hal.	Acaulon triquetrum (Spruce) Müll.Hal.	Acaulon triquetrum (Spruce) Müll.Hal.	Acaulon triquetrum (Spruce) Müll.Hal.	Acaulon	Pottiaceae	E. Fuertes Lasada		PRESERVED_SPECIMEN	ES	Mojados	Valladolid	Castilla y León	Valladolid			41.43280907	-4.66159273	0		Mojados	Nomenclator de Municipios y Entidades	715	GMTED2010	14	6	1984		1
66141	29401796	Acaulon	Acaulon triquetrum		Acaulon triquetrum (Spruce) Müll.Hal.	Acaulon triquetrum (Spruce) Müll.Hal.	Acaulon triquetrum (Spruce) Müll.Hal.	Acaulon triquetrum (Spruce) Müll.Hal.	Acaulon	Pottiaceae	E. Fuertes Lasada		PRESERVED_SPECIMEN	ES	Portillo	Valladolid	Castilla y León	Valladolid			41.47907304	-4.58806156	0		Portillo	Nomenclator de Municipios y Entidades	821	GMTED2010	26	3	1985		1
66149	29401852	Acaulon	Acaulon triquetrum		Acaulon triquetrum (Spruce) Müll.Hal.	Acaulon triquetrum (Spruce) Müll.Hal.	Acaulon triquetrum (Spruce) Müll.Hal.	Acaulon triquetrum (Spruce) Müll.Hal.	Acaulon	Pottiaceae	E.F. Lasala & R.G. Gómez		PRESERVED_SPECIMEN	ES	Bárdenas Reales	Zaragoza	Aragón	Zaragoza			42.20568941	-1.396912824	0		Las Bárdenas	Nomenclator básico	390	GMTED2010	10	1	1975		1
67087	1701955200	Acaulon	Acaulon triquetrum		Acaulon triquetrum C.Müller, 1847	Acaulon triquetrum (Spruce) Müll.Hal.	Acaulon triquetrum (Spruce) Müll.Hal.	Acaulon triquetrum (Spruce) Müll.Hal.	Acaulon	Pottiaceae			PRESERVED_SPECIMEN	ES	Cala Mondragó	Mallorca	Islas Baleares	Baleares			39.34887688	3.188720593	1	0	Cala Mondragó	Nomenclator básico	20	GMTED2010				RECORDED_DATE_MISMATCH	1
71648	225942936	Acaulon	Acaulon triquetrum		Acaulon triquetrum (Spruce) Müll.Hal.	Acaulon triquetrum (Spruce) Müll.Hal.	Acaulon triquetrum (Spruce) Müll.Hal.	Acaulon triquetrum (Spruce) Müll.Hal.	Acaulon	Pottiaceae	C. Casas.		HUMAN_OBSERVATION	ES	Villalba de los Arcos (Tarragona).	Tarragona	Cataluña	Tarragona			41.11988327	0.40907693	0		Vilalba dels Arcs	Nomenclator de Municipios y Entidades	438	GMTED2010	8	1	1973		1
71649	225942937	Acaulon	Acaulon triquetrum		Acaulon triquetrum (Spruce) Müll.Hal.	Acaulon triquetrum (Spruce) Müll.Hal.	Acaulon triquetrum (Spruce) Müll.Hal.	Acaulon triquetrum (Spruce) Müll.Hal.	Acaulon	Pottiaceae	E. Fuertes.		HUMAN_OBSERVATION	ES	Añover de Tajo (Toledo)	Toledo	Castilla-La Mancha	Toledo			39.98842414	-3.76618531	0		Añover de Tajo	Nomenclator de Municipios y Entidades	564	GMTED2010	20	1	1973		1
71650	225942938	Acaulon	Acaulon triquetrum		Acaulon triquetrum (Spruce) Müll.Hal.	Acaulon triquetrum (Spruce) Müll.Hal.	Acaulon triquetrum (Spruce) Müll.Hal.	Acaulon triquetrum (Spruce) Müll.Hal.	Acaulon	Pottiaceae	P. Heras.		HUMAN_OBSERVATION	ES	Navaridas (Arava).	Álava	País Vasco	Álava			42.5450594	-2.62479544	0		Navaridas	Nomenclator de Municipios y Entidades	503	GMTED2010	21	2	1986		1
71651	225942939	Acaulon	Acaulon triquetrum		Acaulon triquetrum (Spruce) Müll.Hal.	Acaulon triquetrum (Spruce) Müll.Hal.	Acaulon triquetrum (Spruce) Müll.Hal.	Acaulon triquetrum (Spruce) Müll.Hal.	Acaulon	Pottiaceae	R.M. Ros.		HUMAN_OBSERVATION	ES	Caravaca (Murcia).	Murcia	Región de Murcia	Murcia			38.1049406	-1.86430745	0		Caravaca de la Cruz	Nomenclator de Municipios y Entidades	599	GMTED2010	16	3	1985		1
71652	225942940	Acaulon	Acaulon triquetrum		Acaulon triquetrum (Spruce) Müll.Hal.	Acaulon triquetrum (Spruce) Müll.Hal.	Acaulon triquetrum (Spruce) Müll.Hal.	Acaulon triquetrum (Spruce) Müll.Hal.	Acaulon	Pottiaceae	R.M.Ros.		HUMAN_OBSERVATION	ES	Puerta de Moratalla.	Murcia	Región de Murcia	Murcia			38.18879405	-1.89190703	0		Moratalla	Nomenclator de Municipios y Entidades	646	GMTED2010	26	10	1986		1
71653	225942941	Acaulon	Acaulon triquetrum		Acaulon triquetrum (Spruce) Müll.Hal.	Acaulon triquetrum (Spruce) Müll.Hal.	Acaulon triquetrum (Spruce) Müll.Hal.	Acaulon triquetrum (Spruce) Müll.Hal.	Acaulon	Pottiaceae	V. Canalís.		HUMAN_OBSERVATION	ES	Garraf, (Barcelona).	Barcelona	Cataluña	Barcelona			41.25408578	1.90073092	0		Garraf	Nomenclator de Municipios y Entidades	7	GMTED2010	14	2	1986		1
73491	235569159	Acaulon	Acaulon triquetrum		Acaulon triquetrum C.Müller, 1847	Acaulon triquetrum (Spruce) Müll.Hal.	Acaulon triquetrum (Spruce) Müll.Hal.	Acaulon triquetrum (Spruce) Müll.Hal.	Acaulon	Pottiaceae	E. Fuertes	E. Fuertes	PRESERVED_SPECIMEN	ES	Añover de Tajo	Toledo	Castilla-La Mancha	Toledo			39.98842414	-3.76618531	0		Añover de Tajo	Nomenclator de Municipios y Entidades	564	GMTED2010	20	1	1977		1
73522	235569224	Acaulon	Acaulon triquetrum		Acaulon triquetrum C.Müller, 1847	Acaulon triquetrum (Spruce) Müll.Hal.	Acaulon triquetrum (Spruce) Müll.Hal.	Acaulon triquetrum (Spruce) Müll.Hal.	Acaulon	Pottiaceae	J. Guerra	J. Guerra	PRESERVED_SPECIMEN	ES	Punta del Sabinar	Albacete	Castilla-La Mancha	Albacete			38.27270762	-2.363219757	0		Punta del Sabinar	Nomenclator de Municipios y Entidades	1286	GMTED2010	9	3	1984		1
76739	1019458635	Acaulon	Acaulon triquetrum		Acaulon triquetrum (Spruce) Müll.Hal.	Acaulon triquetrum (Spruce) Müll.Hal.	Acaulon triquetrum (Spruce) Müll.Hal.	Acaulon triquetrum (Spruce) Müll.Hal.	Acaulon	Pottiaceae	Casas, C.		PRESERVED_SPECIMEN	ES	Almeria	Almería	Andalucía	Almería			36.83892362	-2.46413188	0		Almería	Nomenclator de Municipios y Entidades	4	GoogleEarth	18	3	1972		1
77211	1052360790	Acaulon	Acaulon triquetrum		Acaulon triquetrum (Spruce) Müll.Hal.	Acaulon triquetrum (Spruce) Müll.Hal.	Acaulon triquetrum (Spruce) Müll.Hal.	Acaulon triquetrum (Spruce) Müll.Hal.	Acaulon	Pottiaceae	C. Casas		PRESERVED_SPECIMEN	ES	Almería, Sierra del Cabo de Gata, San José en suelo arcilloso junto a la playa Genoveses	Almería	Andalucía	Almería			36.76022533	-2.11054827	0		San José	Nomenclator de Municipios y Entidades	117	GMTED2010	18	3	1972		1
78007	1139262405	Acaulon	Acaulon triquetrum		Acaulon triquetrum (Spruce) Müll.Hal.	Acaulon triquetrum (Spruce) Müll.Hal.	Acaulon triquetrum (Spruce) Müll.Hal.	Acaulon triquetrum (Spruce) Müll.Hal.	Acaulon	Pottiaceae	Dirkse GM	Sollman P	PRESERVED_SPECIMEN	ES	Halverwege Ontinena en Villanueva de Sigena aan de Rio Alcanadre.	Huesca	Aragón	Huesca			41.6761857	0.08917584	0		Ontiñena	Nomenclator de Municipios y Entidades	219	GMTED2010				RECORDED_DATE_INVALID	1
79048	1701957325	Acaulon	Acaulon triquetrum		Acaulon triquetrum (Spruce) Müll.Hal.	Acaulon triquetrum (Spruce) Müll.Hal.	Acaulon triquetrum (Spruce) Müll.Hal.	Acaulon triquetrum (Spruce) Müll.Hal.	Acaulon	Pottiaceae		Fuertes, E.	PRESERVED_SPECIMEN	ES	Añover de Tajo	Toledo	Castilla-La Mancha	Toledo			39.98842414	-3.76618531	0		Añover de Tajo	Nomenclator de Municipios y Entidades	564	GMTED2010	20	1	1977		1
79235	1804464190	Acaulon	Acaulon triquetrum		Acaulon triquetrum C.Müller, 1847	Acaulon triquetrum (Spruce) Müll.Hal.	Acaulon triquetrum (Spruce) Müll.Hal.	Acaulon triquetrum (Spruce) Müll.Hal.	Acaulon	Pottiaceae	Kuc, Marian M.		PRESERVED_SPECIMEN	ES	Sierra de Lujar	Granada	Andalucía	Granada			36.83076157	-3.400353531	0		Sierra de Lújar I	Nomenclator básico	1776	GMTED2010	26	2	1985	IDENTIFIED_DATE_UNLIKELY	1
79521		Acaulon	Acaulon triquetrum		Acaulon triquetrum (Spruce) Müll.Hal.	Acaulon triquetrum (Spruce) Müll.Hal.	Acaulon triquetrum (Spruce) Müll.Hal.	Acaulon triquetrum (Spruce) Müll.Hal.	Acaulon	Pottiaceae	K. Cezón | J. Muñoz | R. G. Mateo			ES	Selas	Guadalajara	Castilla-La Mancha	Guadalajara			40.9530556	-2.0822222	0				1283	GMTED2010	1	4	2005		2
1974	29440730	Alleniella	Alleniella besseri		Homalia besseri Lobarzewski	Neckera besseri (Lobarz.) Jur.	Alleniella besseri (Lobarz.) S. Olsson, Enroth & D. Quandt	Alleniella besseri (Lobarz.) S. Olsson, Enroth & D. Quandt	Alleniella	Neckeraceae	V. Canalís		PRESERVED_SPECIMEN	ES	Vilaller; Vall de Barravés, cerca de Vinyals	Huesca	Aragón	Huesca	42.5	0.71	42.5	0.71	0				1003	GMTED2010	21	6	1987	GEODETIC_DATUM_ASSUMED_WGS84	0
2577	29454214	Neckera	Neckera besseri		Neckera besseri Juratzka, 1860	Neckera besseri (Lobarz.) Jur.	Alleniella besseri (Lobarz.) S. Olsson, Enroth & D. Quandt	Alleniella besseri (Lobarz.) S. Olsson, Enroth & D. Quandt	Alleniella	Neckeraceae	F. Puche		PRESERVED_SPECIMEN	ES	Cantavieja; abrevadero de Palomita	Teruel	Aragón	Teruel	40.529999	-0.52	40.529999	-0.52	0				1667	GMTED2010	27	8	1978	GEODETIC_DATUM_ASSUMED_WGS84	0
6847	144638534	Neckera	Neckera besseri		Neckera besseri Juratzka, 1860	Neckera besseri (Lobarz.) Jur.	Alleniella besseri (Lobarz.) S. Olsson, Enroth & D. Quandt	Alleniella besseri (Lobarz.) S. Olsson, Enroth & D. Quandt	Alleniella	Neckeraceae	F. Puche		PRESERVED_SPECIMEN	ES	Cara N de la Muela Monchen. Palomita	Teruel	Aragón	Teruel	40.529999	-0.52	40.529999	-0.52	0				1667	GMTED2010	19	9	1982	COORDINATE_ROUNDED;GEODETIC_DATUM_ASSUMED_WGS84	0
6848	144638535	Neckera	Neckera besseri		Neckera besseri Juratzka, 1860	Neckera besseri (Lobarz.) Jur.	Alleniella besseri (Lobarz.) S. Olsson, Enroth & D. Quandt	Alleniella besseri (Lobarz.) S. Olsson, Enroth & D. Quandt	Alleniella	Neckeraceae	F. Puche		PRESERVED_SPECIMEN	ES	Cantavieja. Abrevadero de Palomita	Teruel	Aragón	Teruel	40.529999	-0.52	40.529999	-0.52	0				1667	GMTED2010	27	8	1978	COORDINATE_ROUNDED;GEODETIC_DATUM_ASSUMED_WGS84	0
6871	144638564	Neckera	Neckera besseri		Neckera besseri Juratzka, 1860	Neckera besseri (Lobarz.) Jur.	Alleniella besseri (Lobarz.) S. Olsson, Enroth & D. Quandt	Alleniella besseri (Lobarz.) S. Olsson, Enroth & D. Quandt	Alleniella	Neckeraceae	J. J. Herrero-Borgoñón		PRESERVED_SPECIMEN	ES	Linares de Mora. Sima de la Cespedosa	Teruel	Aragón	Teruel	40.34	-0.55	40.34	-0.55	0				1722	GMTED2010	5	5	1985	COORDINATE_ROUNDED;GEODETIC_DATUM_ASSUMED_WGS84	0
11360	214446282	Alleniella	Alleniella besseri		Homalia besseri Lobarzewski	Neckera besseri (Lobarz.) Jur.	Alleniella besseri (Lobarz.) S. Olsson, Enroth & D. Quandt	Alleniella besseri (Lobarz.) S. Olsson, Enroth & D. Quandt	Alleniella	Neckeraceae	V. Canalís		PRESERVED_SPECIMEN	ES	Vilaller, Vall de Barravés, cerca de Vinyails	Huesca	Aragón	Huesca	42.5	0.71	42.5	0.71	0				1003	GMTED2010	21	6	1987	COORDINATE_ROUNDED;GEODETIC_DATUM_ASSUMED_WGS84	0
15159	214474064	Alleniella	Alleniella besseri		Homalia besseri Lobarzewski	Neckera besseri (Lobarz.) Jur.	Alleniella besseri (Lobarz.) S. Olsson, Enroth & D. Quandt	Alleniella besseri (Lobarz.) S. Olsson, Enroth & D. Quandt	Alleniella	Neckeraceae	Puche		PRESERVED_SPECIMEN	ES	Cantavieja, Loma Gorda	Teruel	Aragón	Teruel	40.529999	-0.52	40.529999	-0.52	0				1667	GMTED2010	19	9	1982	COORDINATE_ROUNDED;GEODETIC_DATUM_ASSUMED_WGS84	0
15286	214474231	Alleniella	Alleniella besseri		Homalia besseri Lobarzewski	Neckera besseri (Lobarz.) Jur.	Alleniella besseri (Lobarz.) S. Olsson, Enroth & D. Quandt	Alleniella besseri (Lobarz.) S. Olsson, Enroth & D. Quandt	Alleniella	Neckeraceae	V. Canalís		PRESERVED_SPECIMEN	ES	Mun, Vilaller, Vall de Barravés, cerca de Vinyals	Huesca	Aragón	Huesca	42.5	0.71	42.5	0.71	0				1003	GMTED2010	21	6	1987	COORDINATE_ROUNDED;GEODETIC_DATUM_ASSUMED_WGS84	0
15350	214474312	Alleniella	Alleniella besseri		Homalia besseri Lobarzewski	Neckera besseri (Lobarz.) Jur.	Alleniella besseri (Lobarz.) S. Olsson, Enroth & D. Quandt	Alleniella besseri (Lobarz.) S. Olsson, Enroth & D. Quandt	Alleniella	Neckeraceae			PRESERVED_SPECIMEN	ES	Cantavieja, Barranco Muela Monchen	Teruel	Aragón	Teruel	40.529999	-0.52	40.529999	-0.52	0				1667	GMTED2010				COORDINATE_ROUNDED;GEODETIC_DATUM_ASSUMED_WGS84	0
15582	214474641	Alleniella	Alleniella besseri		Homalia besseri Lobarzewski	Neckera besseri (Lobarz.) Jur.	Alleniella besseri (Lobarz.) S. Olsson, Enroth & D. Quandt	Alleniella besseri (Lobarz.) S. Olsson, Enroth & D. Quandt	Alleniella	Neckeraceae			PRESERVED_SPECIMEN	ES	Linares de Mora, Sima de la Cespedosa	Teruel	Aragón	Teruel	40.34	-0.55	40.34	-0.55	0				1722	GMTED2010				COORDINATE_ROUNDED;GEODETIC_DATUM_ASSUMED_WGS84	0
16260	214475698	Neckera	Neckera besseri		Neckera besseri Juratzka, 1860	Neckera besseri (Lobarz.) Jur.	Alleniella besseri (Lobarz.) S. Olsson, Enroth & D. Quandt	Alleniella besseri (Lobarz.) S. Olsson, Enroth & D. Quandt	Alleniella	Neckeraceae	Puche		PRESERVED_SPECIMEN	ES	Vistabella del Maestrazgo, Peñagolosa, Barranco del Avellanar	Castellón	Comunidad Valenciana	Castellón	40.240002	-0.34	40.240002	-0.34	0				1434	GMTED2010	5	6	2007	COORDINATE_ROUNDED;GEODETIC_DATUM_ASSUMED_WGS84	0
20802	768614380	Alleniella	Alleniella besseri		Homalia besseri Lobarzewski	Neckera besseri (Lobarz.) Jur.	Alleniella besseri (Lobarz.) S. Olsson, Enroth & D. Quandt	Alleniella besseri (Lobarz.) S. Olsson, Enroth & D. Quandt	Alleniella	Neckeraceae	V. Canalís	V. Calís	PRESERVED_SPECIMEN	ES	Vilaller, Vall de Barravés, cerca de Vinyals	Huesca	Aragón	Huesca	42.5	0.71	42.5	0.71	0				1003	GMTED2010				COORDINATE_ROUNDED;GEODETIC_DATUM_ASSUMED_WGS84;RECORDED_DATE_INVALID	0
42404	1230455175	Neckera	Neckera besseri		Neckera besseri Juratzka, 1860	Neckera besseri (Lobarz.) Jur.	Alleniella besseri (Lobarz.) S. Olsson, Enroth & D. Quandt	Alleniella besseri (Lobarz.) S. Olsson, Enroth & D. Quandt	Alleniella	Neckeraceae			HUMAN_OBSERVATION	ES	Bassegoda	Girona	Cataluña	Girona	42.26	2.63	42.26	2.63	0				487	GMTED2010				GEODETIC_DATUM_ASSUMED_WGS84;COORDINATE_PRECISION_INVALID	0
42420	1230455191	Neckera	Neckera besseri		Neckera besseri Juratzka, 1860	Neckera besseri (Lobarz.) Jur.	Alleniella besseri (Lobarz.) S. Olsson, Enroth & D. Quandt	Alleniella besseri (Lobarz.) S. Olsson, Enroth & D. Quandt	Alleniella	Neckeraceae			HUMAN_OBSERVATION	ES	Vilaller, Vall de Barravés, cerca de Vinyals	Huesca	Aragón	Huesca	42.42	0.68	42.42	0.68	0				1173	GMTED2010				GEODETIC_DATUM_ASSUMED_WGS84;COORDINATE_PRECISION_INVALID	0
42425	1230455196	Neckera	Neckera besseri		Neckera besseri Juratzka, 1860	Neckera besseri (Lobarz.) Jur.	Alleniella besseri (Lobarz.) S. Olsson, Enroth & D. Quandt	Alleniella besseri (Lobarz.) S. Olsson, Enroth & D. Quandt	Alleniella	Neckeraceae			HUMAN_OBSERVATION	ES	Vidrá	Barcelona	Cataluña	Barcelona	42.08	2.27	42.08	2.27	0				605	GMTED2010				GEODETIC_DATUM_ASSUMED_WGS84;COORDINATE_PRECISION_INVALID	0
42434	1230455205	Neckera	Neckera besseri		Neckera besseri Juratzka, 1860	Neckera besseri (Lobarz.) Jur.	Alleniella besseri (Lobarz.) S. Olsson, Enroth & D. Quandt	Alleniella besseri (Lobarz.) S. Olsson, Enroth & D. Quandt	Alleniella	Neckeraceae			HUMAN_OBSERVATION	ES	Rec de l'Espirau	Barcelona	Cataluña	Barcelona	42.08	2.27	42.08	2.27	0				605	GMTED2010				GEODETIC_DATUM_ASSUMED_WGS84;COORDINATE_PRECISION_INVALID	0
42436	1230455207	Neckera	Neckera besseri		Neckera besseri Juratzka, 1860	Neckera besseri (Lobarz.) Jur.	Alleniella besseri (Lobarz.) S. Olsson, Enroth & D. Quandt	Alleniella besseri (Lobarz.) S. Olsson, Enroth & D. Quandt	Alleniella	Neckeraceae			HUMAN_OBSERVATION	ES	Montsant Cornudella	Tarragona	Cataluña	Tarragona	41.25	0.85	41.25	0.85	0				413	GMTED2010				GEODETIC_DATUM_ASSUMED_WGS84;COORDINATE_PRECISION_INVALID	0
42439	1230455210	Neckera	Neckera besseri		Neckera besseri Juratzka, 1860	Neckera besseri (Lobarz.) Jur.	Alleniella besseri (Lobarz.) S. Olsson, Enroth & D. Quandt	Alleniella besseri (Lobarz.) S. Olsson, Enroth & D. Quandt	Alleniella	Neckeraceae			HUMAN_OBSERVATION	ES	Vidrá, en la Creu de l'Arç	Barcelona	Cataluña	Barcelona	42.08	2.27	42.08	2.27	0				605	GMTED2010				GEODETIC_DATUM_ASSUMED_WGS84;COORDINATE_PRECISION_INVALID	0
42440	1230455211	Neckera	Neckera besseri		Neckera besseri Juratzka, 1860	Neckera besseri (Lobarz.) Jur.	Alleniella besseri (Lobarz.) S. Olsson, Enroth & D. Quandt	Alleniella besseri (Lobarz.) S. Olsson, Enroth & D. Quandt	Alleniella	Neckeraceae			HUMAN_OBSERVATION	ES	Berga	Barcelona	Cataluña	Barcelona	42.08	1.78	42.08	1.78	0				1044	GMTED2010				GEODETIC_DATUM_ASSUMED_WGS84;COORDINATE_PRECISION_INVALID	0
42442	1230455213	Neckera	Neckera besseri		Neckera besseri Juratzka, 1860	Neckera besseri (Lobarz.) Jur.	Alleniella besseri (Lobarz.) S. Olsson, Enroth & D. Quandt	Alleniella besseri (Lobarz.) S. Olsson, Enroth & D. Quandt	Alleniella	Neckeraceae			HUMAN_OBSERVATION	ES	Valle de Gresolet	Lleida	Cataluña	Lleida	42.17	1.66	42.17	1.66	0				1281	GMTED2010				GEODETIC_DATUM_ASSUMED_WGS84;COORDINATE_PRECISION_INVALID	0
42443	1230455214	Neckera	Neckera besseri		Neckera besseri Juratzka, 1860	Neckera besseri (Lobarz.) Jur.	Alleniella besseri (Lobarz.) S. Olsson, Enroth & D. Quandt	Alleniella besseri (Lobarz.) S. Olsson, Enroth & D. Quandt	Alleniella	Neckeraceae			HUMAN_OBSERVATION	ES	Els Ports	Tarragona	Cataluña	Tarragona	40.79	0.27	40.79	0.27	0				903	GMTED2010				GEODETIC_DATUM_ASSUMED_WGS84;COORDINATE_PRECISION_INVALID	0
42444	1230455215	Neckera	Neckera besseri		Neckera besseri Juratzka, 1860	Neckera besseri (Lobarz.) Jur.	Alleniella besseri (Lobarz.) S. Olsson, Enroth & D. Quandt	Alleniella besseri (Lobarz.) S. Olsson, Enroth & D. Quandt	Alleniella	Neckeraceae			HUMAN_OBSERVATION	ES	Cornudella de Montsant, El Racó del Sastre,	Tarragona	Cataluña	Tarragona	41.25	0.85	41.25	0.85	0				413	GMTED2010				GEODETIC_DATUM_ASSUMED_WGS84;COORDINATE_PRECISION_INVALID	0
42446	1230455217	Neckera	Neckera besseri		Neckera besseri Juratzka, 1860	Neckera besseri (Lobarz.) Jur.	Alleniella besseri (Lobarz.) S. Olsson, Enroth & D. Quandt	Alleniella besseri (Lobarz.) S. Olsson, Enroth & D. Quandt	Alleniella	Neckeraceae			HUMAN_OBSERVATION	ES	Gemec de les Dones	Barcelona	Cataluña	Barcelona	42.08	2.27	42.08	2.27	0				605	GMTED2010				GEODETIC_DATUM_ASSUMED_WGS84;COORDINATE_PRECISION_INVALID	0
42450	1230455221	Neckera	Neckera besseri		Neckera besseri Juratzka, 1860	Neckera besseri (Lobarz.) Jur.	Alleniella besseri (Lobarz.) S. Olsson, Enroth & D. Quandt	Alleniella besseri (Lobarz.) S. Olsson, Enroth & D. Quandt	Alleniella	Neckeraceae			HUMAN_OBSERVATION	ES	Caldes de Boí	Lleida	Cataluña	Lleida	42.51	0.8	42.51	0.8	0				1379	GMTED2010				GEODETIC_DATUM_ASSUMED_WGS84;COORDINATE_PRECISION_INVALID	0
42453	1230455224	Neckera	Neckera besseri		Neckera besseri Juratzka, 1860	Neckera besseri (Lobarz.) Jur.	Alleniella besseri (Lobarz.) S. Olsson, Enroth & D. Quandt	Alleniella besseri (Lobarz.) S. Olsson, Enroth & D. Quandt	Alleniella	Neckeraceae			HUMAN_OBSERVATION	ES	Pista de Gréixer a Coll d'Escriu, abans de la fageda del Ciot d'en Pere,	Barcelona	Cataluña	Barcelona	42.26	1.78	42.26	1.78	0				1276	GMTED2010				GEODETIC_DATUM_ASSUMED_WGS84;COORDINATE_PRECISION_INVALID	0
42457	1230455228	Neckera	Neckera besseri		Neckera besseri Juratzka, 1860	Neckera besseri (Lobarz.) Jur.	Alleniella besseri (Lobarz.) S. Olsson, Enroth & D. Quandt	Alleniella besseri (Lobarz.) S. Olsson, Enroth & D. Quandt	Alleniella	Neckeraceae			HUMAN_OBSERVATION	ES	Puig de Bassegoda	Girona	Cataluña	Girona	42.26	2.63	42.26	2.63	0				487	GMTED2010				GEODETIC_DATUM_ASSUMED_WGS84;COORDINATE_PRECISION_INVALID	0
42458	1230455229	Neckera	Neckera besseri		Neckera besseri Juratzka, 1860	Neckera besseri (Lobarz.) Jur.	Alleniella besseri (Lobarz.) S. Olsson, Enroth & D. Quandt	Alleniella besseri (Lobarz.) S. Olsson, Enroth & D. Quandt	Alleniella	Neckeraceae			HUMAN_OBSERVATION	ES	Valle de Gresolet	Lleida	Cataluña	Lleida	42.17	1.66	42.17	1.66	0				1281	GMTED2010				GEODETIC_DATUM_ASSUMED_WGS84;COORDINATE_PRECISION_INVALID	0
42465	1230455236	Neckera	Neckera besseri		Neckera besseri Juratzka, 1860	Neckera besseri (Lobarz.) Jur.	Alleniella besseri (Lobarz.) S. Olsson, Enroth & D. Quandt	Alleniella besseri (Lobarz.) S. Olsson, Enroth & D. Quandt	Alleniella	Neckeraceae			HUMAN_OBSERVATION	ES	Santuario de Ntra. Sra. de Corbera	Barcelona	Cataluña	Barcelona	42.08	1.78	42.08	1.78	0				1044	GMTED2010				GEODETIC_DATUM_ASSUMED_WGS84;COORDINATE_PRECISION_INVALID	0
42466	1230455237	Neckera	Neckera besseri		Neckera besseri Juratzka, 1860	Neckera besseri (Lobarz.) Jur.	Alleniella besseri (Lobarz.) S. Olsson, Enroth & D. Quandt	Alleniella besseri (Lobarz.) S. Olsson, Enroth & D. Quandt	Alleniella	Neckeraceae			HUMAN_OBSERVATION	ES	Vilallonga de Ter	Girona	Cataluña	Girona	42.35	2.27	42.35	2.27	0				1510	GMTED2010				GEODETIC_DATUM_ASSUMED_WGS84;COORDINATE_PRECISION_INVALID	0
42467	1230455238	Neckera	Neckera besseri		Neckera besseri Juratzka, 1860	Neckera besseri (Lobarz.) Jur.	Alleniella besseri (Lobarz.) S. Olsson, Enroth & D. Quandt	Alleniella besseri (Lobarz.) S. Olsson, Enroth & D. Quandt	Alleniella	Neckeraceae			HUMAN_OBSERVATION	ES	Torrent de la Planella, Vilallonga de Ter,	Girona	Cataluña	Girona	42.26	2.27	42.26	2.27	0				975	GMTED2010				GEODETIC_DATUM_ASSUMED_WGS84;COORDINATE_PRECISION_INVALID	0
42470	1230455241	Neckera	Neckera besseri		Neckera besseri Juratzka, 1860	Neckera besseri (Lobarz.) Jur.	Alleniella besseri (Lobarz.) S. Olsson, Enroth & D. Quandt	Alleniella besseri (Lobarz.) S. Olsson, Enroth & D. Quandt	Alleniella	Neckeraceae			HUMAN_OBSERVATION	ES	Falgars	Barcelona	Cataluña	Barcelona	42.17	1.9	42.17	1.9	0				1419	GMTED2010				GEODETIC_DATUM_ASSUMED_WGS84;COORDINATE_PRECISION_INVALID	0
42471	1230455242	Neckera	Neckera besseri		Neckera besseri Juratzka, 1860	Neckera besseri (Lobarz.) Jur.	Alleniella besseri (Lobarz.) S. Olsson, Enroth & D. Quandt	Alleniella besseri (Lobarz.) S. Olsson, Enroth & D. Quandt	Alleniella	Neckeraceae			HUMAN_OBSERVATION	ES	Vidrá	Barcelona	Cataluña	Barcelona	42.08	2.27	42.08	2.27	0				605	GMTED2010				GEODETIC_DATUM_ASSUMED_WGS84;COORDINATE_PRECISION_INVALID	0
43109	1230455880	Neckera	Neckera besseri		Neckera besseri Juratzka, 1860	Neckera besseri (Lobarz.) Jur.	Alleniella besseri (Lobarz.) S. Olsson, Enroth & D. Quandt	Alleniella besseri (Lobarz.) S. Olsson, Enroth & D. Quandt	Alleniella	Neckeraceae			HUMAN_OBSERVATION	ES	Al torrent de la Fontbona	Barcelona	Cataluña	Barcelona	42.26	1.78	42.26	1.78	0				1276	GMTED2010				GEODETIC_DATUM_ASSUMED_WGS84;COORDINATE_PRECISION_INVALID	0
43122	1230455893	Neckera	Neckera besseri		Neckera besseri Juratzka, 1860	Neckera besseri (Lobarz.) Jur.	Alleniella besseri (Lobarz.) S. Olsson, Enroth & D. Quandt	Alleniella besseri (Lobarz.) S. Olsson, Enroth & D. Quandt	Alleniella	Neckeraceae			HUMAN_OBSERVATION	ES	Sant Hilari Sacalm	Girona	Cataluña	Girona	41.81	2.39	41.81	2.39	0				1281	GMTED2010				GEODETIC_DATUM_ASSUMED_WGS84;COORDINATE_PRECISION_INVALID	0
43129	1230455900	Neckera	Neckera besseri		Neckera besseri Juratzka, 1860	Neckera besseri (Lobarz.) Jur.	Alleniella besseri (Lobarz.) S. Olsson, Enroth & D. Quandt	Alleniella besseri (Lobarz.) S. Olsson, Enroth & D. Quandt	Alleniella	Neckeraceae			HUMAN_OBSERVATION	ES	la Pedra	Lleida	Cataluña	Lleida	42.08	1.54	42.08	1.54	0				1033	GMTED2010				GEODETIC_DATUM_ASSUMED_WGS84;COORDINATE_PRECISION_INVALID	0
43132	1230455903	Neckera	Neckera besseri		Neckera besseri Juratzka, 1860	Neckera besseri (Lobarz.) Jur.	Alleniella besseri (Lobarz.) S. Olsson, Enroth & D. Quandt	Alleniella besseri (Lobarz.) S. Olsson, Enroth & D. Quandt	Alleniella	Neckeraceae			HUMAN_OBSERVATION	ES	Urús, Barranc de Font Llebrera	Barcelona	Cataluña	Barcelona	42.26	1.78	42.26	1.78	0				1276	GMTED2010				GEODETIC_DATUM_ASSUMED_WGS84;COORDINATE_PRECISION_INVALID	0
43133	1230455904	Neckera	Neckera besseri		Neckera besseri Juratzka, 1860	Neckera besseri (Lobarz.) Jur.	Alleniella besseri (Lobarz.) S. Olsson, Enroth & D. Quandt	Alleniella besseri (Lobarz.) S. Olsson, Enroth & D. Quandt	Alleniella	Neckeraceae			HUMAN_OBSERVATION	ES	La Coma	Barcelona	Cataluña	Barcelona	41.72	1.79	41.72	1.79	0				244	GMTED2010				GEODETIC_DATUM_ASSUMED_WGS84;COORDINATE_PRECISION_INVALID	0
43137	1230455908	Neckera	Neckera besseri		Neckera besseri Juratzka, 1860	Neckera besseri (Lobarz.) Jur.	Alleniella besseri (Lobarz.) S. Olsson, Enroth & D. Quandt	Alleniella besseri (Lobarz.) S. Olsson, Enroth & D. Quandt	Alleniella	Neckeraceae			HUMAN_OBSERVATION	ES	Bono, Tossal de l'Home	Huesca	Aragón	Huesca	42.51	0.68	42.51	0.68	0				1986	GMTED2010				GEODETIC_DATUM_ASSUMED_WGS84;COORDINATE_PRECISION_INVALID	0
43138	1230455909	Neckera	Neckera besseri		Neckera besseri Juratzka, 1860	Neckera besseri (Lobarz.) Jur.	Alleniella besseri (Lobarz.) S. Olsson, Enroth & D. Quandt	Alleniella besseri (Lobarz.) S. Olsson, Enroth & D. Quandt	Alleniella	Neckeraceae			HUMAN_OBSERVATION	ES	Torrent de la Planella	Girona	Cataluña	Girona	42.26	2.27	42.26	2.27	0				975	GMTED2010				GEODETIC_DATUM_ASSUMED_WGS84;COORDINATE_PRECISION_INVALID	0
43139	1230455910	Neckera	Neckera besseri		Neckera besseri Juratzka, 1860	Neckera besseri (Lobarz.) Jur.	Alleniella besseri (Lobarz.) S. Olsson, Enroth & D. Quandt	Alleniella besseri (Lobarz.) S. Olsson, Enroth & D. Quandt	Alleniella	Neckeraceae			HUMAN_OBSERVATION	ES	Vers Fontcoberta	Barcelona	Cataluña	Barcelona	42.08	2.27	42.08	2.27	0				605	GMTED2010				GEODETIC_DATUM_ASSUMED_WGS84;COORDINATE_PRECISION_INVALID	0
43140	1230455911	Neckera	Neckera besseri		Neckera besseri Juratzka, 1860	Neckera besseri (Lobarz.) Jur.	Alleniella besseri (Lobarz.) S. Olsson, Enroth & D. Quandt	Alleniella besseri (Lobarz.) S. Olsson, Enroth & D. Quandt	Alleniella	Neckeraceae			HUMAN_OBSERVATION	ES	La Molina	Barcelona	Cataluña	Barcelona	42.26	1.9	42.26	1.9	0				1350	GMTED2010				GEODETIC_DATUM_ASSUMED_WGS84;COORDINATE_PRECISION_INVALID	0
43143	1230455914	Neckera	Neckera besseri		Neckera besseri Juratzka, 1860	Neckera besseri (Lobarz.) Jur.	Alleniella besseri (Lobarz.) S. Olsson, Enroth & D. Quandt	Alleniella besseri (Lobarz.) S. Olsson, Enroth & D. Quandt	Alleniella	Neckeraceae			HUMAN_OBSERVATION	ES	Llinars de Berga	Lleida	Cataluña	Lleida	42.08	1.66	42.08	1.66	0				776	GMTED2010				GEODETIC_DATUM_ASSUMED_WGS84;COORDINATE_PRECISION_INVALID	0
43144	1230455915	Neckera	Neckera besseri		Neckera besseri Juratzka, 1860	Neckera besseri (Lobarz.) Jur.	Alleniella besseri (Lobarz.) S. Olsson, Enroth & D. Quandt	Alleniella besseri (Lobarz.) S. Olsson, Enroth & D. Quandt	Alleniella	Neckeraceae			HUMAN_OBSERVATION	ES	Sant Amanç	Girona	Cataluña	Girona	42.17	2.15	42.17	2.15	0				778	GMTED2010				GEODETIC_DATUM_ASSUMED_WGS84;COORDINATE_PRECISION_INVALID	0
43145	1230455916	Neckera	Neckera besseri		Neckera besseri Juratzka, 1860	Neckera besseri (Lobarz.) Jur.	Alleniella besseri (Lobarz.) S. Olsson, Enroth & D. Quandt	Alleniella besseri (Lobarz.) S. Olsson, Enroth & D. Quandt	Alleniella	Neckeraceae			HUMAN_OBSERVATION	ES	Muntanyes de Prades, Capafonts	Tarragona	Cataluña	Tarragona	41.26	0.96	41.26	0.96	0				857	GMTED2010				GEODETIC_DATUM_ASSUMED_WGS84;COORDINATE_PRECISION_INVALID	0
43146	1230455917	Neckera	Neckera besseri		Neckera besseri Juratzka, 1860	Neckera besseri (Lobarz.) Jur.	Alleniella besseri (Lobarz.) S. Olsson, Enroth & D. Quandt	Alleniella besseri (Lobarz.) S. Olsson, Enroth & D. Quandt	Alleniella	Neckeraceae			HUMAN_OBSERVATION	ES	Font del Serrat en la Vall de Bianya, cerca de Olot	Girona	Cataluña	Girona	42.17	2.39	42.17	2.39	0				911	GMTED2010				GEODETIC_DATUM_ASSUMED_WGS84;COORDINATE_PRECISION_INVALID	0
43148	1230455919	Neckera	Neckera besseri		Neckera besseri Juratzka, 1860	Neckera besseri (Lobarz.) Jur.	Alleniella besseri (Lobarz.) S. Olsson, Enroth & D. Quandt	Alleniella besseri (Lobarz.) S. Olsson, Enroth & D. Quandt	Alleniella	Neckeraceae			HUMAN_OBSERVATION	ES	el Caro	Castellón	Comunidad Valenciana	Castellón	40.7	0.27	40.7	0.27	0				995	GMTED2010				GEODETIC_DATUM_ASSUMED_WGS84;COORDINATE_PRECISION_INVALID	0
43152	1230455923	Neckera	Neckera besseri		Neckera besseri Juratzka, 1860	Neckera besseri (Lobarz.) Jur.	Alleniella besseri (Lobarz.) S. Olsson, Enroth & D. Quandt	Alleniella besseri (Lobarz.) S. Olsson, Enroth & D. Quandt	Alleniella	Neckeraceae			HUMAN_OBSERVATION	ES	Urús, Serra de Comesjuntes	Barcelona	Cataluña	Barcelona	42.26	1.78	42.26	1.78	0				1276	GMTED2010				GEODETIC_DATUM_ASSUMED_WGS84;COORDINATE_PRECISION_INVALID	0
43153	1230455924	Neckera	Neckera besseri		Neckera besseri Juratzka, 1860	Neckera besseri (Lobarz.) Jur.	Alleniella besseri (Lobarz.) S. Olsson, Enroth & D. Quandt	Alleniella besseri (Lobarz.) S. Olsson, Enroth & D. Quandt	Alleniella	Neckeraceae			HUMAN_OBSERVATION	ES	Bohí	Lleida	Cataluña	Lleida	42.51	0.8	42.51	0.8	0				1379	GMTED2010				GEODETIC_DATUM_ASSUMED_WGS84;COORDINATE_PRECISION_INVALID	0
43154	1230455925	Neckera	Neckera besseri		Neckera besseri Juratzka, 1860	Neckera besseri (Lobarz.) Jur.	Alleniella besseri (Lobarz.) S. Olsson, Enroth & D. Quandt	Alleniella besseri (Lobarz.) S. Olsson, Enroth & D. Quandt	Alleniella	Neckeraceae			HUMAN_OBSERVATION	ES	Santa Coloma	Lleida	Cataluña	Lleida	42.43	1.41	42.43	1.41	0				1315	GMTED2010				GEODETIC_DATUM_ASSUMED_WGS84;COORDINATE_PRECISION_INVALID	0
43159	1230455930	Neckera	Neckera besseri		Neckera besseri Juratzka, 1860	Neckera besseri (Lobarz.) Jur.	Alleniella besseri (Lobarz.) S. Olsson, Enroth & D. Quandt	Alleniella besseri (Lobarz.) S. Olsson, Enroth & D. Quandt	Alleniella	Neckeraceae			HUMAN_OBSERVATION	ES	Pobla de Lillet	Lleida	Cataluña	Lleida	42.17	1.66	42.17	1.66	0				1281	GMTED2010				GEODETIC_DATUM_ASSUMED_WGS84;COORDINATE_PRECISION_INVALID	0
43160	1230455931	Neckera	Neckera besseri		Neckera besseri Juratzka, 1860	Neckera besseri (Lobarz.) Jur.	Alleniella besseri (Lobarz.) S. Olsson, Enroth & D. Quandt	Alleniella besseri (Lobarz.) S. Olsson, Enroth & D. Quandt	Alleniella	Neckeraceae			HUMAN_OBSERVATION	ES	La Sénia	Castellón	Comunidad Valenciana	Castellón	40.61	0.27	40.61	0.27	0				300	GMTED2010				GEODETIC_DATUM_ASSUMED_WGS84;COORDINATE_PRECISION_INVALID	0
43161	1230455932	Neckera	Neckera besseri		Neckera besseri Juratzka, 1860	Neckera besseri (Lobarz.) Jur.	Alleniella besseri (Lobarz.) S. Olsson, Enroth & D. Quandt	Alleniella besseri (Lobarz.) S. Olsson, Enroth & D. Quandt	Alleniella	Neckeraceae			HUMAN_OBSERVATION	ES	Congost de Montrebei	Huesca	Aragón	Huesca	41.97	0.58	41.97	0.58	0				705	GMTED2010				GEODETIC_DATUM_ASSUMED_WGS84;COORDINATE_PRECISION_INVALID	0
43163	1230455934	Neckera	Neckera besseri		Neckera besseri Juratzka, 1860	Neckera besseri (Lobarz.) Jur.	Alleniella besseri (Lobarz.) S. Olsson, Enroth & D. Quandt	Alleniella besseri (Lobarz.) S. Olsson, Enroth & D. Quandt	Alleniella	Neckeraceae			HUMAN_OBSERVATION	ES	Boí	Lleida	Cataluña	Lleida	42.51	0.8	42.51	0.8	0				1379	GMTED2010				GEODETIC_DATUM_ASSUMED_WGS84;COORDINATE_PRECISION_INVALID	0
43164	1230455935	Neckera	Neckera besseri		Neckera besseri Juratzka, 1860	Neckera besseri (Lobarz.) Jur.	Alleniella besseri (Lobarz.) S. Olsson, Enroth & D. Quandt	Alleniella besseri (Lobarz.) S. Olsson, Enroth & D. Quandt	Alleniella	Neckeraceae			HUMAN_OBSERVATION	ES	Guardiola de Bergueda, Font del Faig	Barcelona	Cataluña	Barcelona	42.26	1.78	42.26	1.78	0				1276	GMTED2010				GEODETIC_DATUM_ASSUMED_WGS84;COORDINATE_PRECISION_INVALID	0
43166	1230455937	Neckera	Neckera besseri		Neckera besseri Juratzka, 1860	Neckera besseri (Lobarz.) Jur.	Alleniella besseri (Lobarz.) S. Olsson, Enroth & D. Quandt	Alleniella besseri (Lobarz.) S. Olsson, Enroth & D. Quandt	Alleniella	Neckeraceae			HUMAN_OBSERVATION	ES	Rec de les Rovires	Barcelona	Cataluña	Barcelona	42.08	2.27	42.08	2.27	0				605	GMTED2010				GEODETIC_DATUM_ASSUMED_WGS84;COORDINATE_PRECISION_INVALID	0
43167	1230455938	Neckera	Neckera besseri		Neckera besseri Juratzka, 1860	Neckera besseri (Lobarz.) Jur.	Alleniella besseri (Lobarz.) S. Olsson, Enroth & D. Quandt	Alleniella besseri (Lobarz.) S. Olsson, Enroth & D. Quandt	Alleniella	Neckeraceae			HUMAN_OBSERVATION	ES	Clot de les Molloneres	Girona	Cataluña	Girona	42.35	2.14	42.35	2.14	0				1341	GMTED2010				GEODETIC_DATUM_ASSUMED_WGS84;COORDINATE_PRECISION_INVALID	0
43171	1230455942	Neckera	Neckera besseri		Neckera besseri Juratzka, 1860	Neckera besseri (Lobarz.) Jur.	Alleniella besseri (Lobarz.) S. Olsson, Enroth & D. Quandt	Alleniella besseri (Lobarz.) S. Olsson, Enroth & D. Quandt	Alleniella	Neckeraceae			HUMAN_OBSERVATION	ES	Santuari de Corbera	Barcelona	Cataluña	Barcelona	42.08	1.78	42.08	1.78	0				1044	GMTED2010				GEODETIC_DATUM_ASSUMED_WGS84;COORDINATE_PRECISION_INVALID	0
43179	1230455950	Neckera	Neckera besseri		Neckera besseri Juratzka, 1860	Neckera besseri (Lobarz.) Jur.	Alleniella besseri (Lobarz.) S. Olsson, Enroth & D. Quandt	Alleniella besseri (Lobarz.) S. Olsson, Enroth & D. Quandt	Alleniella	Neckeraceae			HUMAN_OBSERVATION	ES	Santuario de Ntra. Sra. de Falgars	Barcelona	Cataluña	Barcelona	42.17	1.9	42.17	1.9	0				1419	GMTED2010				GEODETIC_DATUM_ASSUMED_WGS84;COORDINATE_PRECISION_INVALID	0
43180	1230455951	Neckera	Neckera besseri		Neckera besseri Juratzka, 1860	Neckera besseri (Lobarz.) Jur.	Alleniella besseri (Lobarz.) S. Olsson, Enroth & D. Quandt	Alleniella besseri (Lobarz.) S. Olsson, Enroth & D. Quandt	Alleniella	Neckeraceae			HUMAN_OBSERVATION	ES	Riera de Catllar	Girona	Cataluña	Girona	42.35	2.27	42.35	2.27	0				1510	GMTED2010				GEODETIC_DATUM_ASSUMED_WGS84;COORDINATE_PRECISION_INVALID	0
43186	1230455957	Neckera	Neckera besseri		Neckera besseri Juratzka, 1860	Neckera besseri (Lobarz.) Jur.	Alleniella besseri (Lobarz.) S. Olsson, Enroth & D. Quandt	Alleniella besseri (Lobarz.) S. Olsson, Enroth & D. Quandt	Alleniella	Neckeraceae			HUMAN_OBSERVATION	ES	Gósol	Lleida	Cataluña	Lleida	42.17	1.54	42.17	1.54	0				1876	GMTED2010				GEODETIC_DATUM_ASSUMED_WGS84;COORDINATE_PRECISION_INVALID	0
43190	1230455961	Neckera	Neckera besseri		Neckera besseri Juratzka, 1860	Neckera besseri (Lobarz.) Jur.	Alleniella besseri (Lobarz.) S. Olsson, Enroth & D. Quandt	Alleniella besseri (Lobarz.) S. Olsson, Enroth & D. Quandt	Alleniella	Neckeraceae			HUMAN_OBSERVATION	ES	Pantá de Sau	Barcelona	Cataluña	Barcelona	41.9	2.27	41.9	2.27	0				511	GMTED2010				GEODETIC_DATUM_ASSUMED_WGS84;COORDINATE_PRECISION_INVALID	0
43195	1230455966	Neckera	Neckera besseri		Neckera besseri Juratzka, 1860	Neckera besseri (Lobarz.) Jur.	Alleniella besseri (Lobarz.) S. Olsson, Enroth & D. Quandt	Alleniella besseri (Lobarz.) S. Olsson, Enroth & D. Quandt	Alleniella	Neckeraceae			HUMAN_OBSERVATION	ES	Boí	Lleida	Cataluña	Lleida	42.51	0.8	42.51	0.8	0				1379	GMTED2010				GEODETIC_DATUM_ASSUMED_WGS84;COORDINATE_PRECISION_INVALID	0
55828	1252603148	Neckera	Neckera besseri		Neckera besseri Juratzka, 1860	Neckera besseri (Lobarz.) Jur.	Alleniella besseri (Lobarz.) S. Olsson, Enroth & D. Quandt	Alleniella besseri (Lobarz.) S. Olsson, Enroth & D. Quandt	Alleniella	Neckeraceae			HUMAN_OBSERVATION	AD	Santa Coloma	Andorra			42.486	1.485	42.486	1.485	0				1123	GMTED2010				GEODETIC_DATUM_ASSUMED_WGS84;GEODETIC_DATUM_INVALID	0
59429	1500447012	Neckera	Neckera besseri		Neckera besseri Juratzka, 1860	Neckera besseri (Lobarz.) Jur.	Alleniella besseri (Lobarz.) S. Olsson, Enroth & D. Quandt	Alleniella besseri (Lobarz.) S. Olsson, Enroth & D. Quandt	Alleniella	Neckeraceae	F. Puche Pinazo	F. Puche Pizo	PRESERVED_SPECIMEN	ES	Parc Natural de la Font Roja	Alicante	Comunidad Valenciana	Alicante	38.66	-0.54	38.66	-0.54	0				1169	GMTED2010	10	2	1996	GEODETIC_DATUM_ASSUMED_WGS84	0
60667	1500448676	Neckera	Neckera besseri		Neckera besseri Juratzka, 1860	Neckera besseri (Lobarz.) Jur.	Alleniella besseri (Lobarz.) S. Olsson, Enroth & D. Quandt	Alleniella besseri (Lobarz.) S. Olsson, Enroth & D. Quandt	Alleniella	Neckeraceae	F. Puche Pinazo | J. G. Segarra Moragues | C. Gimeno	F. Puche Pizo | J. G. Segarra Moragues | C. Gimeno	PRESERVED_SPECIMEN	ES	Barranc del Espino	Castellón	Comunidad Valenciana	Castellón	40.31	-0.35	40.31	-0.35	0				1201	GMTED2010	11	4	1982	GEODETIC_DATUM_ASSUMED_WGS84	0
60695	1500448730	Neckera	Neckera besseri		Neckera besseri Juratzka, 1860	Neckera besseri (Lobarz.) Jur.	Alleniella besseri (Lobarz.) S. Olsson, Enroth & D. Quandt	Alleniella besseri (Lobarz.) S. Olsson, Enroth & D. Quandt	Alleniella	Neckeraceae	J. J. Herrero Borgoñón	J. J. Herrero Borgoñón	PRESERVED_SPECIMEN	ES	Barranc del Espino	Castellón	Comunidad Valenciana	Castellón	40.31	-0.35	40.31	-0.35	0				1201	GMTED2010	9	2	1980	GEODETIC_DATUM_ASSUMED_WGS84	0
61369	1500645493	Neckera	Neckera besseri		Neckera besseri Juratzka, 1860	Neckera besseri (Lobarz.) Jur.	Alleniella besseri (Lobarz.) S. Olsson, Enroth & D. Quandt	Alleniella besseri (Lobarz.) S. Olsson, Enroth & D. Quandt	Alleniella	Neckeraceae	J. G. Segarra Moragues	J. G. Segarra Moragues	PRESERVED_SPECIMEN	ES	Barranc del Salt	Castellón	Comunidad Valenciana	Castellón	40.71	0.18	40.71	0.18	0				1136	GMTED2010	12	6	1998	GEODETIC_DATUM_ASSUMED_WGS84	0
61411	1500690835	Neckera	Neckera besseri		Neckera besseri Juratzka, 1860	Neckera besseri (Lobarz.) Jur.	Alleniella besseri (Lobarz.) S. Olsson, Enroth & D. Quandt	Alleniella besseri (Lobarz.) S. Olsson, Enroth & D. Quandt	Alleniella	Neckeraceae	F. Puche Pinazo	F. Puche Pizo	HUMAN_OBSERVATION	ES	Barranc de l'Avellanar	Castellón	Comunidad Valenciana	Castellón	40.24	-0.33	40.24	-0.33	0				1393	GMTED2010	5	6	2007	GEODETIC_DATUM_ASSUMED_WGS84	0
61518	1500747168	Neckera	Neckera besseri		Neckera besseri Juratzka, 1860	Neckera besseri (Lobarz.) Jur.	Alleniella besseri (Lobarz.) S. Olsson, Enroth & D. Quandt	Alleniella besseri (Lobarz.) S. Olsson, Enroth & D. Quandt	Alleniella	Neckeraceae	F. Puche Pinazo	F. Puche Pizo	HUMAN_OBSERVATION	ES	Barranc de l'Avellanar	Castellón	Comunidad Valenciana	Castellón	40.24	-0.33	40.24	-0.33	0				1393	GMTED2010	5	6	2007	GEODETIC_DATUM_ASSUMED_WGS84	0
61645	1500966381	Neckera	Neckera besseri		Neckera besseri Juratzka, 1860	Neckera besseri (Lobarz.) Jur.	Alleniella besseri (Lobarz.) S. Olsson, Enroth & D. Quandt	Alleniella besseri (Lobarz.) S. Olsson, Enroth & D. Quandt	Alleniella	Neckeraceae	F. Puche Pinazo | J. C. Cristóbal Fernanz | N. Jover | C. Galán Boluda	F. Puche Pinazo | J. C. Cristóbal Fernanz | N. Jover | C. Galán Boluda	HUMAN_OBSERVATION	ES		Alicante	Comunidad Valenciana	Alicante	38.66	-0.53	38.66	-0.53	0				1142	GMTED2010	20	5	2009	GEODETIC_DATUM_ASSUMED_WGS84	0
61692	1501221520	Neckera	Neckera besseri		Neckera besseri Juratzka, 1860	Neckera besseri (Lobarz.) Jur.	Alleniella besseri (Lobarz.) S. Olsson, Enroth & D. Quandt	Alleniella besseri (Lobarz.) S. Olsson, Enroth & D. Quandt	Alleniella	Neckeraceae	F. Puche Pinazo	F. Puche Pizo	HUMAN_OBSERVATION	ES		Castellón	Comunidad Valenciana	Castellón	40.68	0.1	40.68	0.1	0				1178	GMTED2010	30	5	2012	GEODETIC_DATUM_ASSUMED_WGS84	0
61726	1501222146	Neckera	Neckera besseri		Neckera besseri Juratzka, 1860	Neckera besseri (Lobarz.) Jur.	Alleniella besseri (Lobarz.) S. Olsson, Enroth & D. Quandt	Alleniella besseri (Lobarz.) S. Olsson, Enroth & D. Quandt	Alleniella	Neckeraceae	F. Puche Pinazo	F. Puche Pizo	HUMAN_OBSERVATION	ES		Castellón	Comunidad Valenciana	Castellón	40.7	0.11	40.7	0.11	0				961	GMTED2010	29	5	2012	GEODETIC_DATUM_ASSUMED_WGS84	0
61730	1501222151	Neckera	Neckera besseri		Neckera besseri Juratzka, 1860	Neckera besseri (Lobarz.) Jur.	Alleniella besseri (Lobarz.) S. Olsson, Enroth & D. Quandt	Alleniella besseri (Lobarz.) S. Olsson, Enroth & D. Quandt	Alleniella	Neckeraceae	F. Puche Pinazo	F. Puche Pizo	HUMAN_OBSERVATION	ES		Castellón	Comunidad Valenciana	Castellón	40.68	0.13	40.68	0.13	0				1052	GMTED2010	29	5	2012	GEODETIC_DATUM_ASSUMED_WGS84	0
63728	1701954305	Neckera	Neckera besseri		Neckera besseri Juratzka, 1860	Neckera besseri (Lobarz.) Jur.	Alleniella besseri (Lobarz.) S. Olsson, Enroth & D. Quandt	Alleniella besseri (Lobarz.) S. Olsson, Enroth & D. Quandt	Alleniella	Neckeraceae		Calís, V.	PRESERVED_SPECIMEN	ES	Bono. 1,5 km. al SE del Tossal de l'Home. Vessant dret de la Vall de Barravés (Vall de la Noguera Ribagorçana). Vessant sud dels Pirineus Centrals.	Huesca	Aragón	Huesca	42.57	0.75	42.57	0.75	0				1399	GMTED2010	18	7	1987	GEODETIC_DATUM_ASSUMED_WGS84	0
63730	1701954308	Neckera	Neckera besseri		Neckera besseri Juratzka, 1860	Neckera besseri (Lobarz.) Jur.	Alleniella besseri (Lobarz.) S. Olsson, Enroth & D. Quandt	Alleniella besseri (Lobarz.) S. Olsson, Enroth & D. Quandt	Alleniella	Neckeraceae		Calís, V.	PRESERVED_SPECIMEN	ES	Bono. 1,5 km. al SE del Tossal de l'Home. Vessant dret de la Vall de Barravés (Vall de la Noguera Ribagorçana). Vessant sud dels Pirineus Centrals.	Huesca	Aragón	Huesca	42.57	0.75	42.57	0.75	0				1399	GMTED2010	18	7	1987	GEODETIC_DATUM_ASSUMED_WGS84	0
63740	1701954321	Neckera	Neckera besseri		Neckera besseri Juratzka, 1860	Neckera besseri (Lobarz.) Jur.	Alleniella besseri (Lobarz.) S. Olsson, Enroth & D. Quandt	Alleniella besseri (Lobarz.) S. Olsson, Enroth & D. Quandt	Alleniella	Neckeraceae		Calís, V.	PRESERVED_SPECIMEN	ES	Bono. 1,5 km. al SE del Tossal de l'Home. Vessant dret de la Vall de Barravés (Vall de la Noguera Ribagorçana). Vessant sud dels Pirineus Centrals.	Huesca	Aragón	Huesca	42.57	0.75	42.57	0.75	0				1399	GMTED2010	18	7	1987	GEODETIC_DATUM_ASSUMED_WGS84	0
63744	1701954330	Neckera	Neckera besseri		Neckera besseri Juratzka, 1860	Neckera besseri (Lobarz.) Jur.	Alleniella besseri (Lobarz.) S. Olsson, Enroth & D. Quandt	Alleniella besseri (Lobarz.) S. Olsson, Enroth & D. Quandt	Alleniella	Neckeraceae		Calís, V.	PRESERVED_SPECIMEN	ES	Bono. 1,5 km. al SE del Tossal de l'Home. Vessant dret de la Vall de Barravés (Vall de la Noguera Ribagorçana). Vessant sud dels Pirineus Centrals.	Huesca	Aragón	Huesca	42.57	0.75	42.57	0.75	0				1399	GMTED2010	18	7	1987	GEODETIC_DATUM_ASSUMED_WGS84	0
63746	1701954332	Neckera	Neckera besseri		Neckera besseri Juratzka, 1860	Neckera besseri (Lobarz.) Jur.	Alleniella besseri (Lobarz.) S. Olsson, Enroth & D. Quandt	Alleniella besseri (Lobarz.) S. Olsson, Enroth & D. Quandt	Alleniella	Neckeraceae		Calís, V.	PRESERVED_SPECIMEN	ES	Bono. Uns 500 m a l'E de Vinyals. Vessant esquerre de la Vall de Barravés (Vall de la Noguera Ribagorçana). Vessant sud dels Pirineus Centrals.	Lleida	Cataluña	Lleida	42.48	0.75	42.48	0.75	0				1574	GMTED2010	19	6	1987	GEODETIC_DATUM_ASSUMED_WGS84	0
63755	1701954345	Neckera	Neckera besseri		Neckera besseri Juratzka, 1860	Neckera besseri (Lobarz.) Jur.	Alleniella besseri (Lobarz.) S. Olsson, Enroth & D. Quandt	Alleniella besseri (Lobarz.) S. Olsson, Enroth & D. Quandt	Alleniella	Neckeraceae		Calís, V.	PRESERVED_SPECIMEN	ES	Bono. Uns 500 m a l'E de Vinyals. Vessant esquerre de la Vall de Barravés (Vall de la Noguera Ribagorçana). Vessant sud dels Pirineus Centrals.	Lleida	Cataluña	Lleida	42.48	0.75	42.48	0.75	0				1574	GMTED2010	21	6	1987	GEODETIC_DATUM_ASSUMED_WGS84	0
63766	1701954364	Neckera	Neckera besseri		Neckera besseri Juratzka, 1860	Neckera besseri (Lobarz.) Jur.	Alleniella besseri (Lobarz.) S. Olsson, Enroth & D. Quandt	Alleniella besseri (Lobarz.) S. Olsson, Enroth & D. Quandt	Alleniella	Neckeraceae		Calís, V.	PRESERVED_SPECIMEN	ES	Bono. 1,5 km. al SE del Tossal de l'Home. Vessant dret de la Vall de Barravés (Vall de la Noguera Ribagorçana). Vessant sud dels Pirineus Centrals.	Huesca	Aragón	Huesca	42.57	0.75	42.57	0.75	0				1399	GMTED2010	18	7	1987	GEODETIC_DATUM_ASSUMED_WGS84	0
64016	1701954756	Alleniella	Alleniella besseri		Homalia besseri Lobarzewski	Neckera besseri (Lobarz.) Jur.	Alleniella besseri (Lobarz.) S. Olsson, Enroth & D. Quandt	Alleniella besseri (Lobarz.) S. Olsson, Enroth & D. Quandt	Alleniella	Neckeraceae		Calís, V.	PRESERVED_SPECIMEN	ES	Vilaller. Vall de Barravés, cerca de Vinyals.	Lleida	Cataluña	Lleida	42.48	0.75	42.48	0.75	0				1574	GMTED2010	21	6	1987	GEODETIC_DATUM_ASSUMED_WGS84	0
70096	200989110	Neckera	Neckera besseri		Neckera besseri Juratzka, 1860	Neckera besseri (Lobarz.) Jur.	Alleniella besseri (Lobarz.) S. Olsson, Enroth & D. Quandt	Alleniella besseri (Lobarz.) S. Olsson, Enroth & D. Quandt	Alleniella	Neckeraceae	Long, David G		UNKNOWN	ES	Cliffs above Grazalema, W of Ronda	Cádiz	Andalucía	Cádiz			36.7679883	-5.36588983	0		Grazalema	Nomenclator de Municipios y Entidades	744	GMTED2010				BASIS_OF_RECORD_INVALID	1
72484	225944204	Neckera	Neckera besseri		Neckera besseri Juratzka, 1860	Neckera besseri (Lobarz.) Jur.	Alleniella besseri (Lobarz.) S. Olsson, Enroth & D. Quandt	Alleniella besseri (Lobarz.) S. Olsson, Enroth & D. Quandt	Alleniella	Neckeraceae	F. Puche.		HUMAN_OBSERVATION	ES	Palomita (Teruel)	Teruel	Aragón	Teruel			40.61407498	-0.480895863	0		Palomita	Nomenclator básico	1444	GMTED2010	27	8	1978		1
78349	1270654092	Neckera	Neckera besseri		Neckera besseri Juratzka, 1860	Neckera besseri (Lobarz.) Jur.	Alleniella besseri (Lobarz.) S. Olsson, Enroth & D. Quandt	Alleniella besseri (Lobarz.) S. Olsson, Enroth & D. Quandt	Alleniella	Neckeraceae			PRESERVED_SPECIMEN	ES	Jaca, oberes Ordosa-Tal	Huesca	Aragón	Huesca			42.57073634	-0.54955746	0		Jaca	Nomenclator de Municipios y Entidades	796	GMTED2010	23	5	1960		1
78997	1701956920	Neckera	Neckera besseri		Neckera besseri Juratzka, 1860	Neckera besseri (Lobarz.) Jur.	Alleniella besseri (Lobarz.) S. Olsson, Enroth & D. Quandt	Alleniella besseri (Lobarz.) S. Olsson, Enroth & D. Quandt	Alleniella	Neckeraceae		Puche	PRESERVED_SPECIMEN	ES	Abrevadero de Palomita	Teruel	Aragón	Teruel			40.61407498	-0.480895863	0		Palomita	Nomenclator básico	1444	GMTED2010	27	8	1978		1
2513	29453859	Neckera	Neckera complanata		Neckera complanata Hübener, 1833	Neckera complanata (Hedw.) Huebener	Alleniella complanata (Hedw.) S.Olsson, Enroth & D.Quandt	Alleniella complanata (Hedw.) S.Olsson, Enroth & D.Quandt	Alleniella	Neckeraceae	J.Muñoz		PRESERVED_SPECIMEN	ES	(Posada de Valdeón), Caldevilla, arroyo de Raicedo	León	Castilla y León	León	43.139999	-4.97	43.139999	-4.97	0				1235	GMTED2010	31	1	1993	GEODETIC_DATUM_ASSUMED_WGS84	0
2520	29453889	Neckera	Neckera complanata		Neckera complanata Hübener, 1833	Neckera complanata (Hedw.) Huebener	Alleniella complanata (Hedw.) S.Olsson, Enroth & D.Quandt	Alleniella complanata (Hedw.) S.Olsson, Enroth & D.Quandt	Alleniella	Neckeraceae	B.Albertos, R.Garilleti, F.Lara & M.Vergara		PRESERVED_SPECIMEN	ES	Candeleda-Arenas de San Pedro, río Muelas, junto al camino a la Garganta Lóbrega	Ávila	Castilla y León	Ávila	40.169998	-5.2	40.169998	-5.2	0				577	GMTED2010	16	5	1993	GEODETIC_DATUM_ASSUMED_WGS84	0
2524	29453903	Neckera	Neckera complanata		Neckera complanata Hübener, 1833	Neckera complanata (Hedw.) Huebener	Alleniella complanata (Hedw.) S.Olsson, Enroth & D.Quandt	Alleniella complanata (Hedw.) S.Olsson, Enroth & D.Quandt	Alleniella	Neckeraceae	E.Fuertes & M.Acón		PRESERVED_SPECIMEN	ES	Vega de Liébana, prope Barago, río Frío	Palencia	Castilla y León	Palencia	42.98	-4.72	42.98	-4.72	0				2255	GMTED2010	19	9	1996	GEODETIC_DATUM_ASSUMED_WGS84	0
2528	29453915	Neckera	Neckera complanata		Neckera complanata Hübener, 1833	Neckera complanata (Hedw.) Huebener	Alleniella complanata (Hedw.) S.Olsson, Enroth & D.Quandt	Alleniella complanata (Hedw.) S.Olsson, Enroth & D.Quandt	Alleniella	Neckeraceae	E.Guinea		PRESERVED_SPECIMEN	ES	Orduña, Virgen de Orduña	Burgos	Castilla y León	Burgos	42.990002	-3.12	42.990002	-3.12	0				881	GMTED2010	21	9	1930	GEODETIC_DATUM_ASSUMED_WGS84	0
2529	29453919	Neckera	Neckera complanata		Neckera complanata Hübener, 1833	Neckera complanata (Hedw.) Huebener	Alleniella complanata (Hedw.) S.Olsson, Enroth & D.Quandt	Alleniella complanata (Hedw.) S.Olsson, Enroth & D.Quandt	Alleniella	Neckeraceae	E.Guinea		PRESERVED_SPECIMEN	ES	Orduña, Virgen de Orduña	Burgos	Castilla y León	Burgos	42.990002	-3.12	42.990002	-3.12	0				881	GMTED2010	21	9	1930	GEODETIC_DATUM_ASSUMED_WGS84	0
2557	29454110	Neckera	Neckera complanata		Neckera complanata Hübener, 1833	Neckera complanata (Hedw.) Huebener	Alleniella complanata (Hedw.) S.Olsson, Enroth & D.Quandt	Alleniella complanata (Hedw.) S.Olsson, Enroth & D.Quandt	Alleniella	Neckeraceae	J. Muñoz		PRESERVED_SPECIMEN	ES	Llanes; Piedra	Asturias	Principado de Asturias	Asturias	43.34	-4.85	43.34	-4.85	0				683	GMTED2010	11	8	1985	GEODETIC_DATUM_ASSUMED_WGS84	0
2558	29454112	Neckera	Neckera complanata		Neckera complanata Hübener, 1833	Neckera complanata (Hedw.) Huebener	Alleniella complanata (Hedw.) S.Olsson, Enroth & D.Quandt	Alleniella complanata (Hedw.) S.Olsson, Enroth & D.Quandt	Alleniella	Neckeraceae	J. Muñoz		PRESERVED_SPECIMEN	ES	Vega de Liébana; pr. Bárago, río Frío	Cantabria	Cantabria	Cantabria	43.060001	-4.63	43.060001	-4.63	0				875	GMTED2010	15	8	1987	GEODETIC_DATUM_ASSUMED_WGS84	0
2559	29454115	Neckera	Neckera complanata		Neckera complanata Hübener, 1833	Neckera complanata (Hedw.) Huebener	Alleniella complanata (Hedw.) S.Olsson, Enroth & D.Quandt	Alleniella complanata (Hedw.) S.Olsson, Enroth & D.Quandt	Alleniella	Neckeraceae	J. Muñoz		PRESERVED_SPECIMEN	ES	Santoña; pr. Santoña, monte Buciero	Cantabria	Cantabria	Cantabria	43.450001	-3.43	43.450001	-3.43	0				158	GMTED2010	2	5	1988	GEODETIC_DATUM_ASSUMED_WGS84	0
2560	29454120	Neckera	Neckera complanata		Neckera complanata Hübener, 1833	Neckera complanata (Hedw.) Huebener	Alleniella complanata (Hedw.) S.Olsson, Enroth & D.Quandt	Alleniella complanata (Hedw.) S.Olsson, Enroth & D.Quandt	Alleniella	Neckeraceae	J. Muñoz		PRESERVED_SPECIMEN	ES	Hdad. de Campoo de Suso; entre La Serna y Argüeso, río Argüeso	Cantabria	Cantabria	Cantabria	43.029999	-4.17	43.029999	-4.17	0				1050	GMTED2010	21	11	1987	GEODETIC_DATUM_ASSUMED_WGS84	0
2561	29454123	Neckera	Neckera complanata		Neckera complanata Hübener, 1833	Neckera complanata (Hedw.) Huebener	Alleniella complanata (Hedw.) S.Olsson, Enroth & D.Quandt	Alleniella complanata (Hedw.) S.Olsson, Enroth & D.Quandt	Alleniella	Neckeraceae	J. Muñoz		PRESERVED_SPECIMEN	ES	Posada de Valdeón; pr. Cordiñanes, monte Corona	León	Castilla y León	León	43.18	-4.92	43.18	-4.92	0				1570	GMTED2010	16	8	1989	GEODETIC_DATUM_ASSUMED_WGS84	0
2562	29454126	Neckera	Neckera complanata		Neckera complanata Hübener, 1833	Neckera complanata (Hedw.) Huebener	Alleniella complanata (Hedw.) S.Olsson, Enroth & D.Quandt	Alleniella complanata (Hedw.) S.Olsson, Enroth & D.Quandt	Alleniella	Neckeraceae	J. Muñoz		PRESERVED_SPECIMEN	ES	Somiedo; pr. Gúa, carretera al puerto de Somiedo	Asturias	Principado de Asturias	Asturias	43.049999	-6.3	43.049999	-6.3	0				1380	GMTED2010	1	7	1984	GEODETIC_DATUM_ASSUMED_WGS84;RECORDED_DATE_MISMATCH	0
2563	29454129	Neckera	Neckera complanata		Neckera complanata Hübener, 1833	Neckera complanata (Hedw.) Huebener	Alleniella complanata (Hedw.) S.Olsson, Enroth & D.Quandt	Alleniella complanata (Hedw.) S.Olsson, Enroth & D.Quandt	Alleniella	Neckeraceae	J. Muñoz		PRESERVED_SPECIMEN	ES	Yernes y Tameza; pr. Villarruiz, Barranco del Regueirón	Asturias	Principado de Asturias	Asturias	43.25	-6.11	43.25	-6.11	0				760	GMTED2010	4	2	1990	GEODETIC_DATUM_ASSUMED_WGS84	0
2564	29454132	Neckera	Neckera complanata		Neckera complanata Hübener, 1833	Neckera complanata (Hedw.) Huebener	Alleniella complanata (Hedw.) S.Olsson, Enroth & D.Quandt	Alleniella complanata (Hedw.) S.Olsson, Enroth & D.Quandt	Alleniella	Neckeraceae	J. Muñoz		PRESERVED_SPECIMEN	ES	Aldeadávila de la Ribera; salto de Aldeadávila	Bragança	Bragança	Freixo de Espada à Cinta	41.200001	-6.69	41.200001	-6.69	0				312	GMTED2010	6	4	1990	GEODETIC_DATUM_ASSUMED_WGS84	0
2565	29454137	Neckera	Neckera complanata		Neckera complanata Hübener, 1833	Neckera complanata (Hedw.) Huebener	Alleniella complanata (Hedw.) S.Olsson, Enroth & D.Quandt	Alleniella complanata (Hedw.) S.Olsson, Enroth & D.Quandt	Alleniella	Neckeraceae	J. Muñoz		PRESERVED_SPECIMEN	ES	Ponga; arroyo de "Les Cuerries"	Asturias	Principado de Asturias	Asturias	43.23	-5.23	43.23	-5.23	0				779	GMTED2010	22	12	1986	GEODETIC_DATUM_ASSUMED_WGS84	0
2607	29454317	Neckera	Neckera complanata		Neckera complanata Hübener, 1833	Neckera complanata (Hedw.) Huebener	Alleniella complanata (Hedw.) S.Olsson, Enroth & D.Quandt	Alleniella complanata (Hedw.) S.Olsson, Enroth & D.Quandt	Alleniella	Neckeraceae	J. Muñoz		PRESERVED_SPECIMEN	ES	Posada de Valdeón; pr. Caldevilla, arroyo Raicedo	León	Castilla y León	León	43.139999	-4.97	43.139999	-4.97	0				1235	GMTED2010	31	1	1993	GEODETIC_DATUM_ASSUMED_WGS84	0
2617	29454453	Neckera	Neckera complanata		Neckera complanata Hübener, 1833	Neckera complanata (Hedw.) Huebener	Alleniella complanata (Hedw.) S.Olsson, Enroth & D.Quandt	Alleniella complanata (Hedw.) S.Olsson, Enroth & D.Quandt	Alleniella	Neckeraceae	E.Fuertes & G.Oliván		PRESERVED_SPECIMEN	ES	Sierra de la Peña Sagra	Cantabria	Cantabria	Cantabria	43.189999	-4.46	43.189999	-4.46	0				840	GMTED2010	19	9	1998	GEODETIC_DATUM_ASSUMED_WGS84	0
2646	29454944	Neckera	Neckera complanata		Neckera complanata Hübener, 1833	Neckera complanata (Hedw.) Huebener	Alleniella complanata (Hedw.) S.Olsson, Enroth & D.Quandt	Alleniella complanata (Hedw.) S.Olsson, Enroth & D.Quandt	Alleniella	Neckeraceae	F.Fernández Mendoza		PRESERVED_SPECIMEN	ES	Arribes del Duero, Cancho de Peña Vela	Zamora	Castilla y León	Zamora	41.310001	-6.43	41.310001	-6.43	0				616	GMTED2010	3	6	2000	GEODETIC_DATUM_ASSUMED_WGS84	0
5376	137429029	Neckera	Neckera complanata		Neckera complanata Hübener, 1833	Neckera complanata (Hedw.) Huebener	Alleniella complanata (Hedw.) S.Olsson, Enroth & D.Quandt	Alleniella complanata (Hedw.) S.Olsson, Enroth & D.Quandt	Alleniella	Neckeraceae	R.M.Ros, J.Guerra & M.J.Cano	M.J.Cano	PRESERVED_SPECIMEN	ES	(Agres) Sierra de Mariola, proximidades a antenas de radio.	Alicante	Comunidad Valenciana	Alicante	38.77	-0.51	38.77	-0.51	0				1176	GMTED2010	30	3	1993	COORDINATE_ROUNDED;GEODETIC_DATUM_ASSUMED_WGS84;COORDINATE_PRECISION_INVALID	0
5500	137429159	Neckera	Neckera complanata		Neckera complanata Hübener, 1833	Neckera complanata (Hedw.) Huebener	Alleniella complanata (Hedw.) S.Olsson, Enroth & D.Quandt	Alleniella complanata (Hedw.) S.Olsson, Enroth & D.Quandt	Alleniella	Neckeraceae	M.J.Cano	M.J.Cano	PRESERVED_SPECIMEN	ES	(Alcoy) Sierra de Menechaor. Santuario de la Font Rotja.	Alicante	Comunidad Valenciana	Alicante	38.669998	-0.53	38.669998	-0.53	0				859	GMTED2010	27	5	1993	COORDINATE_ROUNDED;GEODETIC_DATUM_ASSUMED_WGS84;COORDINATE_PRECISION_INVALID	0
5700	137429359	Neckera	Neckera complanata		Neckera complanata Hübener, 1833	Neckera complanata (Hedw.) Huebener	Alleniella complanata (Hedw.) S.Olsson, Enroth & D.Quandt	Alleniella complanata (Hedw.) S.Olsson, Enroth & D.Quandt	Alleniella	Neckeraceae	M.J.Cano	M.J.Cano	PRESERVED_SPECIMEN	ES	(Confrides) Sierra de Aitana, proximidades Morro de la Moleta.	Alicante	Comunidad Valenciana	Alicante	38.68	-0.26	38.68	-0.26	0				856	GMTED2010	20	3	1994	COORDINATE_ROUNDED;GEODETIC_DATUM_ASSUMED_WGS84;COORDINATE_PRECISION_INVALID	0
6494	144638089	Neckera	Neckera complanata		Neckera complanata Hübener, 1833	Neckera complanata (Hedw.) Huebener	Alleniella complanata (Hedw.) S.Olsson, Enroth & D.Quandt	Alleniella complanata (Hedw.) S.Olsson, Enroth & D.Quandt	Alleniella	Neckeraceae	F. Puche		PRESERVED_SPECIMEN	ES	Palomita, Barranco del Río Palomita	Teruel	Aragón	Teruel	40.529999	-0.52	40.529999	-0.52	0				1667	GMTED2010	24	9	1977	COORDINATE_ROUNDED;GEODETIC_DATUM_ASSUMED_WGS84	0
6633	144638235	Neckera	Neckera complanata		Neckera complanata Hübener, 1833	Neckera complanata (Hedw.) Huebener	Alleniella complanata (Hedw.) S.Olsson, Enroth & D.Quandt	Alleniella complanata (Hedw.) S.Olsson, Enroth & D.Quandt	Alleniella	Neckeraceae	A. Casañ & F. Puche		PRESERVED_SPECIMEN	ES	Campa de Ortigal, Ancares	Lugo	Galicia	Lugo	42.82	-6.87	42.82	-6.87	0				1448	GMTED2010	5	6	1986	COORDINATE_ROUNDED;GEODETIC_DATUM_ASSUMED_WGS84	0
6634	144638236	Neckera	Neckera complanata		Neckera complanata Hübener, 1833	Neckera complanata (Hedw.) Huebener	Alleniella complanata (Hedw.) S.Olsson, Enroth & D.Quandt	Alleniella complanata (Hedw.) S.Olsson, Enroth & D.Quandt	Alleniella	Neckeraceae	A. Casañ & F. Puche		PRESERVED_SPECIMEN	ES	Castillo de Doiras, Ancares	Lugo	Galicia	Lugo	42.790001	-6.98	42.790001	-6.98	0				940	GMTED2010	5	6	1986	COORDINATE_ROUNDED;GEODETIC_DATUM_ASSUMED_WGS84	0
6684	144638292	Neckera	Neckera complanata		Neckera complanata Hübener, 1833	Neckera complanata (Hedw.) Huebener	Alleniella complanata (Hedw.) S.Olsson, Enroth & D.Quandt	Alleniella complanata (Hedw.) S.Olsson, Enroth & D.Quandt	Alleniella	Neckeraceae	F. Puche		PRESERVED_SPECIMEN	ES	Cedrillas. El Chaparral	Teruel	Aragón	Teruel	40.400002	-0.8	40.400002	-0.8	0				1530	GMTED2010		8	1976	COORDINATE_ROUNDED;GEODETIC_DATUM_ASSUMED_WGS84	0
6685	144638296	Neckera	Neckera complanata		Neckera complanata Hübener, 1833	Neckera complanata (Hedw.) Huebener	Alleniella complanata (Hedw.) S.Olsson, Enroth & D.Quandt	Alleniella complanata (Hedw.) S.Olsson, Enroth & D.Quandt	Alleniella	Neckeraceae	A. Casañ		PRESERVED_SPECIMEN	ES	El Retaule	Tarragona	Cataluña	Tarragona	40.709999	0.28	40.709999	0.28	0				700	GMTED2010	15	6	1983	COORDINATE_ROUNDED;GEODETIC_DATUM_ASSUMED_WGS84	0
6856	144638546	Neckera	Neckera complanata		Neckera complanata Hübener, 1833	Neckera complanata (Hedw.) Huebener	Alleniella complanata (Hedw.) S.Olsson, Enroth & D.Quandt	Alleniella complanata (Hedw.) S.Olsson, Enroth & D.Quandt	Alleniella	Neckeraceae	J. J. Herrero-Borgoñón		PRESERVED_SPECIMEN	ES	La Cenia. El Retaule	Tarragona	Cataluña	Tarragona	40.740002	0.26	40.740002	0.26	0				1007	GMTED2010	16	3	1985	COORDINATE_ROUNDED;GEODETIC_DATUM_ASSUMED_WGS84	0
12529	214448499	Neckera	Neckera complanata		Neckera complanata Hübener, 1833	Neckera complanata (Hedw.) Huebener	Alleniella complanata (Hedw.) S.Olsson, Enroth & D.Quandt	Alleniella complanata (Hedw.) S.Olsson, Enroth & D.Quandt	Alleniella	Neckeraceae	Miguel A.del Collado		PRESERVED_SPECIMEN	ES	Ponga; Puerto Ventaniella	Asturias	Principado de Asturias	Asturias	43.099998	-5.19	43.099998	-5.19	0				1559	GMTED2010	7	9	1981	COORDINATE_ROUNDED;GEODETIC_DATUM_ASSUMED_WGS84	0
12540	214448528	Neckera	Neckera complanata		Neckera complanata Hübener, 1833	Neckera complanata (Hedw.) Huebener	Alleniella complanata (Hedw.) S.Olsson, Enroth & D.Quandt	Alleniella complanata (Hedw.) S.Olsson, Enroth & D.Quandt	Alleniella	Neckeraceae	M.C. Fdez. Ordóñez		PRESERVED_SPECIMEN	ES	Cangas de Onís; Santianes de Ola, Arroyo Santianes	Asturias	Principado de Asturias	Asturias	43.330002	-5.1	43.330002	-5.1	0				354	GMTED2010	27	3	1984	COORDINATE_ROUNDED;GEODETIC_DATUM_ASSUMED_WGS84	0
12582	214448594	Neckera	Neckera complanata		Neckera complanata Hübener, 1833	Neckera complanata (Hedw.) Huebener	Alleniella complanata (Hedw.) S.Olsson, Enroth & D.Quandt	Alleniella complanata (Hedw.) S.Olsson, Enroth & D.Quandt	Alleniella	Neckeraceae	M.C. Fdez. Ordóñez		PRESERVED_SPECIMEN	ES	Peñamellera Alta; Río Cares, riachuelo próximo a la Garganta de Rubó	Asturias	Principado de Asturias	Asturias	43.299999	-4.71	43.299999	-4.71	0				710	GMTED2010	1	5	2004	COORDINATE_ROUNDED;GEODETIC_DATUM_ASSUMED_WGS84	0
12589	214448602	Neckera	Neckera complanata		Neckera complanata Hübener, 1833	Neckera complanata (Hedw.) Huebener	Alleniella complanata (Hedw.) S.Olsson, Enroth & D.Quandt	Alleniella complanata (Hedw.) S.Olsson, Enroth & D.Quandt	Alleniella	Neckeraceae	M.C. Fdez. Ordóñez		PRESERVED_SPECIMEN	ES	Peñamellera Alta; Trespando, prox. a Oceño	Asturias	Principado de Asturias	Asturias	43.290001	-4.73	43.290001	-4.73	0				720	GMTED2010	1	5	2004	COORDINATE_ROUNDED;GEODETIC_DATUM_ASSUMED_WGS84	0
12590	214448603	Neckera	Neckera complanata		Neckera complanata Hübener, 1833	Neckera complanata (Hedw.) Huebener	Alleniella complanata (Hedw.) S.Olsson, Enroth & D.Quandt	Alleniella complanata (Hedw.) S.Olsson, Enroth & D.Quandt	Alleniella	Neckeraceae	M.C. Fdez. Ordóñez		PRESERVED_SPECIMEN	ES	Peñamellera Alta; Trespando, prox. a Oceño	Asturias	Principado de Asturias	Asturias	43.290001	-4.73	43.290001	-4.73	0				720	GMTED2010	1	5	2004	COORDINATE_ROUNDED;GEODETIC_DATUM_ASSUMED_WGS84	0
12592	214448607	Neckera	Neckera complanata		Neckera complanata Hübener, 1833	Neckera complanata (Hedw.) Huebener	Alleniella complanata (Hedw.) S.Olsson, Enroth & D.Quandt	Alleniella complanata (Hedw.) S.Olsson, Enroth & D.Quandt	Alleniella	Neckeraceae	M.C. Fdez. Ordóñez		PRESERVED_SPECIMEN	ES	Somiedo; Somiedo, La Malva	Asturias	Principado de Asturias	Asturias	43.099998	-6.26	43.099998	-6.26	0				764	GMTED2010	1	7	2004	COORDINATE_ROUNDED;GEODETIC_DATUM_ASSUMED_WGS84	0
12595	214448614	Neckera	Neckera complanata		Neckera complanata Hübener, 1833	Neckera complanata (Hedw.) Huebener	Alleniella complanata (Hedw.) S.Olsson, Enroth & D.Quandt	Alleniella complanata (Hedw.) S.Olsson, Enroth & D.Quandt	Alleniella	Neckeraceae	M.C. Fdez. Ordóñez & M.A. del Collado		PRESERVED_SPECIMEN	ES	Cangas del Narcea; Monte Muniellos	Asturias	Principado de Asturias	Asturias	43.029999	-6.69	43.029999	-6.69	0				913	GMTED2010	30	10	2000	COORDINATE_ROUNDED;GEODETIC_DATUM_ASSUMED_WGS84	0
12596	214448615	Neckera	Neckera complanata		Neckera complanata Hübener, 1833	Neckera complanata (Hedw.) Huebener	Alleniella complanata (Hedw.) S.Olsson, Enroth & D.Quandt	Alleniella complanata (Hedw.) S.Olsson, Enroth & D.Quandt	Alleniella	Neckeraceae	M.C. Fdez. Ordóñez & M.A. del Collado		PRESERVED_SPECIMEN	ES	Cangas del Narcea; Monte La Viliella, confluencia del Arroyo Beseu y el río Ibias	Asturias	Principado de Asturias	Asturias	42.970001	-6.67	42.970001	-6.67	0				709	GMTED2010	19	11	2001	COORDINATE_ROUNDED;GEODETIC_DATUM_ASSUMED_WGS84	0
12599	214448620	Neckera	Neckera complanata		Neckera complanata Hübener, 1833	Neckera complanata (Hedw.) Huebener	Alleniella complanata (Hedw.) S.Olsson, Enroth & D.Quandt	Alleniella complanata (Hedw.) S.Olsson, Enroth & D.Quandt	Alleniella	Neckeraceae	Simó, Rico & Vázquez		PRESERVED_SPECIMEN	ES	Coto Nacional de Reres, Monte Reres	León	Castilla y León	León	43.060001	-5.33	43.060001	-5.33	0				1522	GMTED2010		3	1978	COORDINATE_ROUNDED;GEODETIC_DATUM_ASSUMED_WGS84	0
12602	214448624	Neckera	Neckera complanata		Neckera complanata Hübener, 1833	Neckera complanata (Hedw.) Huebener	Alleniella complanata (Hedw.) S.Olsson, Enroth & D.Quandt	Alleniella complanata (Hedw.) S.Olsson, Enroth & D.Quandt	Alleniella	Neckeraceae	M.C. Fdez. Ordóñez		PRESERVED_SPECIMEN	ES	Cabrales; Río Mirón, entre Berodia e Inguanzo	Asturias	Principado de Asturias	Asturias	43.310001	-4.87	43.310001	-4.87	0				437	GMTED2010	28	5	2004	COORDINATE_ROUNDED;GEODETIC_DATUM_ASSUMED_WGS84	0
12604	214448627	Neckera	Neckera complanata		Neckera complanata Hübener, 1833	Neckera complanata (Hedw.) Huebener	Alleniella complanata (Hedw.) S.Olsson, Enroth & D.Quandt	Alleniella complanata (Hedw.) S.Olsson, Enroth & D.Quandt	Alleniella	Neckeraceae	M.C. Fdez. Ordóñez		PRESERVED_SPECIMEN	ES	Peñamellera Alta; Garganta de Rubó	Asturias	Principado de Asturias	Asturias	43.299999	-4.71	43.299999	-4.71	0				710	GMTED2010	1	5	2004	COORDINATE_ROUNDED;GEODETIC_DATUM_ASSUMED_WGS84	0
12606	214448629	Neckera	Neckera complanata		Neckera complanata Hübener, 1833	Neckera complanata (Hedw.) Huebener	Alleniella complanata (Hedw.) S.Olsson, Enroth & D.Quandt	Alleniella complanata (Hedw.) S.Olsson, Enroth & D.Quandt	Alleniella	Neckeraceae	M.C. Fdez. Ordóñez		PRESERVED_SPECIMEN	ES	Peñamellera Alta; Garganta de Rubó	Asturias	Principado de Asturias	Asturias	43.299999	-4.71	43.299999	-4.71	0				710	GMTED2010	1	5	2004	COORDINATE_ROUNDED;GEODETIC_DATUM_ASSUMED_WGS84	0
12655	214448715	Neckera	Neckera complanata		Neckera complanata Hübener, 1833	Neckera complanata (Hedw.) Huebener	Alleniella complanata (Hedw.) S.Olsson, Enroth & D.Quandt	Alleniella complanata (Hedw.) S.Olsson, Enroth & D.Quandt	Alleniella	Neckeraceae	M.C. Fdez. Ordoñez		PRESERVED_SPECIMEN	ES	Cangas de Onís; Bosque de Pome	Asturias	Principado de Asturias	Asturias	43.240002	-5.09	43.240002	-5.09	0				374	GMTED2010	11	4	1974	COORDINATE_ROUNDED;GEODETIC_DATUM_ASSUMED_WGS84	0
12657	214448718	Neckera	Neckera complanata		Neckera complanata Hübener, 1833	Neckera complanata (Hedw.) Huebener	Alleniella complanata (Hedw.) S.Olsson, Enroth & D.Quandt	Alleniella complanata (Hedw.) S.Olsson, Enroth & D.Quandt	Alleniella	Neckeraceae	M.C. Fdez. Ordoñez		PRESERVED_SPECIMEN	ES	Cangas de Onís; Bosque de Pome	Asturias	Principado de Asturias	Asturias	43.240002	-5.09	43.240002	-5.09	0				374	GMTED2010	11	4	1974	COORDINATE_ROUNDED;GEODETIC_DATUM_ASSUMED_WGS84	0
12658	214448719	Neckera	Neckera complanata		Neckera complanata Hübener, 1833	Neckera complanata (Hedw.) Huebener	Alleniella complanata (Hedw.) S.Olsson, Enroth & D.Quandt	Alleniella complanata (Hedw.) S.Olsson, Enroth & D.Quandt	Alleniella	Neckeraceae	M.C. Fdez. Ordoñez		PRESERVED_SPECIMEN	ES	Cangas de Onís; Bosque de Pome	Asturias	Principado de Asturias	Asturias	43.240002	-5.09	43.240002	-5.09	0				374	GMTED2010	11	4	1974	COORDINATE_ROUNDED;GEODETIC_DATUM_ASSUMED_WGS84	0
12659	214448720	Neckera	Neckera complanata		Neckera complanata Hübener, 1833	Neckera complanata (Hedw.) Huebener	Alleniella complanata (Hedw.) S.Olsson, Enroth & D.Quandt	Alleniella complanata (Hedw.) S.Olsson, Enroth & D.Quandt	Alleniella	Neckeraceae	M.C. Fdez. Ordoñez		PRESERVED_SPECIMEN	ES	Cangas de Onís; Bosque de Pome	Asturias	Principado de Asturias	Asturias	43.240002	-5.09	43.240002	-5.09	0				374	GMTED2010	11	4	1974	COORDINATE_ROUNDED;GEODETIC_DATUM_ASSUMED_WGS84	0
12660	214448721	Neckera	Neckera complanata		Neckera complanata Hübener, 1833	Neckera complanata (Hedw.) Huebener	Alleniella complanata (Hedw.) S.Olsson, Enroth & D.Quandt	Alleniella complanata (Hedw.) S.Olsson, Enroth & D.Quandt	Alleniella	Neckeraceae	M.C. Fdez. Ordoñez		PRESERVED_SPECIMEN	ES	Cangas de Onís; Bosque de Pome	Asturias	Principado de Asturias	Asturias	43.240002	-5.09	43.240002	-5.09	0				374	GMTED2010	11	4	1974	COORDINATE_ROUNDED;GEODETIC_DATUM_ASSUMED_WGS84	0
12668	214448738	Neckera	Neckera complanata		Neckera complanata Hübener, 1833	Neckera complanata (Hedw.) Huebener	Alleniella complanata (Hedw.) S.Olsson, Enroth & D.Quandt	Alleniella complanata (Hedw.) S.Olsson, Enroth & D.Quandt	Alleniella	Neckeraceae	M.C. Fdez. Ordoñez		PRESERVED_SPECIMEN	ES	Proaza; Puerto Ventana, arroyo Bandujo	Asturias	Principado de Asturias	Asturias	43.139999	-6.17	43.139999	-6.17	0				956	GMTED2010	24	2	1974	COORDINATE_ROUNDED;GEODETIC_DATUM_ASSUMED_WGS84	0
12669	214448740	Neckera	Neckera complanata		Neckera complanata Hübener, 1833	Neckera complanata (Hedw.) Huebener	Alleniella complanata (Hedw.) S.Olsson, Enroth & D.Quandt	Alleniella complanata (Hedw.) S.Olsson, Enroth & D.Quandt	Alleniella	Neckeraceae	M.C. Fdez. Ordoñez		PRESERVED_SPECIMEN	ES	Proaza; Puerto Ventana, Cañada de Bandujo	Asturias	Principado de Asturias	Asturias	43.139999	-6.17	43.139999	-6.17	0				956	GMTED2010	24	2	1974	COORDINATE_ROUNDED;GEODETIC_DATUM_ASSUMED_WGS84	0
12673	214448746	Neckera	Neckera complanata		Neckera complanata Hübener, 1833	Neckera complanata (Hedw.) Huebener	Alleniella complanata (Hedw.) S.Olsson, Enroth & D.Quandt	Alleniella complanata (Hedw.) S.Olsson, Enroth & D.Quandt	Alleniella	Neckeraceae	M.C. Fdez. Ordoñez		PRESERVED_SPECIMEN	ES	Proaza; Puerto Ventana, Cañada de Bandujo	Asturias	Principado de Asturias	Asturias	43.139999	-6.17	43.139999	-6.17	0				956	GMTED2010	24	2	1974	COORDINATE_ROUNDED;GEODETIC_DATUM_ASSUMED_WGS84	0
12679	214448761	Neckera	Neckera complanata		Neckera complanata Hübener, 1833	Neckera complanata (Hedw.) Huebener	Alleniella complanata (Hedw.) S.Olsson, Enroth & D.Quandt	Alleniella complanata (Hedw.) S.Olsson, Enroth & D.Quandt	Alleniella	Neckeraceae	M.C. Fdez. Ordoñez		PRESERVED_SPECIMEN	ES	Cangas de Onís; Margolles, Covaenes	Asturias	Principado de Asturias	Asturias	43.380001	-5.1	43.380001	-5.1	0				247	GMTED2010	9	8	1981	COORDINATE_ROUNDED;GEODETIC_DATUM_ASSUMED_WGS84	0
12685	214448789	Neckera	Neckera complanata		Neckera complanata Hübener, 1833	Neckera complanata (Hedw.) Huebener	Alleniella complanata (Hedw.) S.Olsson, Enroth & D.Quandt	Alleniella complanata (Hedw.) S.Olsson, Enroth & D.Quandt	Alleniella	Neckeraceae	R.M. Simó		PRESERVED_SPECIMEN	ES	Teverga; Villanueva	Asturias	Principado de Asturias	Asturias	43.150002	-6.15	43.150002	-6.15	0				840	GMTED2010	6	12	1970	COORDINATE_ROUNDED;GEODETIC_DATUM_ASSUMED_WGS84	0
12688	214448792	Neckera	Neckera complanata		Neckera complanata Hübener, 1833	Neckera complanata (Hedw.) Huebener	Alleniella complanata (Hedw.) S.Olsson, Enroth & D.Quandt	Alleniella complanata (Hedw.) S.Olsson, Enroth & D.Quandt	Alleniella	Neckeraceae	M.C. Fdez. Ordóñez		PRESERVED_SPECIMEN	ES	Laviana; El Condado	Asturias	Principado de Asturias	Asturias	43.240002	-5.51	43.240002	-5.51	0				351	GMTED2010	27	1	1974	COORDINATE_ROUNDED;GEODETIC_DATUM_ASSUMED_WGS84	0
12734	214448852	Neckera	Neckera complanata		Neckera complanata Hübener, 1833	Neckera complanata (Hedw.) Huebener	Alleniella complanata (Hedw.) S.Olsson, Enroth & D.Quandt	Alleniella complanata (Hedw.) S.Olsson, Enroth & D.Quandt	Alleniella	Neckeraceae	M.C. Fdez. Ordóñez		PRESERVED_SPECIMEN	ES	Laviana; El Condado, km 21	Asturias	Principado de Asturias	Asturias	43.240002	-5.51	43.240002	-5.51	0				351	GMTED2010	9	12	1973	COORDINATE_ROUNDED;GEODETIC_DATUM_ASSUMED_WGS84	0
12735	214448853	Neckera	Neckera complanata		Neckera complanata Hübener, 1833	Neckera complanata (Hedw.) Huebener	Alleniella complanata (Hedw.) S.Olsson, Enroth & D.Quandt	Alleniella complanata (Hedw.) S.Olsson, Enroth & D.Quandt	Alleniella	Neckeraceae	M.C. Fdez. Ordóñez		PRESERVED_SPECIMEN	ES	Caso; Tanes	Asturias	Principado de Asturias	Asturias	43.150002	-5.46	43.150002	-5.46	0				1566	GMTED2010	7	4	1974	COORDINATE_ROUNDED;GEODETIC_DATUM_ASSUMED_WGS84	0
12736	214448854	Neckera	Neckera complanata		Neckera complanata Hübener, 1833	Neckera complanata (Hedw.) Huebener	Alleniella complanata (Hedw.) S.Olsson, Enroth & D.Quandt	Alleniella complanata (Hedw.) S.Olsson, Enroth & D.Quandt	Alleniella	Neckeraceae	M.C. Fdez. Ordóñez		PRESERVED_SPECIMEN	ES	Caso; Caleao	Asturias	Principado de Asturias	Asturias	43.150002	-5.46	43.150002	-5.46	0				1566	GMTED2010	12	5	1974	COORDINATE_ROUNDED;GEODETIC_DATUM_ASSUMED_WGS84	0
12737	214448855	Neckera	Neckera complanata		Neckera complanata Hübener, 1833	Neckera complanata (Hedw.) Huebener	Alleniella complanata (Hedw.) S.Olsson, Enroth & D.Quandt	Alleniella complanata (Hedw.) S.Olsson, Enroth & D.Quandt	Alleniella	Neckeraceae	M.C. Fdez. Ordóñez		PRESERVED_SPECIMEN	ES	Caso; Tarna	León	Castilla y León	León	43.060001	-5.33	43.060001	-5.33	0				1522	GMTED2010	13	10	1974	COORDINATE_ROUNDED;GEODETIC_DATUM_ASSUMED_WGS84	0
12738	214448857	Neckera	Neckera complanata		Neckera complanata Hübener, 1833	Neckera complanata (Hedw.) Huebener	Alleniella complanata (Hedw.) S.Olsson, Enroth & D.Quandt	Alleniella complanata (Hedw.) S.Olsson, Enroth & D.Quandt	Alleniella	Neckeraceae	M.C. Fdez. Ordóñez		PRESERVED_SPECIMEN	ES	Laviana; El Condado	Asturias	Principado de Asturias	Asturias	43.240002	-5.51	43.240002	-5.51	0				351	GMTED2010	12	1	1975	COORDINATE_ROUNDED;GEODETIC_DATUM_ASSUMED_WGS84	0
12739	214448859	Neckera	Neckera complanata		Neckera complanata Hübener, 1833	Neckera complanata (Hedw.) Huebener	Alleniella complanata (Hedw.) S.Olsson, Enroth & D.Quandt	Alleniella complanata (Hedw.) S.Olsson, Enroth & D.Quandt	Alleniella	Neckeraceae	M.C. Fdez. Ordóñez		PRESERVED_SPECIMEN	ES	Laviana; El Condado, km 20	Asturias	Principado de Asturias	Asturias	43.240002	-5.51	43.240002	-5.51	0				351	GMTED2010	24	1	1974	COORDINATE_ROUNDED;GEODETIC_DATUM_ASSUMED_WGS84	0
12780	214448909	Neckera	Neckera complanata		Neckera complanata Hübener, 1833	Neckera complanata (Hedw.) Huebener	Alleniella complanata (Hedw.) S.Olsson, Enroth & D.Quandt	Alleniella complanata (Hedw.) S.Olsson, Enroth & D.Quandt	Alleniella	Neckeraceae	M.C. Fdez. Ordóñez & M. A. del Collado		PRESERVED_SPECIMEN	ES	Cangas del Narcea; Monte Muniellos	Asturias	Principado de Asturias	Asturias	43.029999	-6.69	43.029999	-6.69	0				913	GMTED2010	30	10	2000	COORDINATE_ROUNDED;GEODETIC_DATUM_ASSUMED_WGS84	0
12781	214448910	Neckera	Neckera complanata		Neckera complanata Hübener, 1833	Neckera complanata (Hedw.) Huebener	Alleniella complanata (Hedw.) S.Olsson, Enroth & D.Quandt	Alleniella complanata (Hedw.) S.Olsson, Enroth & D.Quandt	Alleniella	Neckeraceae	M.C. Fdez. Ordóñez & M. A. del Collado		PRESERVED_SPECIMEN	ES	Cangas del Narcea; Monte Muniellos	Asturias	Principado de Asturias	Asturias	43.029999	-6.69	43.029999	-6.69	0				913	GMTED2010	30	10	2000	COORDINATE_ROUNDED;GEODETIC_DATUM_ASSUMED_WGS84	0
12782	214448916	Neckera	Neckera complanata		Neckera complanata Hübener, 1833	Neckera complanata (Hedw.) Huebener	Alleniella complanata (Hedw.) S.Olsson, Enroth & D.Quandt	Alleniella complanata (Hedw.) S.Olsson, Enroth & D.Quandt	Alleniella	Neckeraceae	M.C. Fdez. Ordóñez & M. A. del Collado		PRESERVED_SPECIMEN	ES	Cangas del Narcea; Monte Muniellos	Asturias	Principado de Asturias	Asturias	43.029999	-6.69	43.029999	-6.69	0				913	GMTED2010	30	10	2000	COORDINATE_ROUNDED;GEODETIC_DATUM_ASSUMED_WGS84	0
12784	214448918	Neckera	Neckera complanata		Neckera complanata Hübener, 1833	Neckera complanata (Hedw.) Huebener	Alleniella complanata (Hedw.) S.Olsson, Enroth & D.Quandt	Alleniella complanata (Hedw.) S.Olsson, Enroth & D.Quandt	Alleniella	Neckeraceae	M.C. Fdez. Ordóñez & M. A. del Collado		PRESERVED_SPECIMEN	ES	Cangas del Narcea; Monte Muniellos	Asturias	Principado de Asturias	Asturias	43.029999	-6.69	43.029999	-6.69	0				913	GMTED2010	30	10	2000	COORDINATE_ROUNDED;GEODETIC_DATUM_ASSUMED_WGS84	0
12785	214448919	Neckera	Neckera complanata		Neckera complanata Hübener, 1833	Neckera complanata (Hedw.) Huebener	Alleniella complanata (Hedw.) S.Olsson, Enroth & D.Quandt	Alleniella complanata (Hedw.) S.Olsson, Enroth & D.Quandt	Alleniella	Neckeraceae	M.C. Fdez. Ordóñez & M. A. del Collado		PRESERVED_SPECIMEN	ES	Cangas del Narcea; Monte Muniellos	Asturias	Principado de Asturias	Asturias	43.029999	-6.69	43.029999	-6.69	0				913	GMTED2010	30	10	2000	COORDINATE_ROUNDED;GEODETIC_DATUM_ASSUMED_WGS84	0
12786	214448921	Neckera	Neckera complanata		Neckera complanata Hübener, 1833	Neckera complanata (Hedw.) Huebener	Alleniella complanata (Hedw.) S.Olsson, Enroth & D.Quandt	Alleniella complanata (Hedw.) S.Olsson, Enroth & D.Quandt	Alleniella	Neckeraceae	M.C. Fdez. Ordóñez & M. A. del Collado		PRESERVED_SPECIMEN	ES	Cangas del Narcea; Monte Muniellos	Asturias	Principado de Asturias	Asturias	43.029999	-6.69	43.029999	-6.69	0				913	GMTED2010	30	10	2000	COORDINATE_ROUNDED;GEODETIC_DATUM_ASSUMED_WGS84	0
12789	214448924	Neckera	Neckera complanata		Neckera complanata Hübener, 1833	Neckera complanata (Hedw.) Huebener	Alleniella complanata (Hedw.) S.Olsson, Enroth & D.Quandt	Alleniella complanata (Hedw.) S.Olsson, Enroth & D.Quandt	Alleniella	Neckeraceae	M.C. Fdez. Ordóñez & M. A. del Collado		PRESERVED_SPECIMEN	ES	Cangas del Narcea; Monte Muniellos	Asturias	Principado de Asturias	Asturias	43.029999	-6.69	43.029999	-6.69	0				913	GMTED2010	30	10	2000	COORDINATE_ROUNDED;GEODETIC_DATUM_ASSUMED_WGS84	0
12793	214448928	Neckera	Neckera complanata		Neckera complanata Hübener, 1833	Neckera complanata (Hedw.) Huebener	Alleniella complanata (Hedw.) S.Olsson, Enroth & D.Quandt	Alleniella complanata (Hedw.) S.Olsson, Enroth & D.Quandt	Alleniella	Neckeraceae	M.C. Fdez. Ordóñez & M. A. del Collado		PRESERVED_SPECIMEN	ES	Cangas del Narcea; Monte Muniellos	Asturias	Principado de Asturias	Asturias	43.029999	-6.69	43.029999	-6.69	0				913	GMTED2010	30	10	2000	COORDINATE_ROUNDED;GEODETIC_DATUM_ASSUMED_WGS84	0
12794	214448929	Neckera	Neckera complanata		Neckera complanata Hübener, 1833	Neckera complanata (Hedw.) Huebener	Alleniella complanata (Hedw.) S.Olsson, Enroth & D.Quandt	Alleniella complanata (Hedw.) S.Olsson, Enroth & D.Quandt	Alleniella	Neckeraceae	M.C. Fdez. Ordóñez & M. A. del Collado		PRESERVED_SPECIMEN	ES	Cangas del Narcea; Monte Muniellos	Asturias	Principado de Asturias	Asturias	43.029999	-6.69	43.029999	-6.69	0				913	GMTED2010	30	10	2000	COORDINATE_ROUNDED;GEODETIC_DATUM_ASSUMED_WGS84	0
12796	214448932	Neckera	Neckera complanata		Neckera complanata Hübener, 1833	Neckera complanata (Hedw.) Huebener	Alleniella complanata (Hedw.) S.Olsson, Enroth & D.Quandt	Alleniella complanata (Hedw.) S.Olsson, Enroth & D.Quandt	Alleniella	Neckeraceae	M.C. Fdez. Ordóñez & M. A. del Collado		PRESERVED_SPECIMEN	ES	Cangas del Narcea; Monte Muniellos	Asturias	Principado de Asturias	Asturias	43.029999	-6.69	43.029999	-6.69	0				913	GMTED2010	30	10	2000	COORDINATE_ROUNDED;GEODETIC_DATUM_ASSUMED_WGS84	0
12797	214448933	Neckera	Neckera complanata		Neckera complanata Hübener, 1833	Neckera complanata (Hedw.) Huebener	Alleniella complanata (Hedw.) S.Olsson, Enroth & D.Quandt	Alleniella complanata (Hedw.) S.Olsson, Enroth & D.Quandt	Alleniella	Neckeraceae	M.C. Fdez. Ordóñez & M. A. del Collado		PRESERVED_SPECIMEN	ES	Cangas del Narcea; Monte Muniellos	Asturias	Principado de Asturias	Asturias	43.029999	-6.69	43.029999	-6.69	0				913	GMTED2010	30	10	2000	COORDINATE_ROUNDED;GEODETIC_DATUM_ASSUMED_WGS84	0
12799	214448937	Neckera	Neckera complanata		Neckera complanata Hübener, 1833	Neckera complanata (Hedw.) Huebener	Alleniella complanata (Hedw.) S.Olsson, Enroth & D.Quandt	Alleniella complanata (Hedw.) S.Olsson, Enroth & D.Quandt	Alleniella	Neckeraceae	M.C. Fdez. Ordóñez & M. A. del Collado		PRESERVED_SPECIMEN	ES	Cangas del Narcea; Monte Muniellos	Asturias	Principado de Asturias	Asturias	43.029999	-6.69	43.029999	-6.69	0				913	GMTED2010	30	10	2000	COORDINATE_ROUNDED;GEODETIC_DATUM_ASSUMED_WGS84	0
12801	214448942	Neckera	Neckera complanata		Neckera complanata Hübener, 1833	Neckera complanata (Hedw.) Huebener	Alleniella complanata (Hedw.) S.Olsson, Enroth & D.Quandt	Alleniella complanata (Hedw.) S.Olsson, Enroth & D.Quandt	Alleniella	Neckeraceae	M.C. Fdez. Ordóñez & M. A. del Collado		PRESERVED_SPECIMEN	ES	Cangas del Narcea; Monte Muniellos	Asturias	Principado de Asturias	Asturias	43.029999	-6.69	43.029999	-6.69	0				913	GMTED2010	30	10	2000	COORDINATE_ROUNDED;GEODETIC_DATUM_ASSUMED_WGS84	0
12803	214448944	Neckera	Neckera complanata		Neckera complanata Hübener, 1833	Neckera complanata (Hedw.) Huebener	Alleniella complanata (Hedw.) S.Olsson, Enroth & D.Quandt	Alleniella complanata (Hedw.) S.Olsson, Enroth & D.Quandt	Alleniella	Neckeraceae	M.C. Fdez. Ordóñez & M. A. del Collado		PRESERVED_SPECIMEN	ES	Cangas del Narcea; Monte Muniellos	Asturias	Principado de Asturias	Asturias	43.029999	-6.69	43.029999	-6.69	0				913	GMTED2010	30	10	2000	COORDINATE_ROUNDED;GEODETIC_DATUM_ASSUMED_WGS84	0
12804	214448945	Neckera	Neckera complanata		Neckera complanata Hübener, 1833	Neckera complanata (Hedw.) Huebener	Alleniella complanata (Hedw.) S.Olsson, Enroth & D.Quandt	Alleniella complanata (Hedw.) S.Olsson, Enroth & D.Quandt	Alleniella	Neckeraceae	M.C. Fdez. Ordóñez & M. A. del Collado		PRESERVED_SPECIMEN	ES	Cangas del Narcea; Monte Muniellos	Asturias	Principado de Asturias	Asturias	43.029999	-6.69	43.029999	-6.69	0				913	GMTED2010	30	10	2000	COORDINATE_ROUNDED;GEODETIC_DATUM_ASSUMED_WGS84	0
12805	214448947	Neckera	Neckera complanata		Neckera complanata Hübener, 1833	Neckera complanata (Hedw.) Huebener	Alleniella complanata (Hedw.) S.Olsson, Enroth & D.Quandt	Alleniella complanata (Hedw.) S.Olsson, Enroth & D.Quandt	Alleniella	Neckeraceae	M.C. Fdez. Ordóñez & M. A. del Collado		PRESERVED_SPECIMEN	ES	Cangas del Narcea; Monte Muniellos	Asturias	Principado de Asturias	Asturias	43.029999	-6.69	43.029999	-6.69	0				913	GMTED2010	30	10	2000	COORDINATE_ROUNDED;GEODETIC_DATUM_ASSUMED_WGS84	0
12806	214448948	Neckera	Neckera complanata		Neckera complanata Hübener, 1833	Neckera complanata (Hedw.) Huebener	Alleniella complanata (Hedw.) S.Olsson, Enroth & D.Quandt	Alleniella complanata (Hedw.) S.Olsson, Enroth & D.Quandt	Alleniella	Neckeraceae	M.C. Fdez. Ordóñez & M. A. del Collado		PRESERVED_SPECIMEN	ES	Cangas del Narcea; Monte Muniellos	Asturias	Principado de Asturias	Asturias	43.029999	-6.69	43.029999	-6.69	0				913	GMTED2010	30	10	2000	COORDINATE_ROUNDED;GEODETIC_DATUM_ASSUMED_WGS84	0
12807	214448949	Neckera	Neckera complanata		Neckera complanata Hübener, 1833	Neckera complanata (Hedw.) Huebener	Alleniella complanata (Hedw.) S.Olsson, Enroth & D.Quandt	Alleniella complanata (Hedw.) S.Olsson, Enroth & D.Quandt	Alleniella	Neckeraceae	M.C. Fdez. Ordóñez & M. A. del Collado		PRESERVED_SPECIMEN	ES	Cangas del Narcea; Monte Muniellos	Asturias	Principado de Asturias	Asturias	43.029999	-6.69	43.029999	-6.69	0				913	GMTED2010	30	10	2000	COORDINATE_ROUNDED;GEODETIC_DATUM_ASSUMED_WGS84	0
12810	214448953	Neckera	Neckera complanata		Neckera complanata Hübener, 1833	Neckera complanata (Hedw.) Huebener	Alleniella complanata (Hedw.) S.Olsson, Enroth & D.Quandt	Alleniella complanata (Hedw.) S.Olsson, Enroth & D.Quandt	Alleniella	Neckeraceae	M.C. Fdez. Ordóñez & M. A. del Collado		PRESERVED_SPECIMEN	ES	Cangas del Narcea; Monte Muniellos	Asturias	Principado de Asturias	Asturias	43.029999	-6.69	43.029999	-6.69	0				913	GMTED2010	30	10	2000	COORDINATE_ROUNDED;GEODETIC_DATUM_ASSUMED_WGS84	0
12811	214448956	Neckera	Neckera complanata		Neckera complanata Hübener, 1833	Neckera complanata (Hedw.) Huebener	Alleniella complanata (Hedw.) S.Olsson, Enroth & D.Quandt	Alleniella complanata (Hedw.) S.Olsson, Enroth & D.Quandt	Alleniella	Neckeraceae	M.C. Fdez. Ordóñez & M. A. del Collado		PRESERVED_SPECIMEN	ES	Cangas del Narcea; Monte Muniellos	Asturias	Principado de Asturias	Asturias	43.029999	-6.69	43.029999	-6.69	0				913	GMTED2010	30	10	2000	COORDINATE_ROUNDED;GEODETIC_DATUM_ASSUMED_WGS84	0
12812	214448958	Neckera	Neckera complanata		Neckera complanata Hübener, 1833	Neckera complanata (Hedw.) Huebener	Alleniella complanata (Hedw.) S.Olsson, Enroth & D.Quandt	Alleniella complanata (Hedw.) S.Olsson, Enroth & D.Quandt	Alleniella	Neckeraceae	M.C. Fdez. Ordóñez & M. A. del Collado		PRESERVED_SPECIMEN	ES	Cangas del Narcea; Monte Muniellos	Asturias	Principado de Asturias	Asturias	43.029999	-6.69	43.029999	-6.69	0				913	GMTED2010	30	10	2000	COORDINATE_ROUNDED;GEODETIC_DATUM_ASSUMED_WGS84	0
12815	214448962	Neckera	Neckera complanata		Neckera complanata Hübener, 1833	Neckera complanata (Hedw.) Huebener	Alleniella complanata (Hedw.) S.Olsson, Enroth & D.Quandt	Alleniella complanata (Hedw.) S.Olsson, Enroth & D.Quandt	Alleniella	Neckeraceae	M.C. Fdez. Ordóñez & M. A. del Collado		PRESERVED_SPECIMEN	ES	Cangas del Narcea; Monte Muniellos	Asturias	Principado de Asturias	Asturias	43.029999	-6.69	43.029999	-6.69	0				913	GMTED2010	30	10	2000	COORDINATE_ROUNDED;GEODETIC_DATUM_ASSUMED_WGS84	0
12818	214448967	Neckera	Neckera complanata		Neckera complanata Hübener, 1833	Neckera complanata (Hedw.) Huebener	Alleniella complanata (Hedw.) S.Olsson, Enroth & D.Quandt	Alleniella complanata (Hedw.) S.Olsson, Enroth & D.Quandt	Alleniella	Neckeraceae	M.C. Fdez. Ordóñez & M. A. del Collado		PRESERVED_SPECIMEN	ES	Cangas del Narcea; Monte Muniellos	Asturias	Principado de Asturias	Asturias	43.029999	-6.69	43.029999	-6.69	0				913	GMTED2010	30	10	2000	COORDINATE_ROUNDED;GEODETIC_DATUM_ASSUMED_WGS84	0
12820	214448969	Neckera	Neckera complanata		Neckera complanata Hübener, 1833	Neckera complanata (Hedw.) Huebener	Alleniella complanata (Hedw.) S.Olsson, Enroth & D.Quandt	Alleniella complanata (Hedw.) S.Olsson, Enroth & D.Quandt	Alleniella	Neckeraceae	M.C. Fdez. Ordóñez & M. A. del Collado		PRESERVED_SPECIMEN	ES	Cangas del Narcea; Monte Muniellos	Asturias	Principado de Asturias	Asturias	43.029999	-6.69	43.029999	-6.69	0				913	GMTED2010	30	10	2000	COORDINATE_ROUNDED;GEODETIC_DATUM_ASSUMED_WGS84	0
12822	214448971	Neckera	Neckera complanata		Neckera complanata Hübener, 1833	Neckera complanata (Hedw.) Huebener	Alleniella complanata (Hedw.) S.Olsson, Enroth & D.Quandt	Alleniella complanata (Hedw.) S.Olsson, Enroth & D.Quandt	Alleniella	Neckeraceae	M.C. Fdez. Ordóñez & M. A. del Collado		PRESERVED_SPECIMEN	ES	Cangas del Narcea; Monte Muniellos	Asturias	Principado de Asturias	Asturias	43.029999	-6.69	43.029999	-6.69	0				913	GMTED2010	30	10	2000	COORDINATE_ROUNDED;GEODETIC_DATUM_ASSUMED_WGS84	0
12823	214448972	Neckera	Neckera complanata		Neckera complanata Hübener, 1833	Neckera complanata (Hedw.) Huebener	Alleniella complanata (Hedw.) S.Olsson, Enroth & D.Quandt	Alleniella complanata (Hedw.) S.Olsson, Enroth & D.Quandt	Alleniella	Neckeraceae	M.C. Fdez. Ordóñez & M. A. del Collado		PRESERVED_SPECIMEN	ES	Cangas del Narcea; Monte Muniellos	Asturias	Principado de Asturias	Asturias	43.029999	-6.69	43.029999	-6.69	0				913	GMTED2010	30	10	2000	COORDINATE_ROUNDED;GEODETIC_DATUM_ASSUMED_WGS84	0
12824	214448973	Neckera	Neckera complanata		Neckera complanata Hübener, 1833	Neckera complanata (Hedw.) Huebener	Alleniella complanata (Hedw.) S.Olsson, Enroth & D.Quandt	Alleniella complanata (Hedw.) S.Olsson, Enroth & D.Quandt	Alleniella	Neckeraceae	M.C. Fdez. Ordóñez & M. A. del Collado		PRESERVED_SPECIMEN	ES	Cangas del Narcea; Monte Muniellos	Asturias	Principado de Asturias	Asturias	43.029999	-6.69	43.029999	-6.69	0				913	GMTED2010	30	10	2000	COORDINATE_ROUNDED;GEODETIC_DATUM_ASSUMED_WGS84	0
12825	214448974	Neckera	Neckera complanata		Neckera complanata Hübener, 1833	Neckera complanata (Hedw.) Huebener	Alleniella complanata (Hedw.) S.Olsson, Enroth & D.Quandt	Alleniella complanata (Hedw.) S.Olsson, Enroth & D.Quandt	Alleniella	Neckeraceae	M.C. Fdez. Ordóñez & M. A. del Collado		PRESERVED_SPECIMEN	ES	Cangas del Narcea; Monte Muniellos	Asturias	Principado de Asturias	Asturias	43.029999	-6.69	43.029999	-6.69	0				913	GMTED2010	30	10	2000	COORDINATE_ROUNDED;GEODETIC_DATUM_ASSUMED_WGS84	0
[truncated: 81,661 more rows]
