# Supplementary material for: Assessing spatial and temporal biases and gaps in the publicly available distributional information of Iberian mosses
Source: Biodivers Data J. 2020 Sep 15;8:e53474. doi: 10.3897/BDJ.8.e53474 (PMC7508938; doi:10.3897/BDJ.8.e53474)
Supplement: Supplementary material 3 — Checklist of species included in Iberbryo v1.0 and their frequency in each class of substrate. [file bdj-08-e53474-s003.xlsx]

## Sheet: reclassification_substrate
ID	Scientific Name	Bryoatt Scientific Name	Data reference	Substrate Class
				Rock	Soil	Decaying vegetation	Epyphitic	Aquatic
1	Abietinella abietina (Hedw.) M.Fleisch var. abietina	Abietinella abietina	0		3
2	Abietinella abietina (Hedw.) M.Fleisch.	Abietinella abietina var. abietina	0		3
3	Abietinella abietina var. hystricosa (Mitt.) Sakurai	Abietinella abietina var. hystricosa	0		3
4	Acaulon casasianum Brugués & H.A.Crum		1		3
5	Acaulon dertosense Casas, Sérgio, Cros & Brugués		1		3
6	Acaulon fontiquerianum Casas & Sérgio		1		3
7	Acaulon mediterraneum Limpr.	Acaulon mediterraneum	0		3
8	Acaulon muticum (Hedw.) Müll.Hal.	Acaulon muticum s.str.	0		3
9	Acaulon triquetrum (Spruce) Müll.Hal.	Acaulon triquetrum	0		3
10	Alleniella besseri (Lobarz.) S. Olsson, Enroth & D. Quandt		1	2			3
11	Alleniella complanata (Hedw.) S.Olsson, Enroth & D.Quandt	Neckera complanata	0	3	3		3
12	Aloina aloides (Koch ex Schultz) Kindb.	Aloina aloides s.str.	0	3	3
13	Aloina ambigua (Bruch & Schimp.) Limpr.	Aloina ambigua	0	3	3
14	Aloina bifrons (De Not.) Delgad.		1		3
15	Aloina brevirostris (Hook. & Grev.) Kindb.	Aloina brevirostris	0		3
16	Aloina rigida (Hedw.) Limpr.	Aloina rigida	0		3
17	Amblyodon dealbatus (Hedw.) P.Beauv.	Amblyodon dealbatus	0		3
18	Amblystegium serpens (Hedw.) Schimp.	Amblystegium serpens	0	3	3	3	3
19	Amphidium lapponicum (Hedw.) Schimp.	Amphidium lapponicum	0	3
20	Amphidium mougeotii (Schimp.) Schimp.	Amphidium mougeotii	0	3
21	Anacolia menziesii (Turner) Paris		1	3	3
22	Anacolia webbii (Mont.) Schimp.		1	3
23	Andreaea alpestris (Thed.) Schimp.	Andreaea alpestris	0	3	3
24	Andreaea frigida Huebener	Andreaea frigida	0	3
25	Andreaea heinemannii Hampe & Müll. Hal. subsp. heinemannii		1	3
26	Andreaea heinemannii Hampe & Müll.Hal.		1	3
27	Andreaea heinemannii subsp. crassifolia (Luisier) Sérgio		1	3
28	Andreaea megistospora B.M.Murray	Andreaea megistospora	0	3
29	Andreaea mutabilis Hook.f. & Wilson	Andreaea mutabilis	0	3	1
30	Andreaea nivalis Hook.	Andreaea nivalis	0	3
31	Andreaea rothii F.Weber & D.Mohr	Andreaea rothii	0	3
32	Andreaea rothii subsp. falcata (Schimp.) Lindb.	Andreaea rothii subsp. falcata	0	3
33	Andreaea rothii subsp. rothii	Andreaea rothii subsp. rothii	0	3
34	Andreaea rupestris Hedw.	Andreaea rupestris	0	3	1
35	Anoectangium aestivum (Hedw.) Mitt.	Anoectangium aestivum	0	3
36	Anomobryum concinnatum (Spruce) Lindb.	Anomobryum concinnatum	0	3	3
37	Anomobryum julaceum (Schrad. ex P.Gaertn. et al.) Schimp.	Anomobryum julaceum s.str.	0	3	3
38	Anomobryum lusitanicum (I.Hagen ex Luisier) Thér.		1	3
39	Anomodon attenuatus (Hedw.) Huebener	Anomodon attenuatus	0	3		3	3
40	Anomodon longifolius (Schleich. Ex Brid.) Hartm.	Anomodon longifolius	0	3
41	Anomodon rostratus (Hedw.) Schimp.		1	3	2		2
42	Anomodon viticulosus (Hedw.) Hook. & Taylor	Anomodon viticulosus	0	3	3	1	3
43	Antitrichia californica Sull.		1	3			3
44	Antitrichia curtipendula (Hedw.) Brid.	Antitrichia curtipendula	0	3	1	1	3
45	Archidium alternifolium (Hedw.) Mitt.	Archidium alternifolium	0		3
46	Arctoa fulvella (Dicks.) Bruch & Schimp.	Arctoa fulvella	0	3	1
47	Aschisma carniolicum (F.Weber & D.Mohr) Lindb.		1		3
48	Aschisma cuynetii (Bizot & R.B.Pierrot) J.Guerra & M.J.Cano		1		3
49	Atrichum angustatum (Brid.) Bruch & Schimp.	Atrichum angustatum	0		3
50	Atrichum flavisetum Mitt.	Atrichum undulatum var. gracilisetum	0		3
51	Atrichum undulatum (Hedw.) P. Beauv.	Atrichum undulatum	0		3
52	Aulacomnium androgynum (Hedw.) Schwägr.	Aulacomnium androgynum	0	3	3	3	3
53	Aulacomnium palustre (Hedw.) Schwägr.	Aulacomnium palustre	0		3	1
54	Barbula bolleana (Müll. Hal.) Broth.		1	3				3
55	Barbula convoluta Hedw.	Barbula convoluta	0	2	3
56	Barbula convoluta Hedw. var. convoluta	Barbula convoluta var. convoluta	0	2	3
57	Barbula convoluta var. sardoa Schimp.	Barbula convoluta var. sardoa	0	2	3
58	Barbula crocea (Brid.) F.Weber & D.Mohr		1	3	2
59	Barbula unguiculata Hedw.	Barbula unguiculata	0	2	3	2
60	Bartramia halleriana Hedw.	Bartramia halleriana	0	3
61	Bartramia ithyphylla Brid.	Bartramia ithyphylla	0	3	2
62	Bartramia pomiformis Hedw.	Bartramia pomiformis	0	3	3	1
63	Bartramia aprica Müll. Hall.	Bartramia stricta	0	3	3
64	Blindia acuta (Hedw.) Bruch & Schimp.	Blindia acuta	0	3	3
65	Brachydontium trichodes (F.Weber) Milde	Brachydontium trichodes	0	3
66	Brachytheciastrum collinum (Schleich. ex Müll.Hal.) Ignatov & Huttunen		1	3	2
67	Brachytheciastrum dieckii (Röll) Ignatov & Huttunen		1	3	3		3
68	Brachytheciastrum olympicum (Jur.) Vanderp. et al.		1	3			3
69	Brachytheciastrum velutinum (Hedw.) Ignatov & Huttunen	Brachytheciastrum velutinum	0	3	3	3	3
70	Brachytheciastrum velutinum (Hedw.) Ignatov & Huttunen var. velutinum		1	3	3		3
71	Brachytheciastrum velutinum var. salicinum (Schimp.) Ochyra & Zarnowiec		1	3	3		3
72	Brachythecium albicans (Hedw.) Schimp.	Brachythecium albicans	0	2	3
73	Brachythecium campestre (Müll.Hal.) Schimp.		1		3
74	Brachythecium cirrosum (Schwägr.) Schimp.	Brachythecium cirrosum	0	3
75	Brachythecium glareosum (Bruch ex Spruce) Schimp.	Brachythecium glareosum	0	2	3		1
76	Brachythecium mildeanum (Schimp.) Schimp.	Brachythecium mildeanum	0		3
77	Brachythecium rivulare Schimp.	Brachythecium rivulare	0	3	3	3	3
78	Brachythecium rutabulum (Hedw.) Schimp.	Brachythecium rutabulum	0	3	3	3	3
79	Brachythecium salebrosum (Hoffm. ex F.Weber & D.Mohr) Schimp.	Brachythecium salebrosum	0	2	2	3	2
80	Brachythecium tommasinii (Sendtn. ex Boulay) Ignatov & Huttunen		1	3	2
81	Brachythecium turgidum (Hartm.) Kindb.		1	3	3
82	Braunia imberbis (Sm.) N. Dalton & D.G. Long	Hedwigia integrifolia	0	3
83	Breutelia chrysocoma (Hedw.) Lindb.	Breutelia chrysocoma	0		3
84	Bruchia vogesiaca Nestl. ex Schwägr.	Bruchia vogesiaca	0		3
85	Bryoerythrophyllum campylocarpum (Müll. Hal.) H.A. Crum		1		3
86	Bryoerythrophyllum ferruginascens (Stirt.) Giacom.	Bryoerythrophyllum ferruginascens	0	3	3
87	Bryoerythrophyllum inaequalifolium (Taylor) R.H.Zander		1	3	3
88	Bryoerythrophyllum recurvirostrum (Hedw.) P.C. Chen	Bryoerythrophyllum recurvirostrum	0	3	3		3
89	Bryum argenteum Hedw.	Bryum argenteum	0	3	3	2
90	Bryum canariense Brid.	Bryum canariense	0		3
91	Bryum dichotomum Hedw.	Bryum dichotomum	0	3	3	1
92	Bryum elegans Nees	Bryum elegans	0	3	2
93	Bryum funckii Schwägr.		1		3
94	Bryum gemmiferum R.Wilczek & Demaret	Bryum gemmiferum	0	2	3
95	Bryum gemmilucens R.Wilczek & Demaret	Bryum gemmilucens	0		3
96	Bryum gemmiparum De Not.	Bryum gemmiparum	0	3
97	Bryum intermedium (Brid.) Blandow	Bryum intermedium	0	2	3
98	Bryum klinggraeffii Schimp.	Bryum klinggraeffii	0		3
99	Bryum kunzei Hornsch.	Bryum kunzei	0	3	3
100	Bryum minii Podp. ex Machado-Guim.		1	2	3
101	Bryum radiculosum Brid.	Bryum radiculosum	0	3	3
102	Bryum ruderale Crundw. & Nyholm	Bryum ruderale	0		3
103	Bryum sauteri Bruch & Schimp.	Bryum sauteri	0		3
104	Bryum schleicheri DC.	Bryum schleicheri	0		3
105	Bryum subapiculatum Hampe	Bryum subapiculatum	0		3
106	Bryum tenuisetum Limpr.	Bryum tenuisetum	0		3
107	Bryum turbinatum (Hedw.) Turner	Bryum turbinatum	0		3
108	Bryum valparaisense Thér.	Bryum valparaisense	0		3
109	Bryum weigelii Spreng.	Bryum weigelii	0		3
110	Buxbaumia aphylla Hedw.	Buxbaumia aphylla	0		3	2
111	Buxbaumia viridis (Moug. ex Lam. & DC.) Brid. exMoug. & Nestl.	Buxbaumia viridis	0			3
112	Calliergon cordifolium (Hedw.) Kindb.	Calliergon cordifolium	0		3	3
113	Calliergon giganteum (Schimp.) Kindb.	Calliergon giganteum	0		3
114	Calliergonella cuspidata (Hedw.) Loeske	Calliergonella cuspidata	0	2	3		1
115	Calliergonella lindbergii (Mitt.) Hedenäs	Calliergonella lindbergii	0		3
116	Campyliadelphus chrysophyllus (Brid.) R.S.Chopra	Campyliadelphus chrysophyllus	0	3	3
117	Campyliadelphus elodes (Lindb.) Kanda	Campyliadelphus elodes	0		3	3
118	Campylium protensum (Brid.) Kindb.	Campylium protensum	0		3
119	Campylium stellatum (Hedw.) Lange & C.E.O. Jensen	Campylium stellatum s.str.	0	3	3
120	Campylophyllum calcareum (Crundw. & Nyholm) Hedenäs	Campylophyllum calcareum	0	3	3		3
121	Campylophyllum halleri (Hedw.) M. Fleisch.	Campylophyllum halleri	0	3
122	Campylopus atrovirens De Not.	Campylopus atrovirens	0	3	3
123	Campylopus brevipilus Bruch & Schimp.	Campylopus brevipilus	0		3
124	Campylopus flexuosus (Hedw.) Brid.	Campylopus flexuosus	0	3	3	2	3
125	Campylopus fragilis (Brid.) Bruch & Schimp.	Campylopus fragilis	0	3	3	2	2
126	Campylopus introflexus (Hedw.) Brid.	Campylopus introflexus	0	3	3	3	1
127	Campylopus pilifer Brid.	Campylopus pilifer	0	3	3
128	Campylopus pyriformis (Schultz) Brid.	Campylopus pyriformis	0		3	3	2
129	Campylopus schimperi Milde	Campylopus schimperi	0		3
130	Campylopus subulatus Schimp. ex Milde	Campylopus subulatus	0	1	3
131	Campylostelium pitardii (Corb.) E. Maier		1	2	3
132	Campylostelium strictum Solms		1	3
133	Catoscopium nigritum (Hedw.) Brid.	Catoscopium nigritum	0		3
134	Ceratodon purpureus (Hedw.) Brid.	Ceratodon purpureus	0	3	3	3	3
135	Ceratodon purpureus (Hedw.) Brid. subsp. purpureus		1	3	3	3	3
136	Ceratodon purpureus subsp. stenocarpus (Bruch & Schimp. ex Müll. Hal.) Dixon		1	3	3	3	3
137	Cheilothela chloropus (Brid.) Broth.	Cheilothela chloropus	0		3
138	Cinclidotus aquaticus (Hedw.) Bruch & Schimp.		1	3				2
139	Cinclidotus fontinaloides (Hedw.) P.Beauv.	Cinclidotus fontinaloides	0	3		3	2
140	Cinclidotus riparius (Host ex Brid.) Arn.	Cinclidotus riparius	0	3
141	Cinclidotus vivesii Ederra		1	3				1
142	Cirriphyllum crassinervium (Taylor) Loeske & M.Fleisch.	Cirriphyllum crassinervium	0	3	2		3
143	Cirriphyllum piliferum (Hedw.) Grout	Cirriphyllum piliferum	0	2	3
144	Claopodium whippleanum (Sull.) Renauld & Cardot		1	3	3		2
145	Climacium dendroides (Hedw.) F.Weber & D.Mohr	Climacium dendroides	0	3	3		1
146	Conardia compacta (Drumm. ex Müll.Hal.) H.Rob.	Conardia compacta	0	3	3
147	Conostomum tetragonum (Hedw.) Lindb.	Conostomum tetragonum	0		3
148	Coscinodon cribrosus (Hedw.) Spruce	Coscinodon cribrosus	0	3	1
149	Cratoneuron curvicaule (Jur.) G.Roth	Cratoneuron curvicaule	0	3
150	Cratoneuron filicinum (Hedw.) Spruce	Cratoneuron filicinum	0	3	3	1	2
151	Crossidium aberrans Holz. & E.B.Bartram		1		3
152	Crossidium crassinervium (De Not.) Jur.		1	3	3
153	Crossidium laevipilum Thér. & Trab.		1		3
154	Crossidium squamiferum (Viv.) Jur.		1	3	3
155	Crossidium squamiferum (Viv.) Jur. var. squamiferum		1	3	3
156	Crossidium squamiferum var. pottioideum (De Not.) Mönk.		1	3	3
157	Cryphaea heteromalla (Hedw.) D. Mohr	Cryphaea heteromalla	0	2			3
158	Ctenidium molluscum (Hedw.) Mitt.	Ctenidium molluscum	0	3	3		2
159	Cyclodictyon laetevirens (Hook. & Taylor) Mitt.	Cyclodictyon laetevirens	0	3			2
160	Cynodontium bruntonii (Sm.) Bruch & Schimp.	Cynodontium bruntonii	0	3
161	Cynodontium gracilescens (F.Weber & D.Mohr) Schimp.		1	3	3
162	Cynodontium polycarpon (Hedw.) Schimp.	Cynodontium polycarpon	0	3
163	Cynodontium strumiferum (Hedw.) Lindb.	Cynodontium strumiferum	0	3
164	Dendrocryphaea lamyana (Mont.) P.Rao	Dendrocryphaea lamyana	0	3			3
165	Dialytrichia mucronata (Brid.) Broth.	Dialytrichia mucronata	0	3			3
166	Dialytrichia saxicola (Lamy) M.J. Cano	Dialytrichia saxicola	0	3			3
167	Dichelyma falcatum (Hedw.) Myrin		1	3	2			1
168	Dichodontium flavescens (Dicks.) Lindb.	Dichodontium flavescens	0	3	3
169	Dichodontium palustre (Dicks.) M. Stech	Dichodontium palustre	0	3	3
170	Dichodontium pellucidum (Hedw.) Schimp.	Dichodontium pellucidum s.str.	0	3	3
171	Dicranella grevilleana (Brid.) Schimp.	Dicranella grevilleana	0		3
172	Dicranella heteromalla (Hedw.) Schimp	Dicranella heteromalla	0	3	3	3	3
173	Dicranella howei Renauld & Cardot		1		3
174	Dicranella rufescens (Dicks.) Schimp.	Dicranella rufescens	0	1	3
175	Dicranella schreberiana (Hedw.) Dixon	Dicranella schreberiana	0		3
176	Dicranella subulata (Hedw.) Schimp.	Dicranella subulata	0	3	3	3
177	Dicranella varia (Hedw.) Schimp.	Dicranella varia	0	2	3	3
178	Dicranodontium asperulum (Mitt.) Broth.	Dicranodontium asperulum	0	3	3
179	Dicranodontium denudatum (Brid.) E.Britton	Dicranodontium denudatum	0	3	3	3
180	Dicranodontium uncinatum (Harv.) A.Jaeger	Dicranodontium uncinatum	0	3	3
181	Dicranoweisia cirrata (Hedw.) Lindb.	Dicranoweisia cirrata	0	3		3	3
182	Dicranum bonjeanii De Not.	Dicranum bonjeanii	0		3	1
183	Dicranum crassifolium Sérgio Ochyra & Séneca		1	3	3		2
184	Dicranum flagellare Hedw.	Dicranum flagellare	0			3	1
185	Dicranum flexicaule Brid.	Dicranum flexicaule	0	3	3
186	Dicranum fuscescens Sm.	Dicranum fuscescens	0	3	3		3
187	Dicranum leioneuron Kindb.	Dicranum leioneuron	0		1
188	Dicranum majus Sm.	Dicranum majus	0		3	2	2
189	Dicranum montanum Hedw.	Dicranum montanum	0	1		3	3
190	Dicranum muehlenbeckii Bruch & Schimp.		1	2	3
191	Dicranum polysetum Sw. Ex anon.	Dicranum polysetum	0		3
192	Dicranum scoparium Hedw.	Dicranum scoparium	0	3	3	3	3
193	Dicranum scottianum Turner ex R. Scott	Dicranum scottianum	0	3	2		1
194	Dicranum spadiceum J.E.Zetterst.		1	3	3	2
195	Dicranum spurium Hedw.	Dicranum spurium	0		3
196	Dicranum tauricum Sapjegin	Dicranum tauricum	0	1		3	3
197	Dicranum undulatum Schrad. Ex Brid.	Dicranum undulatum	0		3
198	Didymodon acutus (Brid.) K.Saito	Didymodon acutus	0	2	3
199	Didymodon asperifolius (Mitt.) H.A.Crum, Steere & L.E.Anderson		1	3
200	Didymodon australasiae (Hook. & Grev.) R.H.Zander		1	3	3
201	Didymodon bistratosus Hébr. & R.B.Pierrot		1	3	3
202	Didymodon cordatus Jur.	Didymodon cordatus	0	3	3
203	Didymodon eckeliae R.H.Zander		1	3
204	Didymodon erosus J.A.Jiménez & J.Guerra		1	3
205	Didymodon fallax (Hedw.) R.H.Zander	Didymodon fallax	0	1	3
206	Didymodon ferrugineus (Schimp. ex Besch.) M.O.Hill	Didymodon ferrugineus	0	1	3
207	Didymodon insulanus (De Not.) M.O.Hill	Didymodon insulanus	0	3	3	1	3
208	Didymodon luridus Hornsch.	Didymodon luridus	0	3	3		2
209	Didymodon nicholsonii Culm.	Didymodon insulanus	0	3	3	2	3
210	Didymodon rigidulus Hedw.	Didymodon luridus	0	3		1
211	Didymodon sicculus M.J.Cano Ros García Zamora & J.Guerra		1		3
212	Didymodon sinuosus (Mitt.) Delogne	Didymodon sinuosus	0	3			3
213	Didymodon spadiceus (Mitt.) Limpr.	Didymodon spadiceus	0	3	3		3
214	Didymodon tophaceus (Brid.) Lisa	Didymodon tophaceus	0	3	3
215	Didymodon umbrosus (Müll.Hal.) R.H.Zander	Didymodon umbrosus	0	3	2
216	Didymodon vinealis (Brid.) R.H.Zander	Didymodon vinealis	0	3	3		1
217	Diphyscium foliosum (Hedw.) D.Mohr	Diphyscium foliosum	0	3	3
218	Distichium capillaceum (Hedw.) Bruch & Schimp.	Distichium capillaceum	0	3	2
219	Distichium inclinatum (Hedw.) Bruch & Schimp.	Distichium inclinatum	0	3	3
220	Ditrichum flexicaule (Schwägr.) Hampe	Ditrichum flexicaule s.str.	0		3
221	Ditrichum gracile (Mitt.) Kuntze	Ditrichum gracile	0	2	3
222	Ditrichum heteromallum (Hedw.) E.Britton	Ditrichum heteromallum	0		3
223	Ditrichum lineare (Sw.) Lindb.	Ditrichum lineare	0		3
224	Ditrichum pusillum (Hedw.) Hampe	Ditrichum pusillum	0		3
225	Ditrichum subulatum Hampe	Ditrichum subulatum	0		3
226	Drepanocladus aduncus (Hedw.) Warnst.	Drepanocladus aduncus	0	2	3		3
227	Drepanocladus polygamus (Schimp.) Hedenäs	Drepanocladus polygamus	0	1	3
228	Encalypta affinis R.Hedw.		1	3	3
229	Encalypta alpina Sm.	Encalypta alpina	0	3
230	Encalypta ciliata Hedw.	Encalypta ciliata	0	3
231	Encalypta microstoma Bals.-Criv. & De Not.		1	3	3
232	Encalypta rhaptocarpa Schwägr.	Encalypta rhaptocarpa	0	3	3
233	Encalypta spathulata Müll.Hal.		1	3	3
234	Encalypta streptocarpa Hedw.	Encalypta streptocarpa	0	3	3
235	Encalypta vulgaris Hedw.	Encalypta vulgaris	0	3	3
236	Entodon cladorrhizans (Hedw.) Müll.Hal.		1	3	3		2
237	Entodon concinnus (De Not.) Paris	Entodon concinnus	0		3
238	Entosthodon attenuatus (Dicks.) Bryhn	Entosthodon attenuatus	0		3
239	Entosthodon convexus (Spruce) Brugués		1	3	3
240	Entosthodon duriaei Mont.		1	3	3
241	Entosthodon fascicularis (Hedw.) Müll.Hal.	Entosthodon fascicularis	0		3
242	Entosthodon hungaricus (Boros) Loeske		1		3
243	Entosthodon kroonkurk Dirkse & Brugués		1		3
244	Entosthodon mouretii (Corb.) Jelenc		1		3
245	Entosthodon muhlenbergii (Turner) Fife	Entosthodon muhlenbergii	0		3
246	Entosthodon obtusus (Hedw.) Lindb.	Entosthodon obtusus	0		3
247	Entosthodon pulchellus (H.Philib.) Brugués	Entosthodon pulchellus	0		3
248	Entosthodon schimperi Brugués		1		3
249	Ephemerum cohaerens (Hedw.) Hampe	Ephemerum cohaerens	0		3
250	Ephemerum crassinervium subsp. sessile (Bruch) Holyoak	Ephemerum sessile	0		3
251	Ephemerum minutissimum Lindb.	Ephemerum minutissimum	0		3
252	Ephemerum recurvifolium (Dicks.) Boulay	Ephemerum recurvifolium	0		3
253	Ephemerum serratum (Hedw.) Hampe	Ephemerum serratum s.str.	0		3
254	Ephemerum spinulosum Bruch & Schimp. ex Schimp.	Ephemerum spinulosum	0		3
255	Epipterygium tozeri (Grev.) Lindb.	Epipterygium tozeri	0	2	3
256	Eucladium verticillatum (With.) Bruch & Schimp.	Eucladium verticillatum	0	3	3
257	Eurhynchiastrum pulchellum (Hedw.) Ignatov & Huttunen	Eurhynchiastrum pulchellum	0	3	3
258	Eurhynchiastrum pulchellum (Hedw.) Ignatov & Huttunen var. pulchellum		1	3	3
259	Eurhynchiastrum pulchellum var. diversifolium (Schimp.) Ochyra & Zarnowiec		1	3	3
260	Eurhynchiastrum pulchellum var. praecox (Hedw.) Ochyra & Zarnowiec		1	3	3
261	Eurhynchium angustirete (Broth.) T.J.Kop.		1		3
262	Eurhynchium striatum (Hedw.) Schimp.	Eurhynchium striatum	0	3	3		2
263	Exsertotheca baetica (J. Guerra) Draper, González-Mancebo, O. Werner, J. Patiño & Ros		1				3
264	Exsertotheca crispa (Hedw.) S. Olsson, Enroth & D. Quandt	Neckera crispa	0	3	3		3
265	Fabronia ciliaris (Brid.) Brid.		1	2			3
266	Fabronia pusilla Raddi		1	2			3
267	Fissidens adianthoides Hedw.	Fissidens adianthoides	0	3	3	1	1
268	Fissidens bryoides Hedw.		1	3	3
269	Fissidens bryoides Hedw. var. bryoides	Fissidens bryoides var. bryoides	0	1	3	1
270	Fissidens bryoides var. caespitans Schimp.	Fissidens bryoides var. caespitans	0	3	3		2
271	Fissidens crassipes subsp. warnstorfii (M.Fleisch.) Brugg.-Nann.		1	3		2
272	Fissidens crassipes Wilson ex Bruch & Schimp.	Fissidens crassipes	0	3	2	1	2
273	Fissidens crassipes Wilson ex Bruch & Schimp. subsp. crassipes		1	3		2
274	Fissidens crispus Mont.	Fissidens crispus	0	2	3
275	Fissidens curvatus Hornsch.	Fissidens curvatus	0		3
276	Fissidens dubius P.Beauv.	Fissidens dubius	0	3	3		2
277	Fissidens exilis Hedw.	Fissidens exilis	0		3
278	Fissidens fontanus (Bach.Pyl.) Steud.	Fissidens fontanus	0	3		3
279	Fissidens gracilifolius Brugg.-Nann. & Nyholm	Fissidens gracilifolius	0	3
280	Fissidens grandifrons Brid.		1	3
281	Fissidens monguillonii Thér.	Fissidens monguillonii	0	3	3		3
282	Fissidens osmundoides Hedw.	Fissidens osmundoides	0	3	3
283	Fissidens ovatifolius R.Ruthe		1	2	3
284	Fissidens polyphyllus Wilson ex Bruch & Schimp.	Fissidens polyphyllus	0	3	3
285	Fissidens pusillus (Wilson) Milde	Fissidens pusillus	0	3
286	Fissidens rivularis (Spruce) Schimp.	Fissidens rivularis	0	3	1
287	Fissidens rufulus Bruch & Schimp.	Fissidens rufulus	0	3
288	Fissidens serrulatus Brid.	Fissidens serrulatus	0	3	3
289	Fissidens taxifolius Hedw.	Fissidens taxifolius	0	3	3	1	1
290	Fissidens taxifolius Hedw. subsp. taxifolius	Fissidens taxifolius var. taxifolius	0	3	3	1	1
291	Fissidens viridulus (Sw. ex anon.) Wahlenb.	Fissidens viridulus	0	2	3
292	Fissidens viridulus (Sw. ex anon.) Wahlenb. var. viridulus		1		3
293	Fissidens viridulus var. incurvus (Starke ex Röhl.)	Fissidens incurvus	0		3
294	Fontinalis antipyretica Hedw.	Fontinalis antipyretica	0	3	2	2	3
295	Fontinalis antipyretica Hedw. subsp. antipyretica	Fontinalis antipyretica var. antipyretica	0	3	2	2	3	1
296	Fontinalis antipyretica subsp. gracilis (Lindb.) Kindb.	Fontinalis antipyretica var. gracilis	0	3
297	Fontinalis dalecarlica Schimp.		1	3
298	Fontinalis hypnoides C. Hartm.		1	3				3
299	Fontinalis hypnoides var. duriaei (Schimp.) Kindb.		1	3				3
300	Fontinalis squamosa Hedw.	Fontinalis squamosa	0	3	2		3
301	Fontinalis squamosa var. dixonii (Cardot) A.J.E.Sm.	Fontinalis squamosa var. dixonii	0	3
302	Funaria hygrometrica Hedw.	Funaria hygrometrica	0	3	3	1
303	Funariella curviseta (Schwägr.) Sérgio		1		3
304	Gigaspermum mouretii Corb.		1		3
305	Goniomitrium seroi Casas		1		3
306	Grimmia alpestris (Web. & Mohr) Schleich.	Grimmia alpestris	0	3
307	Grimmia anodon Bruch & Schimp.	Grimmia anodon	0	3
308	Grimmia anomala Hampe ex Schimp.		1	3
309	Grimmia arenaria Hampe	Grimmia arenaria	0	3
310	Grimmia atrata Miel. ex Hornsch.	Grimmia atrata	0	3
311	Grimmia caespiticia (Brid.) Jur.		1	3
312	Grimmia capillata De Not.		1	3	3
313	Grimmia crinita Brid.	Grimmia crinita	0	3
314	Grimmia crinitoleucophaea Cardot		1	3
315	Grimmia decipiens (Schultz) Lindb.	Grimmia decipiens	0	3
316	Grimmia dissimulata E.Maier	Grimmia dissimulata	0	3
317	Grimmia donniana Sm.	Grimmia donniana	0	3
318	Grimmia elatior Bruch ex Bals.-Criv. & De Not.	Grimmia elatior	0	3
319	Grimmia elongata Kaulf.	Grimmia elongata	0	3
320	Grimmia funalis (Schwägr.) Bruch & Schimp.	Grimmia funalis	0	3
321	Grimmia hartmanii Schimp.	Grimmia hartmanii	0	3			1
322	Grimmia horrida Muñoz & H.Hespanhol		1	3
323	Grimmia incurva Schwägr.	Grimmia incurva	0	3
324	Grimmia laevigata (Brid.) Brid.	Grimmia laevigata	0	3
325	Grimmia lisae De Not.	Grimmia lisae	0	3
326	Grimmia longirostris Hook.	Grimmia longirostris	0	3
327	Grimmia meridionalis (Müll. Hall.) E. Maier		1	3	2
328	Grimmia mollis Bruch & Schimp.		1	3
329	Grimmia montana Bruch & Schimp.	Grimmia montana	0	3
330	Grimmia muehlenbeckii Schimp.		1	3
331	Grimmia orbicularis Bruch ex Wilson	Grimmia orbicularis	0	3
332	Grimmia ovalis (Hedw.) Lindb.	Grimmia ovalis	0	3
333	Grimmia pulvinata (Hedw.) Sm.	Grimmia pulvinata	0	3		1	1
334	Grimmia ramondii (Lam. & DC.) Margad.	Grimmia ramondii	0	3
335	Grimmia reflexidens Müll.Hal.		1	3
336	Grimmia tergestina Tomm. ex Bruch & Schimp.	Grimmia tergestina	0	3
337	Grimmia torquata Drumm.	Grimmia torquata	0	3
338	Grimmia trichophylla Grev.	Grimmia trichophylla	0	3
339	Grimmia unicolor Hook.	Grimmia unicolor	0	3
340	Gymnostomum aeruginosum Sm.	Gymnostomum aeruginosum	0	3
341	Gymnostomum calcareum Nees & Hornsch.	Gymnostomum calcareum	0	3
342	Gymnostomum lanceolatum Cano, Ros & J.Guerra		1		3
343	Gymnostomum viridulum Brid.	Gymnostomum viridulum	0	3	3
344	Gyroweisia reflexa (Brid.) Schimp.	Gyroweisia reflexa	0	3
345	Gyroweisia tenuis (Hedw.) Schimp.	Gyroweisia tenuis	0	3	2
346	Habrodon perpusillus (De Not.) Lindb.	Habrodon perpusillus	0				3
347	Hamatocaulis vernicosus (Mitt.) Hedenäs	Hamatocaulis vernicosus	0		3
348	Hedwigia ciliata (Hedw.) P. Beauv. var. ciliata	Hedwigia ciliata var. ciliata	0	3	1		1
349	Hedwigia ciliata (Hedw.) P.Beauv.	Hedwigia ciliata s.str.	0	3	1		1
350	Hedwigia ciliata var. leucophaea Bruch & Schimp.	Hedwigia ciliata var. leucophaea	0	3
351	Hedwigia stellata Hedenäs	Hedwigia stellata	0	3
352	Hedwigia striata (Wilson) Bosw.		1	3			2
353	Hennediella heimii (Hedw.) R.H.Zander	Hennediella heimii	0		3
354	Herzogiella seligeri (Brid.) Z.Iwats.	Herzogiella seligeri	0		1	3	2
355	Herzogiella striatella (Brid.) Z.Iwats.	Herzogiella striatella	0		3		2
356	Heterocladium dimorphum (Brid.) Schimp.	Heterocladium dimorphum	0	3
357	Heterocladium flaccidum (Schimp.) A.J.E. Sm.	Heterocladium heteropterum var. flaccidum	0	3	2		1
358	Heterocladium heteropterum (Brid.) Schimp.	Heterocladium heteropterum	0	3	3		1
359	Heterocladium wulfsbergii I.Hagen	Heterocladium wulfsbergii	0	3	3
360	Homalia lusitanica Schimp.		1	3			2
361	Homalia trichomanoides (Hedw.) Brid.	Homalia trichomanoides	0	3	2		3
362	Homalothecium aureum (Spruce) H.Rob.		1		3
363	Homalothecium lutescens (Hedw.) H.Rob.	Homalothecium lutescens	0	1	3
364	Homalothecium lutescens var. fallax H.Philib. ex Schimp.		1	3	3
365	Homalothecium philippeanum (Spruce) Schimp.		1	3	2
366	Homalothecium sericeum (Hedw.) Schimp.	Homalothecium sericeum	0	3	2	1	3
367	Homomallium incurvatum (Schrad. Ex Brid.) Loeske	Homomallium incurvatum	0	3	2
368	Hookeria lucens (Hedw.) Sm.	Hookeria lucens	0	2	3	2	1
369	Hygroamblystegium fluviatile (Hedw.) Loeske	Hygroamblystegium fluviatile	0	3	3		3
370	Hygroamblystegium tenax (Hedw.) Jenn.	Hygroamblystegium tenax	0	3			3
371	Hygroamblystegium varium (Hedw.) Mönk.	Hygroamblystegium varium	0	3	3	3	3
372	Hygroamblystegium varium var. humile (P. Beauv.) Vanderp. & Hedenäs	Hygroamblystegium humile	0	2	3		3
373	Hygrohypnum duriusculum (De Not.) D.W.Jamieson	Hygrohypnum duriusculum	0	3
374	Hygrohypnum eugyrium (Schimp.) Broth.	Hygrohypnum eugyrium	0	3
375	Hygrohypnum luridum (Hedw.) Jenn.	Hygrohypnum luridum	0	3
376	Hygrohypnum molle (Hedw.) Loeske	Hygrohypnum molle	0	3
377	Hygrohypnum ochraceum (Turner ex Wilson) Loeske	Hygrohypnum ochraceum	0	3	2		2
378	Hygrohypnum smithii (Sw.) Broth.	Hygrohypnum smithii	0	3
379	Hygrohypnum styriacum (Limpr.) Broth.	Hygrohypnum styriacum	0	3
380	Hylocomiastrum pyrenaicum (Spruce) M.Fleisch.	Hylocomiastrum pyrenaicum	0	2	3
381	Hylocomiastrum umbratum (Hedw.) M.Fleisch.	Hylocomiastrum umbratum	0	3	3
382	Hylocomium splendens (Hedw.) Schimp.	Hylocomium splendens	0	1	3
383	Hymenoloma crispulum (Hedw.) Ochyra	Dicranoweisia crispula	0	3
384	Hymenoloma mulahaceni (Höhn.) Ochyra		1		3
385	Hymenostylium recurvirostrum (Hedw.) Dixon	Hymenostylium recurvirostrum s.l.	0	3	3
386	Hymenostylium recurvirostrum var. insigne (Dixon) E.B.Bartram	Hymenostylium recurvirostrum var. insigne	0	3
387	Hyocomium armoricum (Brid.) Wijk & Margad.	Hyocomium armoricum	0	3	2
388	Hypnum andoi A.J.E.Sm.	Hypnum andoi	0	2		1	3
389	Hypnum callichroum Brid.	Hypnum callichroum	0	3		1
390	Hypnum cupressiforme Hedw.	Hypnum cupressiforme	0	3	3	3	3
391	Hypnum cupressiforme Hedw. var. cupressiforme	Hypnum cupressiforme var. cupressiforme	0	3	3	3	3
392	Hypnum cupressiforme var. filiforme Brid.		1	3			3
393	Hypnum cupressiforme var. lacunosum Brid.	Hypnum cupressiforme var. lacunosum	0	3	3
394	Hypnum cupressiforme var. resupinatum (Taylor.) Schimp.	Hypnum cupressiforme var. resupinatum	0	3	3	3	3
395	Hypnum cupressiforme var. subjulaceum Molendo		1	3	2
396	Hypnum hamulosum Schimp.	Hypnum hamulosum	0	3	3
397	Hypnum imponens Hedw.	Hypnum imponens	0		3
398	Hypnum jutlandicum Holmen & E.Warncke	Hypnum jutlandicum	0	3	3	3	3
399	Hypnum pallescens (Hedw.) P.Beauv.		1	2		2	3
400	Hypnum procerrimum Molendo	Ctenidium procerrimum	0	3
401	Hypnum recurvatum (Lindb. & Arnell) Kindb.		1	3	3
402	Hypnum revolutum (Mitt.) Lindb.	Hypnum revolutum	0	3
403	Hypnum revolutum var. dolomiticum (Milde) Mönk.	Hypnum revolutum var. dolomiticum	0	3
404	Hypnum uncinulatum Jur.	Hypnum uncinulatum	0	3
405	Hypnum vaucheri Lesq.	Hypnum vaucheri	0		3
406	Hypopterygium tamarisci (Sw.) Brid. ex Müll.Hal.		1
407	Imbribryum alpinum (Huds. ex With.) N.Pedersen	Bryum alpinum	0	3	3
408	Imbribryum mildeanum (Jur.) J.R. Spence		1	3	3
409	Isopterygiopsis muelleriana (Schimp.) Z.Iwats.	Isopterygiopsis muelleriana	0	3
410	Isopterygiopsis pulchella (Hedw.) Z.Iwats.	Isopterygiopsis pulchella	0		3		3
411	Isothecium algarvicum W.E.Nicholson & Dixon		1	3	3		3
412	Isothecium alopecuroides (Lam. ex Dubois) Isov.	Isothecium alopecuroides	0	3	1	1	3
413	Isothecium holtii Kindb.	Isothecium holtii	0	3			3
414	Isothecium myosuroides Brid.	Isothecium myosuroides	0	3	2	3	3
415	Isothecium myosuroides Brid. subsp. myosuroides	Isothecium myosuroides var. myosuroides	0	3	2	3	3
416	Isothecium myosuroides var. brachythecioides (Dixon) Braithw.	Isothecium myosuroides var. brachythecioides	0	3
417	Kiaeria blyttii (Bruch & Schimp.) Broth.	Kiaeria blyttii	0	3	2
418	Kiaeria falcata (Hedw.) I.Hagen	Kiaeria falcata	0	3	3
419	Kiaeria starkei (F.Weber & D.Mohr) I.Hagen	Kiaeria starkei	0	3	3
420	Kindbergia praelonga (Hedw.) Ochyra	Kindbergia praelonga	0	3	3	3	3
421	Leptobarbula berica (De Not.) Schimp.	Leptobarbula berica	0	3
422	Leptobryum pyriforme (Hedw.) Wilson	Leptobryum pyriforme	0	3	3	1
423	Leptodictyum riparium (Hedw.) Warnst.	Leptodictyum riparium	0	3	3	3	3
424	Leptodon smithii (Hedw.) F.Weber & D.Mohr	Leptodon smithii	0	1			3
425	Leptodontium flexifolium (Dicks.) Hampe	Leptodontium flexifolium	0	2	3	3
426	Leptophascum leptophyllum (Müll.Hal.) J.Guerra & M.J.Cano	Leptophascum leptophyllum	0		3
427	Lescuraea incurvata (Hedw.) E.Lawton	Pseudoleskea incurvata	0	3
428	Lescuraea mutabilis (Brid.) Lindb. ex I.Hagen		1		2		3
429	Lescuraea patens Lindb.	Pseudoleskea patens	0	3	3
430	Lescuraea plicata (Schleich. ex F. Weber & D. Mohr) Broth.	Ptychodium plicatum	0	3	3
431	Lescuraea radicosa (Mitt.) Mönk.		1	3		2
432	Lescuraea saxicola (Schimp.) Molendo	Lescuraea saxicola	0	3
433	Leskea polycarpa Hedw.	Leskea polycarpa	0	3	1	3	3
434	Leucobryum glaucum (Hedw.) Angstr.	Leucobryum glaucum	0		3	3	2
435	Leucobryum juniperoideum (Brid.) Müll.Hal.	Leucobryum juniperoideum	0	2	3	3	2
436	Leucodon sciuroides (Hedw.) Schwägr.	Leucodon sciuroides	0	3			3
437	Loeskeobryum brevirostre (Brid.) M.Fleisch.	Loeskeobryum brevirostre	0	3	3	2	3
438	Meesia triquetra (L. ex Jolycl.) Angstr.	Meesia triquetra	0		3
439	Meesia uliginosa Hedw.	Meesia uliginosa	0	3	3
440	Microbryum curvicollum (Hedw.) R.H.Zander	Microbryum curvicollum	0		3
441	Microbryum davallianum (Sm.) R.H.Zander	Microbryum davallianum	0		3
442	Microbryum floerkeanum (F.Weber & D.Mohr) Schimp.	Microbryum floerkeanum	0		3
443	Microbryum fosbergii (E.B.Bartram) Ros, O.Werner & Rams		1		3
444	Microbryum longipes (J.Guerra, J.J.Martínez & Ros) R.H.Zander		1		3
445	Microbryum rectum (With.) R.H.Zander	Microbryum rectum	0		3
446	Microbryum starckeanum (Hedw.) R.H.Zander	Microbryum starckeanum	0	1	3
447	Microbryum starckeanum agg.	Microbryum starckeanum s.l.	0	1	3
448	Microeurhynchium pumilum (Wilson) Ignatov & Vanderp.	Oxyrrhynchium pumilum	0	2	3		3
449	Micromitrium tenerum (Bruch & Schimp.) Crosby	Micromitrium tenerum	0		3
450	Mielichhoferia elongata (Hoppe & Hornsch. ex Hook.) Hornsch.	Mielichhoferia elongata	0	3
451	Mielichhoferia mielichhoferiana (Funck) Loeske	Mielichhoferia mielichhoferiana	0		3
452	Mnium hornum Hedw.	Mnium hornum	0	3	3	3	3
453	Mnium lycopodioides Schwägr.	Mnium lycopodioides	0	3
454	Mnium marginatum (Dicks.) P.Beauv.	Mnium marginatum	0	3	3		2
455	Mnium spinosum (Voit) Schwägr.	Mnium spinosum	0	3	3
456	Mnium spinulosum Bruch & Schimp.		1	2	3	3	3
457	Mnium stellare Hedw.	Mnium stellare	0	3	3
458	Mnium thomsonii Schimp.	Mnium thomsonii	0	3	3
459	Myurella julacea (Schwägr.) Schimp.	Myurella julacea	0	3	3
460	Neckera cephalonica Jur. & Unger		1	3			3
461	Neckera menziesii Drumm.		1	3			2
462	Neckera pumila Hedw.	Neckera pumila	0	1			3
463	Nogopterium gracile (Hedw.) Crosby & W.R. Buck	Pterogonium gracile	0	3	1		3
464	Nyholmiella gymnostoma (Bruch ex Brid.) Holmen & Warncke	Orthotrichum gymnostomum	0	1	3		3
465	Nyholmiella obtusifolia (Brid.) Holmen & Warncke		1				3
466	Oedipodiella australis (Wager & Dixon) Dixon		1	3	3
467	Oligotrichum hercynicum (Hedw.) Lam. & DC.	Oligotrichum hercynicum	0	1	3
468	Oncophorus virens (Hedw.) Brid.	Oncophorus virens	0	2	3
469	Oncophorus wahlenbergii Brid.	Oncophorus wahlenbergii	0		3
470	Orthothecium intricatum (Hartm.) Schimp.	Orthothecium intricatum	0	3
471	Orthothecium rufescens (Dicks. ex Brid.) Schimp.	Orthothecium rufescens	0	3	2
472	Lewinskya acuminata (H.Philib.) F.Lara, Garilleti & Goffinet		1				3
473	Lewinskya affinis (Schrad. ex Brid.) F.Lara, Garilleti & Goffinet	Orthotrichum affine	0	2		1	3
474	Orthotrichum alpestre Bruch & Schimp.		1	3			2
475	Orthotrichum anomalum Hedw.	Orthotrichum anomalum	0	3			1
476	Orthotrichum casasianum F.Lara, Garilleti & Mazimpaka		1				3
477	Orthotrichum columbicum Mitt.		1				3
478	Orthotrichum comosum F.Lara, R.Medina & Garilleti		1				3
479	Orthotrichum consobrinum Cardot		1				3
480	Orthotrichum cupulatum Hoffm. ex Brid.	Orthotrichum cupulatum	0	3
481	Orthotrichum cupulatum Hoffm. Ex Brid. var. cupulatum		1	3			2
482	Orthotrichum cupulatum var. bistratosum Schiffn.		1	3
483	Orthotrichum cupulatum var. riparium Huebener		1	3
484	Orthotrichum diaphanum Schrad. ex Brid.	Orthotrichum diaphanum	0	3		3	3
485	Orthotrichum hispanicum F.Lara, Garilleti & Mazimpaka		1				3
486	Lewinskya iberica (F.Lara & Mazimpaka) F.Lara, Garilleti & Goffinet		1				3
487	Pulvigera lyellii (Hook. & Taylor) Plášek, Sawicki & Ochyra	Orthotrichum lyellii	0	2			3
488	Orthotrichum macrocephalum F.Lara Garilleti & Mazimpaka		1				3
489	Orthotrichum pallens Bruch ex Brid.	Orthotrichum pallens	0				3
490	Orthotrichum patens Bruch ex Brid.		1				3
491	Orthotrichum philibertii Venturi		1				3
492	Orthotrichum pulchellum Brunt.	Orthotrichum pulchellum	0	1		1	3
493	Orthotrichum pumilum Sw. ex anon.	Orthotrichum pumilum	0				3
494	Orthotrichum rivulare Turner	Orthotrichum rivulare	0	3			3
495	Orthotrichum rogeri Brid.		1				3
496	Lewinskya rupestris (Schleich. ex Schwägr.) F.Lara, Garilleti & Goffinet	Orthotrichum rupestre	0	3			2
497	Orthotrichum scanicum Gronvall		1	2			3
498	Orthotrichum schimperi Hammar		1				3
499	Lewinskya shawii (Wilson) F.Lara, Garilleti & Goffinet	Orthotrichum shawii	0				3
500	Lewinskya speciosa (Nees) F.Lara, Garilleti & Goffinet	Orthotrichum speciosum	0	1			3
501	Lewinskya breviseta (F.Lara, Garilleti & Mazimpaka) F.Lara, Garilleti & Goffinet		1	2			3
502	Orthotrichum sprucei Mont.	Orthotrichum sprucei	0			1	3
503	Orthotrichum stellatum Brid.		1				3
504	Orthotrichum stramineum Hornsch. ex Brid.	Orthotrichum stramineum	0			2	3
505	Lewinskya striata (Hedw.) F.Lara, Garilleti & Goffinet	Orthotrichum striatum	0	2			3
506	Orthotrichum tenellum Bruch ex Brid.	Orthotrichum tenellum	0	1			3
507	Lewinskya tortidontia (F.Lara, Garilleti & Mazimpaka) F.Lara, Garilleti & Goffinet		1				3
508	Orthotrichum urnigerum Myrin		1	3	3
509	Orthotrichum vittii F.Lara Garilleti & Mazimpaka		1				3
510	Oxyrrhynchium hians (Hedw.) Loeske	Oxyrrhynchium hians	0	2	3		2
511	Oxyrrhynchium schleicheri (R.Hedw.) Röll	Oxyrrhynchium schleicheri	0	3	3
512	Oxyrrhynchium speciosum (Brid.) Warnst.	Oxyrrhynchium speciosum	0	3	3	2	3
513	Chionoloma tenuirostre (Hook. & Taylor) M. Alonso, M.J. Cano & J.A. Jiménez	Trichostomum tenuirostre	0	3	3		1
514	Palustriella commutata (Hedw.) Ochyra	Palustriella commutata s.str.	0	3	3
515	Palustriella decipiens (De Not.) Ochyra	Palustriella decipiens	0		3
516	Palustriella falcata (Brid.) Hedenäs	Palustriella falcata	0		3
517	Paraleucobryum enerve (Thed.) Loeske		1	2	3
518	Paraleucobryum longifolium (Hedw.) Loeske	Paraleucobryum longifolium	0	3
519	Paraleucobryum sauteri (Bruch & Schimp.) Loeske		1	3		2	3
520	Philonotis caespitosa Jur.	Philonotis caespitosa	0	3	3
521	Philonotis calcarea (Bruch & Schimp.) Schimp.	Philonotis calcarea	0	3	3
522	Philonotis capillaris Lindb.	Philonotis arnellii	0	3	3
523	Philonotis fontana (Hedw.) Brid.	Philonotis fontana	0	3	3
524	Philonotis marchica (Hedw.) Brid.	Philonotis marchica	0	3	3
525	Philonotis rigida Brid.	Philonotis rigida	0	3	3
526	Philonotis seriata Mitt.	Philonotis seriata	0		3
527	Philonotis tomentella Molendo	Philonotis tomentella	0	3	2
528	Physcomitrella patens (Hedw.) Bruch & Schimp.	Aphanorrhegma patens	0		3
529	Physcomitrium pyriforme (Hedw.) Bruch & Schimp.	Physcomitrium pyriforme	0		3
530	Plagiomnium affine (Blandow ex Funck) T.J. Kop.	Plagiomnium affine	0	1	3	3
531	Plagiomnium cuspidatum (Hedw.) T.J.Kop.	Plagiomnium cuspidatum	0	3	3	3	3
532	Plagiomnium elatum (Bruch & Schimp.) T.J.Kop.	Plagiomnium elatum	0		3
533	Plagiomnium ellipticum (Brid.) T.J.Kop.	Plagiomnium ellipticum	0		3
534	Plagiomnium medium (Bruch & Schimp.) T.J.Kop.	Plagiomnium medium	0	3	3
535	Plagiomnium rostratum (Schrad.) T.J.Kop.	Plagiomnium rostratum	0	3	3	2	3
536	Plagiomnium undulatum (Hedw.) T.J.Kop.	Plagiomnium undulatum	0	3	3	3	3
537	Plagiopus oederianus (Sw.) H.A. Crum & L.E. Anderson	Plagiopus oederianus	0	3
538	Plagiothecium cavifolium (Brid.) Z.Iwats.	Plagiothecium cavifolium	0	3	1
539	Plagiothecium curvifolium Schlieph. ex Limpr.	Plagiothecium curvifolium	0		3	3	3
540	Plagiothecium denticulatum (Hedw.) Schimp.	Plagiothecium denticulatum	0	3	3	3	3
541	Plagiothecium denticulatum (Hedw.) Schimp. var. denticulatum	Plagiothecium denticulatum var. denticulatum	0	3	3	3	3
542	Plagiothecium denticulatum var. obtusifolium (Turner) Moore	Plagiothecium denticulatum var. obtusifolium	0	3	3
543	Plagiothecium laetum Schimp.	Plagiothecium laetum	0	1	3	3	3
544	Plagiothecium nemorale (Mitt.) A.Jaeger	Plagiothecium nemorale	0	2	3	3	3
545	Plagiothecium piliferum (Sw.) Schimp.	Plagiothecium piliferum	0	3
546	Plagiothecium platyphyllum Mönk.	Plagiothecium platyphyllum	0		3
547	Plagiothecium succulentum (Wilson) Lindb.	Plagiothecium succulentum	0	2	3	2	3
548	Plagiothecium undulatum (Hedw.) Schimp.	Plagiothecium undulatum	0	2	3	3	2
549	Plasteurhynchium meridionale (Schimp.) M.Fleisch.	Plasteurhynchium meridionale	0	3	3
550	Plasteurhynchium striatulum (Spruce) M.Fleisch.	Plasteurhynchium striatulum	0	3			3
551	Platydictya jungermannioides (Brid.) H.A.Crum	Platydictya jungermannioides	0	3	3
552	Platygyrium repens (Brid.) Schimp.	Platygyrium repens	0				3
553	Pleuridium acuminatum Lindb.	Pleuridium acuminatum	0		3
554	Pleuridium subulatum (Hedw.) Rabenh.	Pleuridium subulatum	0		3
555	Pleurozium schreberi (Willd. ex Brid.) Mitt.	Pleurozium schreberi	0	1	3
556	Pogonatum aloides (Hedw.) P.Beauv.	Pogonatum aloides	0		3
557	Pogonatum nanum (Hedw.) P.Beauv.	Pogonatum nanum	0		3
558	Pogonatum urnigerum (Hedw.) P.Beauv.	Pogonatum urnigerum	0		3
559	Pohlia andalusica (Höhn.) Broth.	Pohlia andalusica	0		3
560	Pohlia annotina (Hedw.) Lindb.	Pohlia annotina	0	1	3
561	Pohlia bolanderi (Lesq.) Broth.		1		3
562	Pohlia camptotrachela (Renauld & Cardot) Broth.	Pohlia camptotrachela	0		3
563	Pohlia cruda (Hedw.) Lindb.	Pohlia cruda	0	3
564	Pohlia drummondii (Müll.Hal.) A.L.Andrews	Pohlia drummondii	0		3
565	Pohlia elongata Hedw.	Pohlia elongata	0	3	3
566	Pohlia elongata Hedw. var. elongata	Pohlia elongata var. elongata	0	3	3
567	Pohlia elongata var. greenii (Brid.) A.J.Shaw	Pohlia elongata var. greenii	0		3
568	Pohlia filum (Schimp.) Martensson	Pohlia filum	0		3
569	Pohlia flexuosa Hook.	Pohlia flexuosa	0		3
570	Pohlia lescuriana (Sull.) Ochi	Pohlia lescuriana	0		3
571	Pohlia longicolla (Hedw.) Lindb.		1		3
572	Pohlia ludwigii (Spreng. ex Schwägr.) Broth.	Pohlia ludwigii	0		3
573	Pohlia melanodon (Brid.) A.J.Shaw	Pohlia melanodon	0	2	3
574	Pohlia nutans (Hedw.) Lindb.	Pohlia nutans	0	3	3	3	3
575	Pohlia obtusifolia (Vill. ex Brid.) L.F.Koch	Pohlia obtusifolia	0	3	3
576	Pohlia proligera (Kindb.) Lindb. ex Broth.	Pohlia proligera s.str.	0	3	3
577	Pohlia wahlenbergii (F.Weber & D.Mohr) A.L.Andrews	Pohlia wahlenbergii	0	3	3
578	Pohlia wahlenbergii var. calcarea (Warnst.) E.F.Warb.	Pohlia wahlenbergii var. calcarea	0		3
579	Pohlia wahlenbergii var. glacialis (Brid.) E.F.Warb.	Pohlia wahlenbergii var. glacialis	0	3	3
580	Polytrichastrum alpinum (Hedw.) G.L.Sm.	Polytrichastrum alpinum	0		3
581	Polytrichastrum sexangulare (Brid.) G.L.Sm.	Polytrichastrum sexangulare	0		3
582	Polytrichum commune Hedw.	Polytrichum commune	0		3
583	Polytrichum formosum Hedw.	Polytrichastrum formosum	0	3	3	2
584	Polytrichum juniperinum Hedw.	Polytrichum juniperinum	0		3	1
585	Polytrichum longisetum Sw. ex Brid.	Polytrichastrum longisetum	0	3	3	3
586	Polytrichum piliferum Hedw.	Polytrichum piliferum	0		3
587	Polytrichum strictum Menzies ex Brid.	Polytrichum strictum	0		3
588	Pottiopsis caespitosa (Bruch ex Brid.) Blockeel & A.J.E. Sm.	Pottiopsis caespitosa	0		3
589	Pseudephemerum nitidum (Hedw.) Loeske	Pseudephemerum nitidum	0		3
590	Pseudoamblystegium subtile (Hedw.) Vanderp. & Hedenäs		1	2			3
591	Pseudocrossidium hornschuchianum (Schultz) R.H.Zander	Pseudocrossidium hornschuchianum	0	2	3
592	Pseudocrossidium revolutum (Brid.) R.H.Zander	Pseudocrossidium revolutum	0	3	2
593	Pseudoleskeella catenulata (Brid. ex Schrad.) Kindb.	Pseudoleskeella catenulata s.l.	0	3
594	Pseudoleskeella nervosa (Brid.) Nyholm	Pseudoleskeella nervosa	0	3			1
595	Pseudoleskeella rupestris (Berggr.) Hedenäs & L. Söderstr.	Pseudoleskeella rupestris	0	3
596	Pseudoleskeella tectorum (Funck ex Brid.) Kindb. ex Broth.		1	3
597	Pseudorhynchostegiella duriaei (Mont.) Ignatov & Vanderp.		1	3	3
598	Pseudoscleropodium purum (Hedw.) M.Fleisch.	Pseudoscleropodium purum	0		3
599	Pseudotaxiphyllum elegans (Brid.) Z.Iwats.	Pseudotaxiphyllum elegans	0	3	3	3	3
600	Pseudotaxiphyllum laetevirens (Dixon & Luisier ex F.Koppe & Düll) Hedenäs		1	3	3
601	Pterigynandrum filiforme Hedw.	Pterigynandrum filiforme	0	3			1
602	Pterigynandrum filiforme Hedw. var. filiforme		1	3			3
603	Pterigynandrum filiforme var. majus (De Not.) De Not.		1	3			3
604	Pterygoneurum compactum Cano, J.Guerra & Ros		1		3
605	Pterygoneurum lamellatum (Lindb.) Jur.	Pterygoneurum lamellatum	0		3
606	Pterygoneurum ovatum (Hedw.) Dixon	Pterygoneurum ovatum	0		3
607	Pterygoneurum sampaianum (Guim.) Guim.		1		3
608	Pterygoneurum subsessile (Brid.) Jur.		1		3
609	Ptilium crista-castrensis (Hedw.) De Not.	Ptilium crista-castrensis	0	3	3
610	Ptychomitrium nigrescens (Kunze) Wijk & Margad.		1	3
611	Ptychomitrium polyphyllum (Dicks. ex Sw.) Bruch & Schimp.	Ptychomitrium polyphyllum	0	3	3
612	Ptychostomum archangelicum (Bruch & Schimp.) J.R. Spence	Bryum archangelicum	0	3	3	1
613	Ptychostomum arcticum (R. Br.) J.R. Spence ex Holyoak & N. Pedersen	Bryum arcticum	0		3
614	Ptychostomum boreale (F.Weber & D.Mohr) Ochyra & Bednarek-Ochyra	Bryum pallescens	0	3	3	3
615	Ptychostomum bornholmense (Wink. & R. Ruthe) Holyoak & N. Pedersen	Bryum bornholmense	0		3
616	Ptychostomum capillare (Hedw.) Holyoak & N. Pedersen	Bryum capillare	0	3	3	3	3
617	Ptychostomum cernuum (Hedw.) Hornsch.	Bryum uliginosum	0		3
618	Ptychostomum compactum Hornsch.	Bryum algovicum	0	3	3
619	Ptychostomum compactum var. rutheanum (Warnst.) Holyoak & N. Pedersen		1	3	3
620	Ptychostomum creberrimum (Taylor) J.R. Spence & H.P. Ramsay	Bryum creberrimum	0	2	3
621	Ptychostomum donianum (Grev.) Holyoak & N. Pedersen	Bryum donianum	0	2	3
622	Ptychostomum imbricatulum (Müll. Hal.) Holyoak & N. Pedersen	Bryum caespiticium	0	3	3	3
623	Ptychostomum moravicum (Podp.) Ros & Mazimpaka	Bryum moravicum	0	2	2	2	3
624	Ptychostomum pallens (Sw.) J.R. Spence	Bryum pallens	0	3	3
625	Ptychostomum pseudotriquetrum (Hedw.) J.R. Spence & H.P. Ramsay	Bryum pseudotriquetrum	0	3	3
626	Ptychostomum pseudotriquetrum (Hedw.) J.R. Spence & H.P. Ramsay var. pseudotriquetrum	Bryum pseudotriquetrum var. pseudotriquetrum	0	3	3
627	Ptychostomum pseudotriquetrum var. bimum (Schreb.) Holyoak & N. Pedersen	Bryum pseudotriquetrum var. bimum	0	3	3
628	Ptychostomum rubens (Mitt.) Holyoak & N. Pedersen	Bryum rubens	0	3	3
629	Ptychostomum torquescens (Bruch & Schimp.) Ros & Mazimpaka	Bryum torquescens	0	2	3
630	Ptychostomum zieri (Hedw.) Holyoak & N. Pedersen	Plagiobryum zieri	0	3	3
631	Pylaisia polyantha (Hedw.) Schimp.	Pylaisia polyantha	0			1	3
632	Pyramidula tetragona (Brid.) Brid.		1		3
633	Racomitrium aciculare (Hedw.) Brid.	Racomitrium aciculare	0	3
634	Racomitrium affine (Schleich. ex F.Weber & D.Mohr) Lindb.	Racomitrium affine	0	3	1
635	Racomitrium aquaticum (Brid. ex Schrad.) Brid.	Racomitrium aquaticum	0	3	1
636	Racomitrium canescens (Hedw.) Brid.	Racomitrium canescens s.str.	0		3
637	Racomitrium elongatum Ehrh. ex Frisvoll	Racomitrium elongatum	0	2	3
638	Racomitrium fasciculare (Hedw.) Brid.	Racomitrium fasciculare	0	3	2
639	Racomitrium hespericum Sérgio J.Muñoz & Ochyra		1	3
640	Racomitrium heterostichum (Hedw.) Brid.	Racomitrium heterostichum s.str.	0	3	2
641	Racomitrium lamprocarpum (Müll.Hal.) A.Jaeger		1	3
642	Racomitrium lanuginosum (Hedw.) Brid.	Racomitrium lanuginosum	0	3	3
643	Racomitrium lusitanicum Ochyra & Sérgio		1	3
644	Racomitrium macounii Kindb.	Racomitrium macounii	0	3
645	Racomitrium macounii Kindb. subsp. macounii		1	3	2
646	Racomitrium macounii subsp. alpinum (E.Lawton) Frisvoll		1	3
647	Racomitrium obtusum (Brid.) Brid.		1	3
648	Racomitrium sudeticum (Funck) Bruch & Schimp.	Racomitrium sudeticum	0	3	2
649	Rhabdoweisia crispata (Dicks.) Lindb.	Rhabdoweisia crispata	0	3	3
650	Rhabdoweisia fugax (Hedw.) Bruch & Schimp.	Rhabdoweisia fugax	0	3	3
651	Rhizomnium magnifolium (Horik.) T.J.Kop.	Rhizomnium magnifolium	0		3
652	Rhizomnium punctatum (Hedw.) T.J.Kop.	Rhizomnium punctatum	0	3	3	3	3
653	Rhodobryum ontariense (Kindb.) Kindb.		1		3
654	Rhodobryum roseum (Hedw.) Limpr.	Rhodobryum roseum	0		3
655	Rhynchostegiella curviseta (Brid.) Limpr.	Rhynchostegiella curviseta	0	3			3
656	Rhynchostegiella litorea (De Not.) Limpr.	Rhynchostegiella litorea	0	3			3
657	Rhynchostegiella tenella (Dicks.) Limpr.	Rhynchostegiella tenella	0	3	3		1
658	Rhynchostegiella teneriffae (Mont.) Dirkse & Bouman	Rhynchostegiella teneriffae	0	3			3
659	Rhynchostegiella tenuicaulis (Spruce) Kartt.		1	2			3
660	Rhynchostegium alopecuroides (Brid.) A.J.E. Sm	Platyhypnidium lusitanicum	0	3
661	Rhynchostegium confertum (Dicks.) Schimp.	Rhynchostegium confertum	0	3	3	3	3
662	Rhynchostegium confusum Cezón, J.Muñoz, Hedenäs & Huttunen		1	3			2
663	Rhynchostegium megapolitanum (Blandow ex F.Weber & D.Mohr) Schimp.	Rhynchostegium megapolitanum	0		3
664	Rhynchostegium murale (Hedw.) Schimp.	Rhynchostegium murale	0	3	3	1	3
665	Rhynchostegium riparioides (Hedw.) Cardot	Platyhypnidium riparioides	0	3	1		3
666	Rhytidiadelphus loreus (Hedw.) Warnst.	Rhytidiadelphus loreus	0	3	3	3
667	Rhytidiadelphus squarrosus (Hedw.) Warnst.	Rhytidiadelphus squarrosus	0	1	3		1
668	Rhytidiadelphus triquetrus (Hedw.) Warnst.	Rhytidiadelphus triquetrus	0		3
669	Rhytidium rugosum (Hedw.) Kindb.	Rhytidium rugosum	0		3
670	Saelania glaucescens (Hedw.) Broth.	Saelania glaucescens	0	3	3
671	Sanionia uncinata (Hedw.) Loeske	Sanionia uncinata	0	3	2	1	3
672	Sarmentypnum exannulatum (Schimp.) Hedenäs	Sarmentypnum exannulatum	0	1	3
673	Sarmentypnum sarmentosum (Wahlenb.) Tuom. & T.J. Kop.	Sarmentypnum sarmentosum	0	3	3
674	Schistidium agassizii Sull. & Lesq.	Schistidium agassizii	0	3
675	Schistidium apocarpum (Hedw.) Bruch & Schimp.	Schistidium apocarpum s.str.	0	3			2
676	Schistidium atrofuscum (Schimp.) Limpr.	Schistidium atrofuscum	0	3
677	Schistidium brunnescens Limpr.		1	3
678	Schistidium brunnescens Limpr. subsp. brunnescens		1	3
679	Schistidium brunnescens subsp. griseum (Nees & Hornsch.) H.H.Blom		1	3
680	Schistidium confertum (Funck) Bruch & Schimp.	Schistidium confertum	0	3
681	Schistidium crassipilum H.H.Blom	Schistidium crassipilum	0	3			2
682	Schistidium dupretii (Thér.) W.A.Weber	Schistidium dupretii	0	3
683	Schistidium elegantulum H.H.Blom	Schistidium elegantulum	0	3
684	Schistidium elegantulum H.H.Blom subsp. elegantulum	Schistidium elegantulum subsp. elegantulum	0	3
685	Schistidium elegantulum subsp. wilsonii H.H.Blom	Schistidium elegantulum subsp. wilsonii	0	3
686	Schistidium flaccidum (De Not.) Ochyra	Schistidium flaccidum	0	3
687	Schistidium frigidum H.H.Blom	Schistidium frigidum	0	3
688	Schistidium helveticum (Schkuhr) Deguchi		1	3
689	Schistidium occidentale (E.Lawton) S.P.Churchill		1	3
690	Schistidium papillosum Culm.	Schistidium papillosum	0	3
691	Schistidium pruinosum (Wilson ex Schimp.) G.Roth	Schistidium pruinosum	0	3
692	Schistidium rivulare (Brid.) Podp.	Schistidium rivulare s.str.	0	3			3
693	Schistidium robustum (Nees & Hornsch.) H.H.Blom	Schistidium robustum	0	3
694	Schistidium strictum (Turner) Loeske ex Martensson	Schistidium strictum	0	3
695	Schistostega pennata (Hedw.) F.Weber & D.Mohr	Schistostega pennata	0		3
696	Schizymenium pontevedrense (Luisier) Sérgio, Casas, Cros & Brugués		1	3
697	Sciuro-hypnum curtum (Lindb.) Ignatov		1	3	3		3
698	Sciuro-hypnum glaciale (Schimp.) Ignatov & Huttunen	Sciuro-hypnum glaciale	0	3		3
699	Sciuro-hypnum plumosum (Hedw.) Ignatov & Huttunen	Sciuro-hypnum plumosum	0	3	1		3
700	Sciuro-hypnum populeum (Hedw.) Ignatov & Huttunen	Sciuro-hypnum populeum	0	3	3	1	3
701	Sciuro-hypnum reflexum (Starke) Ignatov & Huttunen	Sciuro-hypnum reflexum	0			3
702	Sciuro-hypnum starkei (Brid.) Ignatov & Huttunen	Sciuro-hypnum starkei	0	3	3
703	Scleropodium cespitans (Wilson ex Müll.Hal.) L.F.Koch	Scleropodium cespitans	0	3	3		3
704	Scleropodium touretii (Brid.) L.F.Koch	Scleropodium touretii	0	3	3
705	Scopelophila cataractae (Mitt.) Broth.	Scopelophila cataractae	0		3	1
706	Scopelophila ligulata (Spruce) Spruce		1	3	3
707	Scorpidium cossonii (Schimp.) Hedenäs	Scorpidium cossonii	0		3
708	Scorpidium revolvens (Sw. ex anon.) Rubers	Scorpidium revolvens	0		3
709	Scorpidium scorpioides (Hedw.) Limpr.	Scorpidium scorpioides	0	2	3
710	Scorpiurium circinatum (Bruch) M.Fleisch. & Loeske	Scorpiurium circinatum	0	3	3		2
711	Scorpiurium deflexifolium (Solms) M.Fleisch. & Loeske		1	3		3
712	Scorpiurium sendtneri (Schimp.) M.Fleisch.		1	2			3
713	Seligeria acutifolia Lindb.	Seligeria acutifolia	0	3
714	Seligeria calcarea (Hedw.) Bruch & Schimp.	Seligeria calcarea	0	3
715	Seligeria donniana (Sm.) Müll.Hal.	Seligeria donniana	0	3
716	Seligeria patula (Lindb.) I.Hagen	Seligeria patula	0	3
717	Seligeria pusilla (Hedw.) Bruch & Schimp.	Seligeria pusilla	0	3
718	Seligeria recurvata (Hedw.) Bruch & Schimp.	Seligeria recurvata	0	3
719	Seligeria trifaria (Brid.) Lindb.	Seligeria trifaria s.l.	0	3
720	Sematophyllum demissum (Wilson) Mitt.	Sematophyllum demissum	0	3
721	Sematophyllum substrumulosum (Hampe) E.Britton	Sematophyllum substrumulosum	0		3	3	3
722	Serpoleskea confervoides (Brid.) Schimp.	Amblystegium confervoides	0	3
723	Sphagnum angustifolium (C.E.O.Jensen ex Russow) C.E.O.Jensen	Sphagnum angustifolium	0		3
724	Sphagnum auriculatum Schimp.	Sphagnum denticulatum	0	3	3
725	Sphagnum capillifolium (Ehrh.) Hedw.	Sphagnum capillifolium	0		3
726	Sphagnum centrale C.E.O.Jensen	Sphagnum palustre var. centrale	0		3
727	Sphagnum compactum Lam. & DC.	Sphagnum compactum	0		3
728	Sphagnum contortum Schultz	Sphagnum contortum	0		3
729	Sphagnum cuspidatum Ehrh. ex Hoffm.	Sphagnum cuspidatum	0		3
730	Sphagnum fallax (H.Klinggr.) H.Klinggr.	Sphagnum fallax	0	2	3
731	Sphagnum fimbriatum Wilson	Sphagnum fimbriatum	0		3
732	Sphagnum flexuosum Dozy & Molk.	Sphagnum flexuosum	0	2	3
733	Sphagnum fuscum (Schimp.) H.Klinggr.	Sphagnum fuscum	0		3
734	Sphagnum girgensohnii Russow	Sphagnum girgensohnii	0		3
735	Sphagnum inundatum Russow	Sphagnum inundatum	0		3
736	Sphagnum magellanicum Brid.	Sphagnum magellanicum	0		3
737	Sphagnum majus (Russow) C.E.O.Jensen	Sphagnum majus	0		3
738	Sphagnum molle Sull.	Sphagnum molle	0		3
739	Sphagnum palustre L.	Sphagnum palustre	0		3
740	Sphagnum papillosum Lindb.	Sphagnum papillosum	0	2	3
741	Sphagnum platyphyllum (Lindb. ex Braithw.) Warnst.	Sphagnum platyphyllum	0	2	3
742	Sphagnum pylaesii Brid.		1	3	3
743	Sphagnum quinquefarium (Braithw.) Warnst.	Sphagnum quinquefarium	0	2	3
744	Sphagnum rubellum Wilson	Sphagnum capillifolium subsp. rubellum	0		3
745	Sphagnum russowii Warnst	Sphagnum russowii	0		3
746	Sphagnum squarrosum Crome	Sphagnum squarrosum	0		3
747	Sphagnum subnitens Russow & Warnst.	Sphagnum subnitens	0	3	3
748	Sphagnum subsecundum Nees	Sphagnum subsecundum s.str.	0		3
749	Sphagnum tenellum (Brid.) Pers. ex Brid.	Sphagnum tenellum	0		3
750	Sphagnum teres (Schimp.) Angstr.	Sphagnum teres	0		3
751	Sphagnum warnstorfii Russow	Sphagnum warnstorfii	0		3
752	Splachnum ampullaceum Hedw.	Splachnum ampullaceum	0			3
753	Stegonia latifolia (Schwägr.) Venturi ex Broth.	Stegonia latifolia	0		3
754	Straminergon stramineum (Dicks. ex Brid.) Hedenäs	Straminergon stramineum	0		3
755	Syntrichia calcicola J.J.Amann		1	3	3
756	Syntrichia caninervis Mitt.		1	3	3
757	Syntrichia caninervis Mitt. var. caninervis		1	3	3
758	Syntrichia caninervis var. gypsophila (J.J.Amann ex G.Roth) Ochyra		1	3	3
759	Syntrichia fragilis (Taylor) Ochyra		1	3	3
760	Syntrichia handelii (Schiffn.) S.Agnew & Vondr.		1	3
761	Syntrichia laevipila Brid.	Syntrichia laevipila	0	2			3
762	Syntrichia latifolia (Bruch ex Hartm.) Huebener	Syntrichia latifolia	0	3	3	2	3
763	Syntrichia minor (Bizot) M.T.Gallego J.Guerra M.J.Cano Ros & Sánchez Moya		1	3	3
764	Syntrichia montana Nees	Syntrichia montana	0	3	3	3	2
765	Syntrichia montana Nees var. montana		1	3	3		2
766	Syntrichia norvegica F.Weber	Syntrichia norvegica	0	3	3
767	Syntrichia papillosa (Wilson) Jur.	Syntrichia papillosa	0	2			3
768	Syntrichia papillosissima (Copp.) Loeske		1	3	3
769	Syntrichia princeps (De Not.) Mitt.	Syntrichia princeps	0	3	3		1
770	Syntrichia ruralis (Hedw.) F.Weber & D.Mohr	Syntrichia ruralis s.l.	0	3	3	3	2
771	Syntrichia ruralis (Hedw.) F.Weber & D.Mohr var. ruralis	Syntrichia ruralis var. ruralis	0	3	3	3	2
772	Syntrichia ruralis var. ruraliformis (Besch.) Delogne	Syntrichia ruralis var. ruraliformis	0	3	3		1
773	Syntrichia sinensis (Müll.Hal.) Ochyra		1	3
774	Syntrichia subpapillosissima (Bizot & R.B.Pierrot ex W.A.Kramer) M.T.Gallego & J.Guerra		1	3	3		1
775	Syntrichia virescens (De Not.) Ochyra	Syntrichia virescens	0	3		1	3
776	Taxiphyllum wissgrillii (Garov.) Wijk & Margad.	Taxiphyllum wissgrillii	0	3	3		3
777	Tayloria froelichiana (Hedw.) Mitt. ex Broth.		1		3
778	Tayloria tenuis (Dicks.) Schimp.	Tayloria tenuis	0			3
779	Tetraphis pellucida Hedw.	Tetraphis pellucida	0	3	3	3	2
780	Tetraplodon mnioides (Hedw.) Bruch & Schimp.	Tetraplodon mnioides	0
781	Tetrastichium fontanum (Mitt.) Cardot		1	3
782	Tetrastichium virens (Cardot) S.P.Churchill		1	3	3		2
783	Thamnobryum alopecurum (Hedw.) Gangulee	Thamnobryum alopecurum	0	3	3	1	3
784	Thamnobryum alopecurum var. maderense (Kindb.) M. Stech, Ros & O. Werner	Thamnobryum maderense	0	3
785	Thuidium assimile (Mitt.) A.Jaeger	Thuidium assimile	0	3	3
786	Thuidium delicatulum (Hedw.) Schimp.	Thuidium delicatulum	0	3	3		1
787	Thuidium recognitum (Hedw.) Lindb.	Thuidium recognitum	0	3	3
788	Thuidium tamariscinum (Hedw.) Schimp.	Thuidium tamariscinum	0	3	3	3	3
789	Timmia austriaca Hedw.	Timmia austriaca	0		3
790	Timmia bavarica Hessl.		1	3	3
791	Timmia megapolitana Hedw.	Timmia megapolitana	0				3
792	Timmia norvegica J.E.Zetterst.	Timmia norvegica	0	3	3
793	Timmiella anomala (Bruch & Schimp.) Limpr.		1		3
794	Timmiella barbuloides (Brid.) Mönk.		1		3
795	Tomentypnum nitens (Hedw.) Loeske	Tomentypnum nitens	0		3
796	Tortella alpicola Dixon		1	3
797	Tortella bambergeri (Schimp.) Broth.	Tortella bambergeri	0	3
798	Tortella flavovirens (Bruch) Broth.	Tortella flavovirens	0	3	3	1
799	Tortella flavovirens (Bruch) Broth. var. flavovirens		1		3
800	Tortella flavovirens var. glareicola (T.A.Chr.) Crundw. & Nyholm		1		3
801	Tortella fragilis (Hook. & Wilson) Limpr.	Tortella fragilis	0	3	3
802	Tortella humilis (Hedw.) Jenn.		1		3		2
803	Tortella inclinata (R.Hedw.) Limpr.	Tortella inclinata	0	1	3
804	Tortella inclinata (R.Hedw.) Limpr. var. inclinata		1	3	3
805	Tortella inclinata var. densa (Lorentz & Molendo) Limpr.	Tortella densa	0	3	2
806	Tortella inflexa (Bruch) Broth.	Tortella inflexa	0	3
807	Tortella nitida (Lindb.) Broth.	Tortella nitida	0	3
808	Tortella squarrosa (Brid.) Limpr.	Pleurochaete squarrosa	0		3
809	Tortella tortuosa (Hedw.) Limpr.	Tortella tortuosa	0	3	3
810	Tortella tortuosa (Hedw.) Limpr. var. tortuosa		1	3	3
811	Tortella tortuosa var. fragilifolia (Jur.) Limpr.		1	3	3		2
812	Tortula acaulon (With.) R.H. Zander		1		3
813	Tortula acaulon var. papillosa (Lindb.) R.H. Zander		1		3
814	Tortula acaulon var. pilifera (Hedw.) R.H. Zander		1		3
815	Tortula acaulon var. retortifolia (J. Guerra & Ros) R.H. Zander		1		3
816	Tortula atrovirens (Sm.) Lindb.	Tortula atrovirens	0		3
817	Tortula bolanderi (Lesq. & James) M.Howe		1		3
818	Tortula brevissima Schiffn.		1		3
819	Tortula canescens Mont.	Tortula canescens	0		3
820	Tortula caucasica Broth.		1		3
821	Tortula cuneifolia (Dicks.) Turner	Tortula cuneifolia	0	3	3
822	Tortula freibergii Dixon & Loeske	Tortula freibergii	0	3
823	Tortula guepinii (Bruch & Schimp.) Broth.		1		3
824	Tortula hoppeana (Schultz) Ochyra		1		3
825	Tortula inermis (Brid.) Mont.		1	3	3		2
826	Tortula israelis Bizot & F.Bilewsky		1	3
827	Tortula lindbergii Broth.		1		3
828	Tortula marginata (Bruch & Schimp.) Spruce	Tortula marginata	0	3
829	Tortula mucronifolia Schwägr.		1	2	3		2
830	Tortula muralis Hedw.	Tortula muralis	0	3	2	1	2
831	Tortula muralis var. aestiva Brid. Ex Hedw.		1	3
832	Tortula pallida (Lindb.) R.H.Zander		1		3
833	Tortula protobryoides R.H. Zander	Tortula protobryoides	0		3
834	Tortula revolvens (Schimp.) G.Roth		1	3	3
835	Tortula schimperi M.J.Cano, O.Werner & J.Guerra	Tortula schimperi	1	3			3
836	Tortula solmsii (Schimp.) Limpr.	Tortula solmsii	0	3	3
837	Tortula subulata Hedw.	Tortula subulata	0	3	3		3
838	Tortula truncata (Hedw.) Mitt.	Tortula truncata	0	2	3
839	Tortula vahliana (Schultz) Mont.	Tortula vahliana	0		3
840	Tortula viridifolia (Mitt.) Blockeel & A.J.E.Sm.	Tortula viridifolia	0		3
841	Tortula vlassovii (Laz.) Ros & Herrnst.		1		3
842	Tortula wilsonii (Hook.) R.H.Zander	Tortula wilsonii	0		3
843	Trichodon cylindricus (Hedw.) Schimp.	Trichodon cylindricus	0		3
844	Trichostomum brachydontium Bruch	Trichostomum brachydontium	0	3	3
845	Trichostomum crispulum Bruch	Trichostomum crispulum	0	3	3
846	Triquetrella arapilensis Luisier		1		3
847	Ulota bruchii Hornsch. ex Brid.	Ulota bruchii	0	1			3
848	Ulota calvescens Wilson	Ulota calvescens	0				3
849	Ulota coarctata (P.Beauv.) Hammar	Ulota coarctata	0				3
850	Ulota crispa (Hedw.) Brid.	Ulota crispa	0	1			3
851	Ulota hutchinsiae (Sm.) Hammar	Ulota hutchinsiae	0	3			1
852	Warnstorfia fluitans (Hedw.) Loeske	Warnstorfia fluitans	0		3
853	Weissia brachycarpa (Nees & Hornsch.) Jur.	Weissia brachycarpa	0		3
854	Weissia condensa (Voit) Lindb.	Weissia condensa	0		3
855	Weissia controversa Hedw.	Weissia controversa	0	2	3	1
856	Weissia controversa Hedw. var. controversa	Weissia controversa var. controversa	0	1	3	1
857	Weissia controversa var. crispata (Nees & Hornsch.) Nyholm	Weissia controversa var. crispata	0		3
858	Weissia levieri (Limpr.) Kindb.	Weissia levieri	0		3
859	Weissia longifolia Mitt.	Weissia longifolia	0		3
860	Weissia perssonii Kindb.	Weissia perssonii	0	3	3
861	Weissia rutilans (Hedw.) Lindb.	Weissia rutilans	0		3
862	Weissia squarrosa (Nees & Hornsch.) Müll.Hal.	Weissia squarrosa	0		3
863	Weissia wimmeriana (Sendtn.) Bruch & Schimp.	Weissia controversa var. wimmeriana	0		3
864	Zygodon catarinoi C. Garcia, F. Lara, Sérgio & Sim-Sim		1				3
865	Zygodon conoideus (Dicks.) Hook. & Taylor	Zygodon conoideus	0		1		3
866	Codonoblepharon forsteri (Dicks.) Goffinet	Zygodon forsteri	0				3
867	Zygodon rupestris Schimp. ex Lorentz	Zygodon rupestris	0	2			3
868	Zygodon stirtonii Schimp. ex Stirt.	Zygodon viridissimus var. stirtonii	0	3			3
869	Zygodon viridissimus (Dicks.) Brid.	Zygodon viridissimus s.l.	0	3			3
