# Supplementary material for: Assessing spatial and temporal biases and gaps in the publicly available distributional information of Iberian mosses
Source: Biodivers Data J. 2020 Sep 15;8:e53474. doi: 10.3897/BDJ.8.e53474 (PMC7508938; doi:10.3897/BDJ.8.e53474)
Supplement: Supplementary material 13 — Coverage analysis R scripts [file bdj-08-e53474-s013.zip]

Archive with 3 entries (3 files):
- Ronquillo C et al Scripts/Climatic coverage analysis.txt
- Ronquillo C et al Scripts/Land use coverage analysis.txt
- Ronquillo C et al Scripts/Temporal and Spatial coverage (KnowBR).txt
