# Supplementary material for: Assessing spatial and temporal biases and gaps in the publicly available distributional information of Iberian mosses
Source: Biodivers Data J. 2020 Sep 15;8:e53474. doi: 10.3897/BDJ.8.e53474 (PMC7508938; doi:10.3897/BDJ.8.e53474)
Supplement: Supplementary material 13 — Coverage analysis R scripts [file bdj-08-e53474-s013.zip › Ronquillo C et al Scripts/Climatic coverage analysis.txt]

# Load packages and data
# Load the packages necessary to the analysis.

library(sp)
library(raster)
library(maps)
library(colorRamps)
library(nFactors)
library(psych)
library(ggplot2)

#Load shapefile of iberian peninsula administrative divisions
iberia_adm<-shapefile("C:/Users/Admin/Desktop/bryo_analises/Iberia_adm_area/iberian_adm_divisions.shp")

# Load climate data

setwd("C:/Users/Admin/Desktop/bryo_analises/wc2.0_10m_bio/wdclim10_iberia_buffer")
rlist<-list.files("C:/Users/Admin/Desktop/bryo_analises/wc2.0_10m_bio/wdclim10_iberia_buffer", pattern="*.tif$")
allrasters <- lapply(rlist, raster)
wdclim <- raster::stack(allrasters)
wdclim_res<-raster::aggregate(wdclim, fact=3, fun=mean)

str(wdclim_res)

# Load the bryophytes communities spatial occurrences.

bryo <- read.csv("C:/Users/Admin/Desktop/bryo_analises/knowbr/knowbr2020/completeness30_1970_2018/Estimators.csv", header = T, sep = ";", dec= ",")
bryo <-SpatialPoints(subset(bryo, bryo$Completeness>=80 & bryo$Records>=10)[, 1:2]) 
#bryo5 <- read.csv("C:/Users/Admin/Desktop/bryo_analises/knowbr/knowbr2020/completeness5_1970_2018/Estimators.csv", header = T, sep = ";", dec= ",")
#bryo5 <-SpatialPoints(subset(bryo5, bryo5$Completeness>=80 & bryo5$Records>=10)[, 1:2])

# Plot the well-sampled occurrences on the map
climate<-wdclim_res
r <- raster(climate, 1)
X11()
plot(r, main = "", col = "gray", legend = FALSE)
map(iberia_adm, add = TRUE)
points(bryo, col = rgb(1, 0, 0, .5), pch = 20, cex = 4)
points(bryoR, col = "black", pch = 20, cex = 2.5)
points(bryo5, col = "white", pch = 20, cex = 1)
dev.off()
##########################################################################################################################
# PCA
# First we can reduce the variables to fewer variables using a PCA.

# Here we standardize and prepare the data.
v <- as.data.frame(values(climate)) # get env values

# Standardization of the variables (Normalization - Mean= 0 and Std= 1)
std <- function(x){(x - mean(x, na.rm = T)) / sd(x, na.rm = T)} 
v2 <- apply(v, 2, std)
rem <- apply(is.na(v2), 1, any)
PCAdata <- as.data.frame(v2[!rem, ])

# Run the PCA
mat <- matrix(runif(nrow(PCAdata) * ncol(PCAdata), 0.00001, 0.00009), ncol = ncol(PCAdata)) # add a very small randominess to avoid singularity
PCAdata2 <- PCAdata + mat
myPCA <-
  principal(PCAdata2,
            nfactors = 2,
            rotate = "varimax",
            scores = T)
myPCA

# Plot PCA
X11()
biplot.psych(myPCA, xlim.s=c(-5,5),ylim.s=c(-5,5))


##########################################################################################################################
# Map the Iberian Peninsula climate reduced by the PCA
# Instead of assuming the absolute values of 19 Worldclim variables, 
# the map assumes values of the linear combinations between these variables (PCA scores).

v3 <- v2[, 1:2]
v3[!rem, ] <- myPCA$scores
climate_PCA <- subset(climate, 1:2)
values(climate_PCA) <- v3
names(climate_PCA) <- c("PC1", "PC2")

X11()
par(mfrow = c(1, 2))
plot(climate_PCA, 1, font=2, font.lab=2, ylim=c(35,45))
map(iberia_adm, add = TRUE)
plot(climate_PCA, 2,  font=2, font.lab=2, ylim=c(35.5,44))
map(iberia_adm, add = TRUE)
dev.off()

##########################################################################################################################
# The next step is Create the environmental space using the two PCA scores.
# Creates a Cartesian plan with PC1 and PC2 scores

v4 <- values(climate_PCA) # get env values

# transform the two vars we want into the env space, by taking the min and max scores (PCA score values) for each PCA axis
# and create a raster object. 
xmin <- min(v4[, 1], na.rm = TRUE) 
xmax <- 3#max(v4[, 1], na.rm = TRUE)
ymin <- min(v4[, 2], na.rm = TRUE)
ymax <- max(v4[, 2], na.rm = TRUE)

# This function is to create the cartesian plan comprising the min and max PCA scores
env_space <- raster(xmn = xmin, xmx = xmax, 
                    ymn = ymin, ymx = ymax,
                    res = 0.5) # Resolution of the env cell can change
values(env_space) <- 0


# Plot the environmental space for the Iberian Peninsula

coords_IB <- raster::extract(env_space, y = na.omit(v4), # extract PC1 and PC2, convert it in "classes of values" to plot in the map
                     cellnumbers = TRUE)[, 1]
n_IB <- table(coords_IB) # this function counts the frequency of "climates" (PC scores)
env_space_IB <- env_space
values(env_space_IB)[as.numeric(names(n_IB))] <- n_IB
IB_values <- values(env_space_IB)
IB_values[IB_values == 0] <- NA
values(env_space_IB) <- IB_values
pol <- rasterToPolygons(env_space_IB, dissolve = FALSE)

# The following map shows the frequency of climates in the Iberian Peninsula.
# The axes shows all the Iberian Peninsula's PC1 and PC2 scores. 
# Each cell "roughly" represents a climate type.
# The colors indicate the frequency of climate types.
# Ex.: The red square represent the sum of geographic cells that show values of PC1 = 1
# and PC2 0, which are about 25 Iberian Peninsula cells

X11()
plot(env_space_IB, xlim=c(-2,4),xlab = "PC1", 
     ylab = "PC2",
     col = matlab.like(1000000),
     font=2, font.lab=2
     )
plot(pol, add = TRUE)
dev.off()

# Get the bryophytes records variables

values_moss <- raster::extract(climate, bryo,
                         cellnumbers = TRUE)[, 1]
coords_moss <- v4[values_moss, ]
cell_moss <- raster::extract(env_space, coords_moss,
                       cellnumbers = TRUE)[, 1]
n_moss <- table(cell_moss)

env_space_moss <- env_space
values(env_space_moss)[as.numeric(names(n_moss))] <- n_moss


# The following map shows the frequency of climates in the well-sampled cells in the Iberian Peninsula.
# The axes shows all the Iberian Peninsula's PC1 and PC2 scores. 
# Each cell "roughly" represents a climate type.
# The colors indicate the frequency of climate types.
# Ex.: The red square represent the sum of geographic well-sampled cells that show values of PC1 = 1
# and PC2 0, which are about 5 Iberian Peninsula cells

X11()
plot(env_space_moss, xlab = "PC1", 
     ylab = "PC2",
     col = c("transparent", matlab.like(1000)),
     font=2, font.lab=2)
plot(pol, add = TRUE)
contour(env_space_IB, add = TRUE,
        levels = quantile(n_IB, probs = c(0)),
        drawlabels = FALSE, lty = c(1),
        method = "simple")

##########################################################################################################################
# Schoener's D

# Schoener's D: quantifies the overlap between the location of well-sampled sites and cells with most frequent conditions 
# The Schoener's D index varies from zero (total lack of congruency) to one (total congruency) 

# Transform the abundance of each cell into probabilities.

IB_values <- IB_values/sum(IB_values, na.rm = TRUE) # Relative frequency of climate type for all the Iberian Peninsula

moss_values <- values(env_space_moss)
moss_values <- moss_values/sum(moss_values, na.rm = TRUE) # Relative frequency of climate type for well-sampled cells

# Calculate the climate overlap using Schoener's D.
# D values close to 1 indicate that the location of well-sampled sites coincide with climate conditions 
# that are frequently found in the Iberian Peninsula

SchoenersD <- function(x, y) {
  sub_values <- abs(x - y)
  D <- 1 - (sum(sub_values, na.rm = TRUE) / 2)
  return(D)
}
D <- SchoenersD(IB_values, moss_values)
print(paste("climate overlap between well-sampled cells and Iberia, given by the observed Schoener's D equals = ", D, "%"))

# We creat a null model to test if D values is different from a random distribution of D values calculated from 
# randomly sampling occurrence records. If p <0.05, it means that the location of well-sampled sites does not coincide 
# with areas with climate conditions frequently found in the Iberian Peninsula

set.seed(0)
replications <- 1000 # Choose the number of replications
D_rnd <- numeric(replications)
for (i in 1:replications) {
  rnd <- sample(coords_IB, length(bryo), replace = TRUE)
  n_rnd <- table(rnd)
  env_space_rnd <- env_space
  values(env_space_rnd)[as.numeric(names(n_rnd))] <- n_rnd
  rnd_values <- values(env_space_rnd)
  rnd_values <- rnd_values/sum(rnd_values, na.rm = TRUE)
  D_rnd[i] <- SchoenersD(IB_values, rnd_values)
}

p <- (sum(D > D_rnd) + 1) / (length(D_rnd) + 1) # Unicaudal test
print(paste("p value equals = ", p))

X11()
hist(D_rnd, 10, xlim = c(0, 1), main = (""),
     xlab = "D", col = rgb(.5, .5, .5), border = FALSE,font=2, font.lab=2)
abline(v = D, col = "red", lty = 2)# Red line show the observed values


##########################################################################################################################
# Kruskal-Wallis test

# The following map shows the distribution of well-sampled cells (red bars) and the Iberian Peninsula cells (gray bars)

# First we do for PC1.

X11()
hist(myPCA$scores[, 1], freq = F,
     col = "white", border = FALSE, xlim= c(-2, 3), ylim = c(0,1), main = "",
     xlab = "PC1",font=2, font.lab=2,cex.lab=1.2,cex.axis=1.2)
lines(density(na.omit(myPCA$scores[, 1])), col="black", lwd=2)

hist(coords_moss[, 1],
     breaks = ncol(env_space), add = TRUE,
     col = "white", freq = F,
     border = FALSE)
lines(density(na.omit(coords_moss[, 1])), col="red", lwd=2)

# X axis is a probability density

# Kruskal-Wallis verifies whether 1) the distribution of well-sampled sites is an unbiased subset of the 
# entire climate conditions of the Atlantic forest. If this is so, p>0.05. 

x_1 <- c(myPCA$scores[, 1], coords_moss[, 1])
g_1 <- as.factor(c(rep("IB", length(myPCA$scores[, 1])),
                   rep("moss", length(coords_moss[, 1]))))
kruskal.test(x_1 ~ g_1)

###kolmogorov smirnov test###
ks.test(myPCA$scores[, 1],coords_moss[, 1])

# Second for the PC2
X11()
hist(myPCA$scores[, 2], breaks=10,freq = F,
     col = "white", border = FALSE, xlim= c(-4, 2), ylim = c(0, 1), main = "",
     xlab = "PC2",font=2, font.lab=2,cex.lab=1.2,cex.axis=1.2)
lines(density(na.omit(myPCA$scores[, 2])), col="black", lwd=2)
hist(coords_moss[, 2],
     breaks = 4, add = TRUE,
     col = "white", freq = F,
     border = FALSE)
lines(density(na.omit(coords_moss[, 2])), col="red", lwd=2)

x_2 <- c(myPCA$scores[, 2], coords_moss[, 2])
g_2 <- as.factor(c(rep("IB", length(myPCA$scores[, 2])),
                   rep("moss", length(coords_moss[, 2]))))
kruskal.test(x_2 ~ g_2)

###kolmogorov smirnov test###
ks.test(myPCA$scores[, 2],coords_moss[, 2])
##########################################################################################################################
# Iberian Peninsula environmental space
# Now we can check how many cells in the environmental space still need to be sampled and how does these cells look like.

surface <- moss_values
surface[is.na(IB_values) | IB_values == 0] <- NA
sampled <- sum(surface > 0, na.rm = TRUE)/ sum(surface >= 0, na.rm = TRUE) * 100
percen <- round(sampled, 2)
prin <- paste0(percen, "% of Iberian Peninsula climate types covered by well-sampled cells")
print(prin)


# Now, we can investigate "who" are the cells that were not sampled

# First we make values vary from 0 to 1 according to their rarity
# values close to 0, are very commom, values close to 1 very rare
mini <- min(IB_values, na.rm = TRUE) # less frequent value
IB_values01 <- abs(1 - (IB_values - mini) / (max(IB_values, na.rm = TRUE) - mini)) # rarity index, also called Min-Max scalling
# see http://rasbt.github.io/mlxtend/user_guide/preprocessing/minmax_scaling/

X11()
hist(IB_values01, 10, freq = FALSE, col = "white",
     main = "", 
     xlab = "Climate rarity", border = FALSE, ylim = c(0, 4),font=2, font.lab=2,cex.lab=1.6,cex.axis=1.6)
lines(density(na.omit(IB_values01)), col="black", lwd=2)
hist(IB_values01[surface > 0], 10, freq = FALSE, add = T, col ="white", border = FALSE)
lines(density(na.omit(IB_values01[surface > 0])), col="green", lwd=2)


# Kruskal-Wallis test to see if the distribution of rarities for the sampled 
# occurrences differs from the distribution observed in the entire Atlantic Forest.

x <- c(IB_values01, IB_values01[surface > 0])
g <- as.factor(c(rep("IB", length(IB_values01)),
                 rep("moss", length(IB_values01[surface > 0]))))
kruskal.test(x ~ g)
###kolmogorov smirnov test###
IB_values03<-(na.omit(IB_values01))
IB_values04<-(na.omit(IB_values01[surface > 0]))
ks.test(IB_values03,IB_values04)
# This result indicate that the under-sampled area is composed mainly by rare climates. You can inspect the environmental space figures to check which areas were not sampled.

# Finally we can map the climate rarity.

rarity_env <- env_space
values(rarity_env) <- IB_values01
rarity_Percell <- raster::extract(rarity_env, v4)
rarity_map <- r
values(rarity_map) <- rarity_Percell

X11()
cols <- colorRampPalette(c('#e0f3db','#a8ddb5','#43a2ca'))
plot(rarity_map, col = cols(10), font=2, font.lab=2, ylim=c(35.5,44), xlim=c(-10,4.5))
maps::map(iberia_adm,add = TRUE)
points(bryo, col = rgb(1, 0, 0, .5), pch = 19, cex = 1.5)
