# Supplementary material for: Assessing spatial and temporal biases and gaps in the publicly available distributional information of Iberian mosses
Source: Biodivers Data J. 2020 Sep 15;8:e53474. doi: 10.3897/BDJ.8.e53474 (PMC7508938; doi:10.3897/BDJ.8.e53474)
Supplement: Supplementary material 13 — Coverage analysis R scripts [file bdj-08-e53474-s013.zip › Ronquillo C et al Scripts/Land use coverage analysis.txt]

# Bryophytes

# Load packages
library(sp)
library(raster)
library(rgdal)
library(rgeos)
library(stringr)
library(reshape)
library(dplyr)
library(sqldf)
library(maps)
library(tidyverse)

# Load Iberia shapefile
iberia <- shapefile("C:/Users/Admin/Desktop/bryo_analises/Iberia_adm_area/iberian_adm_divisions.shp")

# Import land use information obtained from QGIS Corine vector shapefile intersection with grid cell study area
df <- read.csv("C:/Users/Admin/Desktop/bryo_analises/land_use/intersect/grid_changes_wgs84/corine_changes_total_wgs84.csv", header=T, sep=";")
df <- df[,-c(5:12)]
head(df)

# Reclassify the categories in the shp according to the importance to bryophytes natural history (to reduce the number 
# of classifications)
df$Ini_land_use_r<-str_replace_all(df$Ini_land_use, 
                                     c("111" = "1", "112" = "1", "121" = "1", "122" = "1", "123" = "1", "124" = "1", "131" = "1", "132" = "1", "133" = "1", "141" = "1", "142" = "1", 
                                       "211" = "2", "212" = "2", "213" = "2", "221" = "2", "222"="2", "223"= "2", 
                                       "231"= "6",
                                       "241" = "2", "242"="2", "243" = "2", 
                                       "244"= "7", 
                                       "311"= "3", "312"= "3", "313"= "3", 
                                       "321"="6", 
                                       "322"= "8", 
                                       "323"= "9", "324"= "9", 
                                       "331"="10", 
                                       "332"= "11", 
                                       "333"= "9", 
                                       "334"= "12", 
                                       "335"="3",
                                       "411"= "13", "412"= "13", "511"= "13", "512"= "13", 
                                       "421" = "14", "422" = "14", "423" = "14", "521"= "14", "522"="14", "523"="14"))


df$End_land_use_r<-str_replace_all(df$End_land_use, 
                                     c("111" = "1", "112" = "1", "121" = "1", "122" = "1", "123" = "1", "124" = "1", "131" = "1", "132" = "1", "133" = "1", "141" = "1", "142" = "1", 
                                       "211" = "2", "212" = "2", "213" = "2", "221" = "2", "222"="2", "223"= "2", 
                                       "231"= "6",
                                       "241" = "2", "242"="2", "243" = "2", 
                                       "244"= "7", 
                                       "311"= "3", "312"= "3", "313"= "3", 
                                       "321"="6", 
                                       "322"= "8", 
                                       "323"= "9", "324"= "9", 
                                       "331"="10", 
                                       "332"= "11", 
                                       "333"= "9", 
                                       "334"= "12", 
                                       "335"="3",
                                       "411"= "13", "412"= "13", "511"= "13", "512"= "13", 
                                       "421" = "14", "422" = "14", "423" = "14", "521"= "14", "522"="14", "523"="14"))

df$change_r<-paste(df$Ini_land_use_r, df$End_land_use_r, sep = "-")


# Exclude those classifications that are classified to the same land-use change. In this step we loose those grid cells that
# didn�t change
df_2<-subset(df, df$change_r != "1-1" &
                      df$change_r != "2-2" &
                      df$change_r != "3-3" &
                      df$change_r != "4-4" &
                      df$change_r != "5-5" &
                      df$change_r != "6-6" &
                      df$change_r != "7-7" &
                      df$change_r != "8-8" &
                      df$change_r != "9-9" &
                      df$change_r != "10-10" &
                      df$change_r != "11-11" &
                      df$change_r != "12-12" &
                      df$change_r != "13-13" &
                      df$change_r != "14-14")

head(df_2)
#write.csv(df_2, file="C:/Users/Admin/Desktop/bryo_analises/land_use/intersect/grid_changes_wgs84/corine_changes_reclassified.csv")

###corine changes by id_cell reclassified by our changes
corine_changes_reclas<-df_2
head(corine_changes_reclas)
corine_changes_reclas$Lon<-round(corine_changes_reclas$Lon, 5)
corine_changes_reclas$Lat<-round(corine_changes_reclas$Lat, 5)

###sum-up of corine polygon areas with the same id_cell and type of change
corine_area<-aggregate(New_area~ID_cell+Lon+Lat+change_r, corine_changes_reclas, sum)
head(corine_area)
corine_area$area_occupied<-corine_area$New_area/2500000000
#write.csv(corine_area, file="C:/Users/Admin/Desktop/bryo_analises/land_use/intersect/grid_changes_wgs84/corine_changes_reclassified_new_areas.csv")
corine_prop_cell<-read.csv("C:/Users/Admin/Desktop/bryo_analises/land_use/intersect/grid_changes_wgs84/corine_changes_reclassified_new_areas.csv")

###sum-up of corine polygon areas with the same id_cell as proportion of cell changed
corine_prop_cell<-aggregate(New_area ~ ID_cell + Lon + Lat, corine_changes_reclas, sum)
head(corine_prop_cell)
corine_prop_cell$area_occupied<-corine_prop_cell$New_area/2500000000
#write.csv(corine_prop_cell, file="C:/Users/Admin/Desktop/bryo_analises/land_use/intersect/grid_changes_wgs84/corine_changes_reclassified_occupied_area.csv")
#corine_prop_cell<-read.csv("C:/Users/Admin/Desktop/bryo_analises/land_use/intersect/grid_changes_wgs84/corine_changes_reclassified_occupied_area.csv", header=T, sep=',', dec='.')


### Sum-up polygons with the same land-use classification in a grid cell 
change_count<-aggregate(change_r ~ ID_cell + Lon + Lat, corine_changes_reclas, length)
head(change_count)
#write.csv(change_count, file="C:/Users/Admin/Desktop/bryo_analises/land_use/intersect/grid_changes_wgs84/corine_changes_reclassified_counts.csv")
change_counts<-read.csv("C:/Users/Admin/Desktop/bryo_analises/land_use/intersect/corine_changes_reclassified_counts.csv", header = TRUE, sep=",")
change_counts<-change_counts[,-1]

##changed area and number of changes correlation
corine_changes_summary<-merge.data.frame(change_count, corine_prop_cell, by="ID_cell", all=TRUE)
head(corine_changes_summary)
corine_changes_summary<-corine_changes_summary[,-c(5,6)]
cor.test(corine_changes_summary$change_r, corine_changes_summary$area_occupied, method="kendall")
plot(corine_changes_summary$change_r, corine_changes_summary$area_occupied, xlab="number of changes", ylab="changed area")

# Create a raster:
xmin <- min(change_count$Lon, na.rm = TRUE) 
xmax <- max(change_count$Lon, na.rm = TRUE)
ymin <- min(change_count$Lat, na.rm = TRUE)
ymax <- max(change_count$Lat, na.rm = TRUE)


# This function is to create the cartesian plan comprising the min and max PCA scores
#land <- raster(xmn = xmin, xmx = xmax, 
#               ymn = ymin, ymx = ymax,
#               res=0.5 ) # Resolution of the env cell can change
bio1<-raster("C:/Users/Admin/Desktop/bryo_analises/wc2.0_10m_bio/wdclim10_iberia_buffer/wdclim10_res30/wc10m_res30__1.tif")
values(bio1) <- 0

########## Convert the change_count in a SPDF to get the dimensions of the new raster
coordinates(change_count) <- ~ Lon + Lat
proj4string(change_count)<-CRS("+proj=longlat +datum=WGS84 +no_defs +ellps=WGS84 +towgs84=0,0,0")

# Convert the spdf in raster, with the values of amount of land-use changes
land_use_r <- rasterize(change_count, bio1, 'change_r')

# Project raster (WGS to match bryophyte data)
crs(land_use_r) <- "+proj=longlat +datum=WGS84 +no_defs +ellps=WGS84 +towgs84=0,0,0"

iberia_proj <- spTransform(iberia, "+proj=longlat +datum=WGS84 +ellps=WGS84 +towgs84=0,0,0")
proj4string(land_use_r)
proj4string(iberia)

### Get the bryophytes records variables
### Load the bryophytes communities spatial occurrences.

bryo <- read.csv("C:/Users/Admin/Desktop/bryo_analises/knowbr2020/completeness30_1970_2018/Estimators.csv", header = T, sep = ";", dec= ",")
bryo <-SpatialPoints(subset(bryo, bryo$Completeness>=80 & bryo$Records>=10)[, 1:2]) 
crs(bryo) <- "+proj=longlat +datum=WGS84 +no_defs +ellps=WGS84 +towgs84=0,0,0"

# Map of land use changes frequency
library(RColorBrewer)
cols <- brewer.pal(10,'GnBu')
X11()
plot(land_use_r,  font=2, font.lab=1.2, xlim=c(-10,6), ylim=c(36,44))
plot(land_use_r, col = cols, font=2, font.lab=1.2, xlim=c(-10,6), ylim=c(36,44))
maps::map(iberia, add = TRUE)
points(bryo, col = rgb(1, 0, 0, .5), pch = 19, cex = 1.5)

########### Convert the occupied area in a SPDF to get the dimensions of the new raster
coordinates(corine_prop_cell) <- ~ Lon + Lat
proj4string(corine_prop_cell)<-CRS("+proj=longlat +datum=WGS84 +no_defs +ellps=WGS84 +towgs84=0,0,0")

# Convert the spdf in raster, with the values of amount of land-use changes
land_use_a <- rasterize(corine_prop_cell, bio1, 'area_occupied')

# Project the raster (WGS to match bryophyte data)
crs(land_use_a) <- "+proj=longlat +datum=WGS84 +no_defs +ellps=WGS84 +towgs84=0,0,0"

iberia_proj <- spTransform(iberia, "+proj=longlat +datum=WGS84 +ellps=WGS84 +towgs84=0,0,0")
proj4string(land_use_a)
proj4string(iberia)

# Map of land use changes occupied area
X11()
plot(land_use_a,  font=2, font.lab=1.2)
plot(land_use_a, col = cols, font=2, font.lab=1.2, xlim=c(-10,6), ylim=c(36,44))
maps::map(iberia, add = TRUE)
points(bryo, col = rgb(1, 0, 0, .5), pch = 19, cex = 1.5)


### Plot the well-sampled occurrences on the map

X11()
plot(land_use_proj, main = "", legend = TRUE)
map(iberia, add = TRUE)
points(bryo_proj, col = rgb(1, 0, 0, .5), pch = 20, cex = 1)
plot(bryo)
proj4string(bryo)

## The following map shows the distribution of well-sampled cells (red bars) and the Iberian Peninsula cells (gray bars)

X11()
hist(na.omit(v), breaks = b, freq = T,
     col = "gray", xlim= c(0,3500), ylim = c(0,120), main="",
     xlab = "Amount of land use changes", border=F)
hist(v_bryo,
     breaks = b, add = TRUE,
     col = rgb(1, 0, 0, .5), freq = T,
     border = F)


##### Kruskal-Wallis test to investigate if there are differences in amount of land-use change
# between Iberian Peninsula cells and bryophytes well-sampled cells

f <- hist(v, breaks = b)
f_ib <- as.data.frame(f$counts)
colnames(f_ib)[1] <- "frequency"
f_ib$category <- "iberia"

f_bryo <- hist(v_bryo, breaks = b)
f_bryo <- as.data.frame(f_bryo$counts)
colnames(f_bryo)[1] <- "frequency"
f_bryo$category <- "bryo"
f_bryo <- subset(f_bryo, f_bryo$frequency!=0)

kw_df <- rbind(f_ib,f_bryo)

kruskal.test(kw_df$frequency ~ kw_df$category)


######### Land anthropization (Natural >> Anthropic or Anthropic >> Natural - reclassified corines)########

# Reclassify the categories in Natural or Anthropic

df_2$ini_class<-str_replace_all(df_2$Ini_land_use_r, 
                              c("10" = "N",
                                "11" = "N",
                                "12" = "A",
                                "13" = "N",
                                "14" = "N",
                                "1" = "A", 
                                "2" = "A",
                                "3" = "N",
                                "6" = "N",
                                "7" = "N",
                                "8" = "N",
                                "9" = "N"
                                ))


df_2$End_class<-str_replace_all(df_2$End_land_use_r, 
                                c("10" = "N",
                                  "11" = "N",
                                  "12" = "A",
                                  "13" = "N",
                                  "14" = "N",
                                  "1" = "A", 
                                  "2" = "A",
                                  "3" = "N",
                                  "6" = "N",
                                  "7" = "N",
                                  "8" = "N",
                                  "9" = "N"
                                ))

df_2$class<-paste(df_2$ini_class, df_2$End_class, sep = "-")

#Quantified ratio of land anthropization
aband_count<-aggregate(ID ~ ID_cell + Lon + Lat + class, df_2, length)

#write.csv(aband_count, file="C:/Users/Admin/Desktop/bryo_analises/land_use/intersect/grid_changes_wgs84/land_abandonment_counts.csv")
aband_count<-read.csv("C:/Users/Admin/Desktop/bryo_analises/land_use/intersect/grid_changes_wgs84/land_abandonment_counts.csv")


###Quantified ratio of changes "A-N"<->"N-A"
Aband_ratio<-read.csv("C:/Users/Admin/Desktop/bryo_analises/land_use/intersect/grid_changes_wgs84/anthropization_analysis.csv", header=T, sep=';', dec='.')


# This function is to create the cartesian plan comprising the min and max PCA scores
land <- raster(xmn = xmin, xmx = xmax, 
               ymn = ymin, ymx = ymax,
               res=0.5 ) # Resolution of the env cell can change
values(land) <- 0

# Convert the abandonment in a SPDF to get the dimensions of the new raster
coordinates(Aband_ratio) <- ~ Lon + Lat
proj4string(Aband_ratio)<-CRS("+proj=longlat +datum=WGS84 +no_defs +ellps=WGS84 +towgs84=0,0,0")

head(change_count@data)

# Convert the spdf in raster, with the abandonmen classes
antrop <- rasterize(Aband_ratio, land, 'Aband_class')

# Project the raster (WGS to match bryophyte data)
crs(antrop) <- "+proj=longlat +datum=WGS84 +no_defs +ellps=WGS84 +towgs84=0,0,0"
proj4string(antrop)

# Get the bryophytes well-surveyed cells
bryo <- read.csv("C:/Users/Admin/Desktop/bryo_analises/knowbr/Outputs/completeness_1970_2018/Estimators.csv", header = T, sep = ";", dec= ",")
bryo <-SpatialPoints(subset(bryo, bryo$Completeness>=80 & bryo$Records>=10)[, 1:2]) 
crs(bryo) <- "+proj=longlat +datum=WGS84 +no_defs +ellps=WGS84 +towgs84=0,0,0"

# Map Land anthropization rate
cols2 <- colorRampPalette(c('#a6611a','#dfc27d','#d9d9d9','#018571'))
X11()
plot(antrop,  font=2, font.lab=1.2)
plot(antrop, col = c('#a6611a','#dfc27d','#d9d9d9','#018571'), font=2, font.lab=1,xlim=c(-10,6), ylim=c(36,44))
maps::map(iberia, add = TRUE)
points(bryo, col = rgb(1, 0, 0, .5), pch = 19, cex = 1.5)
