# Supplementary material for: Assessing spatial and temporal biases and gaps in the publicly available distributional information of Iberian mosses
Source: Biodivers Data J. 2020 Sep 15;8:e53474. doi: 10.3897/BDJ.8.e53474 (PMC7508938; doi:10.3897/BDJ.8.e53474)
Supplement: Supplementary material 13 — Coverage analysis R scripts [file bdj-08-e53474-s013.zip › Ronquillo C et al Scripts/Temporal and Spatial coverage (KnowBR).txt]

# Bryophytes

# Increase memory size
memory.size(max = T)
memory.limit(size=4000)
memory.limit()

# load packages
library(stringr)
library(KnowBR)
library(ggplot2)
library(ggpubr)
library(corrplot)
library(Hmisc)


# import raw data with year column
bryo_db_year <- read.csv(file="C:/Users/Admin/Desktop/bryo_analises/IberBryo_vf2020.csv", header=T, sep=";",  dec = ".")
colnames(bryo_db_year)
bryo_db_year <- bryo_db_year[-which(bryo_db_year$ScientificName_Ros.Mazimpaka == ""), ]# exclude cells with blank values

# standardize species' name, retrieving only the genera and species epithets
species_name<-as.data.frame(str_split_fixed(bryo_db_year$ScientificName_Ros.Mazimpaka," ",3)) # split in three columns
colnames(species_name)<-c("genera", "species", "author") # rename column names
bryo_db_year<-bryo_db_year[ , !names(bryo_db_year) %in% "ScientificName_Ros.Mazimpaka"] # exclude the original database species names
bryo_db_year$Species<-paste(species_name$genera, species_name$species) # bind the new "Species" column in the database


bryo_db_year<-bryo_db_year[order(bryo_db_year$year),] # sort the year in ascending order - since 1783 until 2018
bryo_db_year$duplicated<-duplicated(bryo_db_year$Species) # assign a false to each species new species 
bryo_db_year$specacum<-ifelse(bryo_db_year$duplicated == FALSE, 1, 0)# assign "1" to each new species and 0 to duplicated

# prepare data for plotting Counts x year
bryo_db_year$Counts<-1 # assign 1 to each occurrence record
bryo_db_year$Counts<-as.integer(bryo_db_year$Counts)
occ_year<-aggregate(Counts ~ year, bryo_db_year, sum)
occ_year<-aggregate(cbind(Counts,specacum)  ~ year, bryo_db_year, sum) # groups by year
occ_year$acumulado<-cumsum(occ_year$specacum) # sums the number of species described each year
colnames(occ_year)


summary(bryo_db_year)
# reescale data for a better figure appearance
summary(occ_year)
occ_year$prop<-(occ_year$Counts/(max(occ_year$Counts)))*100
colnames(occ_year)


##################################################### Temporal analyses ########################################################
X11()
png(filename = "records_year.png", units = "px", width = 1200, height = 600)
rec_year<-ggplot() + 
  geom_bar(mapping = aes(x = occ_year$year, y = occ_year$Counts), stat = "identity", fill = "darkgrey") +
  geom_line(mapping = aes(x = occ_year$year, y = occ_year$acumulado*5.3), size = 1, color = "black") + 
  scale_x_continuous(name= "Year", breaks = seq(1780, 2020, by = 20))+
  scale_y_continuous(name = "Number of records", breaks = seq(0, 4000, by = 500),
                     sec.axis = sec_axis(~./5.3, name = "Observed number of species", 
                                         breaks = seq(0, 750, by = 75)))+
  theme(axis.line = element_line(colour = "gray20", size = 0.5, linetype = "solid"), 
        panel.background = element_rect(fill = "white")) + 
  theme(axis.title.y = element_text(margin = unit(c(0, 5, 0, 0), "mm")), 
        axis.text.y.right = element_text(margin = unit(c(0, 5, 0, 0), "mm")),
        axis.title.x = element_text(margin = unit(c(5, 0, 0, 0), "mm"))) + theme(plot.subtitle = element_text(vjust = 1), 
                                                                                 plot.caption = element_text(vjust = 1), 
                                                                                 axis.title = element_text(size = 16), 
                                                                                 axis.text = element_text(size = 12), 
                                                                                 plot.title = element_text(size = 16))+
  geom_vline(xintercept=c(1935,1970,2000), linetype="dashed")
print(rec_year)
dev.off()


##########################Spatial Coverage ANALYSIS (KNOWBR)############################

dir.create("C:/Users/Admin/Desktop/bryo_analises/knowbr2020")
setwd("C:/Users/Admin/Desktop/bryo_analises/knowbr2020")# save the data in a specific folder


# Data preparation for coverage analyses

bryo_db_year<-bryo_db_year[,c("ID","Genus","Family","countryCode","year","Data_origin","Longitude","Latitude","Species","Counts")] # reorder columns to match KnowBR standards
colnames(bryo_db_year)[6]<-"Longitude" # rename column name to match KnowBR standards
colnames(bryo_db_year)[7]<-"Latitude" # rename column name to match KnowBR standards
bryo_db_year$Longitude<-round(bryo_db_year$Longitude, 5)
bryo_db_year$Species<-factor(bryo_db_year$Species) # knowBR requires this format

colnames(bryo_db_year)
str(bryo_db_year)

####### analysis whole database #########

#dir.create("C:/Users/Admin/Desktop/bryo_analises/knowbr2020/allDatabase")
setwd("C:/Users/Admin/Desktop/bryo_analises/knowbr2020/allDatabase30")# save the data in a specific folder

bryo_cover_whole<-bryo_db_year[,c(6:9)]
head(bryo_cover_whole)

bryo_cover_whole=bryo_cover_whole[c(3,1,2,4)]
#write.csv(bryo_cover_whole, "knbr_bryo_cover_all_database.csv")# backup

bryo_cover_whole<-read.csv("C:/Users/Admin/Desktop/UNITED/Fernanda_briofitos/Cris_bryophytes/completeness_all_periods/knbr_bryo_cover_all_database.csv",header=TRUE)


data(adworld) ##knowBR requires this data to produce an output map
KnowB(data=bryo_cover_whole, curve = "Clench", jpg=TRUE, cell=30,colscale=c("#313695","#4575b4","#74add1","#abd9e9","#e0f3f8","#fee090","#fdae61","#f46d43","#d73027","#a50026"),breaks=10)

comp_whole<-read.csv("C:/Users/Admin/Desktop/bryo_analises/knowbr2020/allDatabase30/Estimators.csv", header = TRUE, sep = ";", dec= ",")

# perform exploratory analysis (correlation) to species data
png(filename = "correlations_database.png", units = "px", width = 500, height = 500)
colors_1<-colorRampPalette(c("#3288bd", "#66c2a5", "#abdda4", "#e6f598", "#fee08b", "#fdae61", "#f46d43", "#d53e4f"))
correlations<-cor(comp_whole[,3:8], method= c("pearson"), use="pairwise")
corrplot(correlations, method= "number", type = "upper", order = "hclust", 
         tl.col = "black", col=colors_1(8) , tl.srt = 45, addCoef.col=T, number.cex = 1.5, number.font = 2.5)
dev.off()

#######analysis whole database with year information#########

dir.create("C:/Users/Admin/Desktop/bryo_analises/knowbr2020/allyear5")
setwd("C:/Users/Admin/Desktop/bryo_analises/knowbr2020/allyear5")# save the data in a specific folder

bryo_cover_whole<-subset(bryo_db_year, bryo_db_year$year>=1783& bryo_db_year$year<=2018)
#write.csv(bryo_cover_whole, "bryo_cover_all_periods.csv")# backup
bryo_cover_whole<-bryo_cover_whole[,c(6:9)]
head(bryo_cover_whole)
summary(bryo_cover_whole)

bryo_cover_whole=bryo_cover_whole[c(3,1,2,4)]
#write.csv(bryo_cover_whole, "knbr_bryo_cover_all_periods.csv")# backup

bryo_cover_whole<-read.csv("C:/Users/Admin/Desktop/UNITED/Fernanda_briofitos/Cris_bryophytes/completeness_all_periods/knbr_bryo_cover_all_periods.csv",header=TRUE)

data(adworld) ##knowBR requires this data to produce an output map
KnowB(data=bryo_cover_whole, curve = "Clench", jpg=TRUE, cell=30,colscale=c("#313695","#4575b4","#74add1","#abd9e9","#e0f3f8","#fee090","#fdae61","#f46d43","#d73027","#a50026"),breaks=10)

comp_whole2<-read.csv("C:/Users/Admin/Desktop/bryo_analises/knowbr/Outputs5min/total/Estimators.csv", header = TRUE, sep = ";", dec= ",")

data(adworld) ##knowBR requires this data to produce an output map
KnowB(data=bryo_cover_whole, curve = "Clench", jpg=TRUE, cell=30,colscale=c("#e0f3f8","#5e4fa2","#3288bd","#66c2a5","#abdda4","#fee090","#fdae61","#f46d43","#d73027","#a50026"),breaks=10)

#5minutes
dir.create("C:/Users/Admin/Desktop/UNITED/Fernanda_briofitos/Cris_bryophytes/completeness_all_periods/all5min_prueba3")
setwd("C:/Users/Admin/Desktop")

data(adworld) ##knowBR requires this data to produce an output map
KnowB(data=bryo_cover_whole, curve = "Clench", jpg=TRUE, cell=5,colscale=c("#313695","#4575b4","#74add1","#abd9e9","#e0f3f8","#fee090","#fdae61","#f46d43","#d73027","#a50026"),breaks=10)


# perform exploratory analysis (correlation) to species data
png(filename = "correlations2_5_total.png", units = "px", width = 500, height = 500)
colors_1<-colorRampPalette(c("#3288bd", "#66c2a5", "#abdda4", "#e6f598", "#fee08b", "#fdae61", "#f46d43", "#d53e4f"))
correlations<-cor(comp_whole2[,3:8], method= c("pearson"), use="pairwise")
corrplot(correlations, method= "number", type = "upper", order = "hclust", 
         tl.col = "black", col=colors_1(8) , tl.srt = 45, addCoef.col=T, number.cex = 1.5, number.font = 2.5)
dev.off()

########### Before 1935###################
dir.create("C:/Users/Admin/Desktop/Cris_bryophytes/completeness_1935")
setwd("C:/Users/Admin/Desktop/Cris_bryophytes/completeness_1935")# save the data in a specific folder
bryo_cover_bef1935<-subset(bryo_db_year, bryo_db_year$year<1935)# occurrence records taken until 1970
write.csv(bryo_cover_bef1935, "bryo_cover_bef1935.csv")# backup

head(bryo_cover_bef1935)
# estimate sample coverage in inventories taken before 1970
bryo_cover_bef1935<-bryo_cover_bef1935[,c(6:9)]
write.csv(bryo_cover_bef1935, "knbr_bryo_cover_1935_1979.csv")# backup
data(adworld) ##knowBR requires this data to produce an output map
KnowB(data=bryo_cover_bef1935, curve = "Clench", jpg=TRUE, cell=5)

# import sample coverage dataframe 
comp_1935<-read.csv("G:/GIS/Bryophytes/Analises/completeness_1935/Estimators.csv", header = TRUE, sep = ";", dec= ",")

# perform exploratory analysis (correlation) to species data
png(filename = "correlations_1935.png", units = "px", width = 500, height = 500)
colors_1<-colorRampPalette(c("#3288bd", "#66c2a5", "#abdda4", "#e6f598", "#fee08b", "#fdae61", "#f46d43", "#d53e4f"))
correlations<-cor(comp_1935[,3:8], method= c("pearson"), use="pairwise")
corrplot(correlations, method= "number", type = "upper", order = "hclust", 
         tl.col = "black", col=colors_1(8) , tl.srt = 45, addCoef.col=T, number.cex = 1.5, number.font = 2.5)
dev.off()

# between 1935 and 1980
dir.create("C:/Users/ferfe/Dropbox/Fernanda_pos_doc/Bryophytes/Analises/completeness_1935_1980")
setwd("C:/Users/Admin/Desktop/Cris_bryophytes/completeness_1935_1979")# save the data in a specific folder
read.csv("G:/GIS/Bryophytes/Analises/completeness_1935/Estimators.csv", header = TRUE, sep = ";", dec= ",")
bryo_cover_1935_1980<-subset(bryo_db_year, bryo_db_year$year >=1935 & bryo_db_year$year <1980)# occurrence records taken until 2000

#write.csv(bryo_cover_1935_1980, "knbr_bryo_cover_1935_1980.csv")# backup

bryo_cover_1935_1980<-bryo_cover_1935_1980[,c(6:9)]
data(adworld) ##knowBR requires this data to produce an output map
KnowB(data=bryo_cover_1935_1980, curve = "Clench", jpg=TRUE, cell=5)

# import sample coverage dataframe 
comp_1935_1980<-read.csv("C:/Users/ferfe/Dropbox/Fernanda_pos_doc/Bryophytes/Analises/completeness_1935_1980/Estimators.csv", header = TRUE, sep = ";", dec= ",")

# perform exploratory analysis (correlation) to species data
png(filename = "correlations_1935_1980.png", units = "px", width = 500, height = 500)
colors_1<-colorRampPalette(c("#3288bd", "#66c2a5", "#abdda4", "#e6f598", "#fee08b", "#fdae61", "#f46d43", "#d53e4f"))
correlations<-cor(comp_1935_1980[,3:8], method= c("pearson"), use="pairwise")
corrplot(correlations, method= "number", type = "upper", order = "hclust", 
         tl.col = "black", col=colors_1(8) , tl.srt = 45, addCoef.col=T, number.cex = 1.5, number.font = 2.5)
dev.off()


####################################################################################################################

# between 1970 and 1999
dir.create("C:/Users/Admin/Desktop/bryo_analises/knowbr2020/completeness_1970_1999")
setwd("completeness_1970_1999")# save the data in a specific folder
bryo_cover_1980_1999<-read.csv("bryo_cover_1980_1999.csv", header = TRUE, sep = ",", dec= ".")
bryo_cover_1970_1999<-subset(bryo_db_year, bryo_db_year$year >=1970 & bryo_db_year$year <2000)#occurrence records taken until 2018
#write.csv(bryo_cover_1980_1999, "knbr_bryo_cover_1980_1999.csv")#backup

# estimate sample coverage in inventories taken between 1980-1999
bryo_cover_1980_1999<-bryo_cover_1980_1999[,c(6:9)]
data(adworld) ##knowBR requires this data to produce an output map
KnowB(data=bryo_cover_1980_1999, curve = "Clench", jpg=TRUE, cell=30)

# import sample coverage dataframe 
comp_1980_1999<-read.csv("C:/Users/ferfe/Dropbox/Fernanda_pos_doc/Bryophytes/Analises/completeness_1980_1999/Estimators.csv", header = TRUE, sep = ";", dec= ",")

# perform exploratory analysis (correlation) to species data
png(filename = "correlations_1980_1999.png", units = "px", width = 500, height = 500)
colors_1<-colorRampPalette(c("#3288bd", "#66c2a5", "#abdda4", "#e6f598", "#fee08b", "#fdae61", "#f46d43", "#d53e4f"))
correlations<-cor(comp_1980_1999[,3:8], method= c("pearson"), use="pairwise")
corrplot(correlations, method= "number", type = "upper", order = "hclust", 
         tl.col = "black", col=colors_1(8) , tl.srt = 45, addCoef.col=T, number.cex = 1.5, number.font = 2.5)
dev.off()


####################################################################################################################

# between 2000 and 2018
dir.create("C:/Users/Admin/Desktop/bryo_analises/knowbr2020/completeness_2000_2018")
setwd("C:/Users/Admin/Desktop/bryo_analises/knowbr2020/completeness_2000_2018")# save the data in a specific folder
bryo_cover_2000_2018<-subset(bryo_db_year, bryo_db_year$year >=2000 & bryo_db_year$year <=2018)#occurrence records taken until 2018
write.csv(bryo_cover_2000_2018, "knbr_bryo_cover_2000_2018.csv")#backup

# estimate sample coverage in inventories taken between 2000-2018
bryo_cover_2000_2018<-bryo_cover_2000_2018[,c(6:9)]
bryo_cover_2000_2018<-bryo_cover_2000_2018[,c(3,1,2,4)]

head(bryo_cover_2000_2018)

data(adworld) ##knowBR requires this data to produce an output map
KnowB(data=bryo_cover_2000_2018, curve = "Clench", jpg=TRUE, cell=5)


# import sample coverage dataframe 
comp_2000_2018<-read.csv("C:/Users/Admin/Desktop/bryo_analises/knowbr2020/completeness_2000_2018/Estimators.csv", header = TRUE, sep = ";", dec= ",")

# perform exploratory analysis (correlation) to species data
png(filename = "correlations_2000_2018.png", units = "px", width = 500, height = 500)
colors_1<-colorRampPalette(c("#3288bd", "#66c2a5", "#abdda4", "#e6f598", "#fee08b", "#fdae61", "#f46d43", "#d53e4f"))
correlations<-cor(comp_2000_2018[,3:8], method= c("pearson"), use="pairwise")
corrplot(correlations, method= "number", type = "upper", order = "hclust", 
         tl.col = "black", col=colors_1(8) , tl.srt = 45, addCoef.col=T, number.cex = 1.5, number.font = 2.5)
dev.off()

######################################################################################################################

####### after 1970
bryo_cover_1970_2018<-subset(bryo_db_year, bryo_db_year$year>=1970 & bryo_db_year$year<=2018)
bryo_cover_1970_2018<-bryo_cover_1970_2018[,c(6:9)]
summary(bryo_cover_1970_2018)
bryo_cover_1970_2018<-bryo_cover_1970_2018[,c(3,1,2,4)]
dir.create("C:/Users/Admin/Desktop/bryo_analises/knowbr2020/completeness5_1970_2018")
setwd("C:/Users/Admin/Desktop/bryo_analises/knowbr2020/completeness5_1970_2018")
#write.csv(bryo_cover_1970_2018, "knbr_bryo_cover_1970_2018.csv")#backup

bryo_cover_1970_2018<-read.csv("knbr_bryo_cover_1970_2018.csv", header=T, sep=',', dec='.')# backup
data(adworld) ##knowBR requires this data to produce an output map

KnowB(data=bryo_cover_1970_2018, curve = "Clench", jpg=TRUE, cell=5)
# import sample coverage dataframe 
comp_1970_2018<-read.csv("C:/Users/Admin/Desktop/bryo_analises/knowbr2020/completeness5_1970_2018/Estimators.csv", header = TRUE, sep = ";", dec= ",")

# perform exploratory analysis (correlation) to species data
png(filename = "correlations5_1970_2018.png", units = "px", width = 500, height = 500)
colors_1<-colorRampPalette(c("#3288bd", "#66c2a5", "#abdda4", "#e6f598", "#fee08b", "#fdae61", "#f46d43", "#d53e4f"))
correlations<-cor(comp_1970_2018[,3:8], method= c("pearson"), use="pairwise")
corrplot(correlations, method= "number", type = "upper", order = "hclust", 
         tl.col = "black", col=colors_1(8) , tl.srt = 45, addCoef.col=T, number.cex = 1.5, number.font = 2.5)
dev.off()

#######analysis GBIF data with year information#########

dir.create("C:/Users/Admin/Desktop/bryo_analises/knowbr2020/gbif")
setwd("C:/Users/Admin/Desktop/bryo_analises/knowbr2020/gbif")# save the data in a specific folder
colnames(bryo_db_year)
str(bryo_db_year)
bryo_cover_gbif<-subset(bryo_db_year, bryo_db_year$year>=1970& bryo_db_year$year<=2018) 

bryo_cover_gbif<-subset(bryo_cover_gbif, bryo_cover_gbif$Data_origin==0| bryo_cover_gbif$Data_origin==1)
#write.csv(bryo_cover_whole, "bryo_cover_all_periods.csv")# backup
bryo_cover_gbif<-bryo_cover_gbif[,c(7:10)]
head(bryo_cover_gbif)
summary(bryo_cover_gbif)

bryo_cover_gbif<-bryo_cover_gbif[,c(3,1,2,4)]

KnowB(data=bryo_cover_gbif, curve = "Clench", jpg=TRUE, cell=30)
